# Supplementary material for: In search of the ratio of miRNA expression as robust biomarkers for constructing stable diagnostic models among multi-center data
Source: Front Genet. 2024 Apr 30;15:1381917. doi: 10.3389/fgene.2024.1381917 (PMC11091382; doi:10.3389/fgene.2024.1381917)
Supplement: Supplementary file 1 [file Table2.XLSX]

## Sheet: Table S2
	target	From	variable	value
0	N	GSE178246	miR-125b-5p/miR-574-3p	0.147107
1	N	GSE178246	miR-125b-5p/miR-574-3p	0.204298
2	T	GSE178246	miR-125b-5p/miR-574-3p	0.102892
3	T	GSE178246	miR-125b-5p/miR-574-3p	0.245417
4	N	GSE178246	miR-125b-5p/miR-574-3p	0.634431
5	N	GSE178246	miR-125b-5p/miR-574-3p	5.79523
6	T	GSE178246	miR-125b-5p/miR-574-3p	0.0386939
7	N	GSE178246	miR-125b-5p/miR-574-3p	6.54293
8	T	GSE178246	miR-125b-5p/miR-574-3p	0.0545173
9	T	GSE178246	miR-125b-5p/miR-574-3p	0.296703
10	N	GSE178246	miR-125b-5p/miR-574-3p	0.317151
11	T	GSE178246	miR-125b-5p/miR-574-3p	0.0390327
12	T	GSE178246	miR-125b-5p/miR-574-3p	0.565531
13	T	GSE178246	miR-125b-5p/miR-574-3p	0.0668063
14	T	GSE178246	miR-125b-5p/miR-574-3p	0.0491083
15	N	GSE178246	miR-125b-5p/miR-574-3p	0.681794
16	N	GSE178246	miR-125b-5p/miR-574-3p	0.0557738
17	T	GSE178246	miR-125b-5p/miR-574-3p	0.161442
18	T	GSE178246	miR-125b-5p/miR-574-3p	0.114924
19	N	GSE178246	miR-125b-5p/miR-574-3p	0.237334
20	T	GSE178246	miR-125b-5p/miR-574-3p	0.719783
21	T	GSE178246	miR-125b-5p/miR-574-3p	0.123575
22	T	GSE178246	miR-125b-5p/miR-574-3p	0.356891
23	T	GSE178246	miR-125b-5p/miR-574-3p	0.246283
24	T	GSE178246	miR-125b-5p/miR-574-3p	0.149504
25	N	GSE178246	miR-125b-5p/miR-574-3p	0.630857
26	N	GSE178246	miR-125b-5p/miR-574-3p	0.304441
27	T	GSE178246	miR-125b-5p/miR-574-3p	0.628906
28	N	GSE178246	miR-125b-5p/miR-574-3p	0.287137
29	N	GSE178246	miR-125b-5p/miR-574-3p	5.87389
30	N	GSE178246	miR-125b-5p/miR-574-3p	0.086604
31	N	GSE178246	miR-125b-5p/miR-574-3p	5.96148
32	N	GSE178246	miR-125b-5p/miR-574-3p	0.653325
33	T	GSE178246	miR-125b-5p/miR-574-3p	0.0494874
34	T	GSE178246	miR-125b-5p/miR-574-3p	0.138649
35	N	GSE178246	miR-125b-5p/miR-574-3p	0.711308
36	T	GSE178246	miR-125b-5p/miR-574-3p	0.0337089
37	T	GSE178246	miR-125b-5p/miR-574-3p	0.0452858
38	T	GSE178246	miR-125b-5p/miR-574-3p	0.0264906
39	T	GSE178246	miR-125b-5p/miR-574-3p	0.0631218
40	T	GSE178246	miR-125b-5p/miR-574-3p	0.0670469
41	N	GSE178246	miR-125b-5p/miR-574-3p	6.61894
42	N	GSE178246	miR-125b-5p/miR-574-3p	5.91896
43	N	GSE178246	miR-125b-5p/miR-574-3p	0.234246
44	T	GSE178246	miR-125b-5p/miR-574-3p	0.0567
45	T	GSE178246	miR-125b-5p/miR-574-3p	0.0509934
46	N	GSE178246	miR-125b-5p/miR-574-3p	0.239537
47	N	GSE178246	miR-125b-5p/miR-574-3p	0.232047
48	T	GSE178246	miR-125b-5p/miR-574-3p	0.101613
49	T	GSE178246	miR-125b-5p/miR-574-3p	0.696855
50	N	GSE178246	miR-125b-5p/miR-574-3p	0.641106
51	T	GSE178246	miR-125b-5p/miR-574-3p	0.0619336
52	N	GSE178246	miR-125b-5p/miR-574-3p	0.0752336
53	N	GSE178246	miR-125b-5p/miR-574-3p	0.183109
54	N	GSE178246	miR-125b-5p/miR-574-3p	0.210049
55	T	GSE178246	miR-125b-5p/miR-574-3p	0.026207
56	N	GSE178246	miR-125b-5p/miR-574-3p	0.699046
57	N	GSE178246	miR-125b-5p/miR-574-3p	0.778077
58	N	GSE178246	miR-125b-5p/miR-574-3p	0.220157
59	T	GSE178246	miR-125b-5p/miR-574-3p	0.341408
60	N	GSE178246	miR-125b-5p/miR-574-3p	0.333636
61	T	GSE178246	miR-125b-5p/miR-574-3p	0.0752017
62	N	GSE178246	miR-125b-5p/miR-574-3p	5.80717
63	T	GSE178246	miR-125b-5p/miR-574-3p	0.0747756
64	T	GSE178246	miR-125b-5p/miR-574-3p	0.0612412
65	N	GSE178246	miR-125b-5p/miR-574-3p	0.276242
66	T	GSE178246	miR-125b-5p/miR-574-3p	0.537042
67	N	GSE178246	miR-125b-5p/miR-574-3p	5.88532
68	N	GSE178246	miR-125b-5p/miR-574-3p	0.82053
69	N	GSE178246	miR-125b-5p/miR-574-3p	0.33457
70	T	GSE178246	miR-125b-5p/miR-574-3p	0.0676366
71	T	GSE178246	miR-125b-5p/miR-574-3p	0.137807
72	N	GSE178246	miR-125b-5p/miR-574-3p	0.683353
73	N	GSE178246	miR-125b-5p/miR-574-3p	1.7855
74	N	GSE178246	miR-125b-5p/miR-574-3p	0.718932
75	T	GSE178246	miR-125b-5p/miR-574-3p	0.519671
76	N	GSE178246	miR-125b-5p/miR-574-3p	0.353745
77	N	GSE178246	miR-125b-5p/miR-574-3p	0.756216
78	N	GSE178246	miR-125b-5p/miR-574-3p	1.79157
79	N	GSE178246	miR-125b-5p/miR-574-3p	0.89812
80	N	GSE178246	miR-125b-5p/miR-574-3p	0.292248
81	T	GSE178246	miR-125b-5p/miR-574-3p	0.0322838
82	T	GSE178246	miR-125b-5p/miR-574-3p	0.134809
83	T	GSE178246	miR-125b-5p/miR-574-3p	0.350082
84	N	GSE178246	miR-125b-5p/miR-574-3p	0.147896
85	T	GSE178246	miR-125b-5p/miR-574-3p	0.0469335
86	N	GSE178246	miR-125b-5p/miR-574-3p	0.411814
87	T	GSE178246	miR-125b-5p/miR-574-3p	0.0750134
88	N	GSE178246	miR-125b-5p/miR-574-3p	0.545434
89	N	GSE178246	miR-125b-5p/miR-574-3p	0.230503
90	N	GSE178246	miR-125b-5p/miR-574-3p	0.425785
91	N	GSE178246	miR-125b-5p/miR-574-3p	0.207574
92	T	GSE178246	miR-125b-5p/miR-574-3p	0.206674
93	T	GSE178246	miR-125b-5p/miR-574-3p	0.176077
94	T	GSE178246	miR-125b-5p/miR-574-3p	0.0572668
95	T	GSE178246	miR-125b-5p/miR-574-3p	0.0321714
96	N	GSE178246	miR-125b-5p/miR-574-3p	0.0987691
97	N	GSE178246	miR-125b-5p/miR-574-3p	0.849309
98	N	GSE178246	miR-125b-5p/miR-574-3p	0.161967
99	T	GSE178246	miR-125b-5p/miR-574-3p	0.630668
100	N	GSE178246	miR-125b-5p/miR-574-3p	1.65504
101	N	GSE178246	miR-125b-5p/miR-574-3p	0.725319
102	T	GSE178246	miR-125b-5p/miR-574-3p	0.0384105
103	N	GSE178246	miR-125b-5p/miR-574-3p	0.238233
104	T	GSE178246	miR-125b-5p/miR-574-3p	0.0470316
105	T	GSE178246	miR-125b-5p/miR-574-3p	0.122613
106	N	GSE178246	miR-125b-5p/miR-574-3p	0.350111
107	N	GSE178246	miR-125b-5p/miR-574-3p	0.28871
108	T	GSE178246	miR-125b-5p/miR-574-3p	0.058253
109	T	GSE178246	miR-125b-5p/miR-574-3p	0.104462
110	T	GSE178246	miR-125b-5p/miR-574-3p	0.0301466
111	N	GSE178246	miR-125b-5p/miR-574-3p	0.163689
112	N	GSE178246	miR-125b-5p/miR-574-3p	0.0534185
113	N	GSE178246	miR-125b-5p/miR-574-3p	0.304196
114	N	GSE178246	miR-125b-5p/miR-574-3p	0.692491
115	N	GSE178246	miR-125b-5p/miR-574-3p	0.688603
116	T	GSE178246	miR-125b-5p/miR-574-3p	0.178337
117	N	GSE178246	miR-125b-5p/miR-574-3p	0.696357
118	T	GSE178246	miR-125b-5p/miR-574-3p	0.101922
119	N	GSE178246	miR-125b-5p/miR-574-3p	0.494821
120	T	GSE178246	miR-125b-5p/miR-574-3p	0.031689
121	T	GSE178246	miR-125b-5p/miR-574-3p	0.237761
122	N	GSE178246	miR-125b-5p/miR-574-3p	0.395368
123	T	GSE178246	miR-125b-5p/miR-574-3p	0.363709
124	N	GSE178246	miR-125b-5p/miR-574-3p	0.195808
125	N	GSE178246	miR-125b-5p/miR-574-3p	6.5838
126	N	GSE178246	miR-125b-5p/miR-574-3p	0.606928
127	N	GSE178246	miR-125b-5p/miR-574-3p	0.718742
128	N	GSE178246	miR-125b-5p/miR-574-3p	0.880628
129	N	GSE178246	miR-125b-5p/miR-574-3p	0.0609257
130	N	GSE178246	miR-125b-5p/miR-574-3p	0.0974276
131	T	GSE178246	miR-125b-5p/miR-574-3p	0.145543
132	T	GSE178246	miR-125b-5p/miR-574-3p	0.0619834
133	N	GSE178246	miR-125b-5p/miR-574-3p	1.82695
134	N	GSE178246	miR-125b-5p/miR-574-3p	0.562534
135	T	GSE178246	miR-125b-5p/miR-574-3p	0.0681838
136	N	GSE178246	miR-125b-5p/miR-574-3p	0.311944
137	T	GSE178246	miR-125b-5p/miR-574-3p	0.0432193
138	T	GSE178246	miR-125b-5p/miR-574-3p	0.263936
139	T	GSE178246	miR-125b-5p/miR-574-3p	0.559942
140	T	GSE178246	miR-125b-5p/miR-574-3p	0.0518532
141	T	GSE178246	miR-125b-5p/miR-574-3p	0.033688
142	T	GSE178246	miR-125b-5p/miR-574-3p	0.066949
143	T	GSE178246	miR-125b-5p/miR-574-3p	0.552119
144	T	GSE178246	miR-125b-5p/miR-574-3p	0.109965
145	T	GSE178246	miR-125b-5p/miR-574-3p	0.249758
146	N	GSE178246	miR-125b-5p/miR-574-3p	0.855496
147	N	GSE178246	miR-125b-5p/miR-574-3p	0.237692
148	T	GSE178246	miR-125b-5p/miR-574-3p	0.0648667
149	N	GSE178246	miR-125b-5p/miR-574-3p	6.45007
150	T	GSE178246	miR-125b-5p/miR-574-3p	0.0600474
151	T	GSE178246	miR-125b-5p/miR-574-3p	0.10645
152	T	GSE178246	miR-125b-5p/miR-574-3p	0.0357392
153	N	GSE178246	miR-125b-5p/miR-574-3p	0.0669912
154	T	GSE178246	miR-125b-5p/miR-574-3p	0.576023
155	T	GSE178246	miR-125b-5p/miR-574-3p	0.0988667
156	N	GSE178246	miR-125b-5p/miR-574-3p	0.29285
157	T	GSE178246	miR-125b-5p/miR-574-3p	0.59346
158	T	GSE178246	miR-125b-5p/miR-574-3p	0.13811
159	N	GSE178246	miR-125b-5p/miR-574-3p	1.68049
160	T	GSE178246	miR-125b-5p/miR-574-3p	0.0603016
161	T	GSE178246	miR-125b-5p/miR-574-3p	0.0638743
162	N	GSE178246	miR-125b-5p/miR-574-3p	0.0823383
163	T	GSE178246	miR-125b-5p/miR-574-3p	0.105797
164	T	GSE178246	miR-125b-5p/miR-574-3p	0.094371
165	N	GSE178246	miR-125b-5p/miR-574-3p	0.119299
166	T	GSE178246	miR-125b-5p/miR-574-3p	0.0585672
167	T	GSE178246	miR-125b-5p/miR-574-3p	0.583518
168	T	GSE178246	miR-125b-5p/miR-574-3p	0.0470705
169	T	GSE178246	miR-125b-5p/miR-574-3p	0.633572
170	N	GSE178246	miR-125b-5p/miR-574-3p	1.77553
171	N	GSE178246	miR-125b-5p/miR-574-3p	0.584963
172	N	GSE178246	miR-125b-5p/miR-574-3p	0.200457
173	T	GSE178246	miR-125b-5p/miR-574-3p	0.566685
174	T	GSE178246	miR-125b-5p/miR-574-3p	0.03502
175	T	GSE178246	miR-125b-5p/miR-574-3p	0.164942
176	T	GSE178246	miR-125b-5p/miR-574-3p	0.0883035
177	T	GSE178246	miR-125b-5p/miR-574-3p	0.029183
178	T	GSE178246	miR-125b-5p/miR-574-3p	0.0521601
179	T	GSE178246	miR-125b-5p/miR-574-3p	0.0835421
180	N	GSE178246	miR-125b-5p/miR-574-3p	0.584357
181	T	GSE178246	miR-125b-5p/miR-574-3p	0.295966
182	N	GSE178246	miR-125b-5p/miR-574-3p	0.249597
183	N	GSE178246	miR-125b-5p/miR-574-3p	6.43378
184	T	GSE178246	miR-125b-5p/miR-574-3p	0.242778
185	T	GSE178246	miR-125b-5p/miR-574-3p	0.053496
186	N	GSE178246	miR-125b-5p/miR-574-3p	0.819018
187	T	GSE178246	miR-125b-5p/miR-574-3p	0.0566894
188	N	GSE178246	miR-125b-5p/miR-574-3p	0.163541
189	N	GSE178246	miR-125b-5p/miR-574-3p	0.523316
190	T	GSE178246	miR-125b-5p/miR-574-3p	0.0683651
191	T	GSE178246	miR-125b-5p/miR-574-3p	0.384746
192	N	GSE178246	miR-125b-5p/miR-574-3p	0.640597
193	T	GSE178246	miR-125b-5p/miR-574-3p	0.0479683
194	T	GSE178246	miR-125b-5p/miR-574-3p	0.0556795
195	N	GSE178246	miR-125b-5p/miR-574-3p	0.772132
196	T	GSE178246	miR-125b-5p/miR-574-3p	0.061706
197	N	GSE178246	miR-125b-5p/miR-574-3p	0.581476
198	N	GSE178246	miR-125b-5p/miR-574-3p	0.512227
199	T	GSE178246	miR-125b-5p/miR-574-3p	0.0596641
200	N	GSE178246	miR-125b-5p/miR-574-3p	0.601228
201	T	GSE178246	miR-125b-5p/miR-574-3p	0.0563109
202	T	GSE178246	miR-125b-5p/miR-574-3p	0.0900655
203	T	GSE178246	miR-125b-5p/miR-574-3p	0.115637
204	T	GSE178246	miR-125b-5p/miR-574-3p	0.0324324
205	T	GSE178246	miR-125b-5p/miR-574-3p	0.0676934
206	T	GSE178246	miR-125b-5p/miR-574-3p	0.737607
207	N	GSE178246	miR-125b-5p/miR-574-3p	0.238887
208	N	GSE178246	miR-125b-5p/miR-574-3p	0.39183
209	T	GSE178246	miR-125b-5p/miR-574-3p	0.0609642
210	N	GSE178246	miR-125b-5p/miR-574-3p	0.702456
211	T	GSE178246	miR-125b-5p/miR-574-3p	0.593786
212	T	GSE178246	miR-125b-5p/miR-574-3p	0.0363708
213	T	GSE178246	miR-125b-5p/miR-574-3p	0.211195
214	N	GSE178246	miR-125b-5p/miR-574-3p	0.843274
215	N	GSE178246	miR-125b-5p/miR-574-3p	6.58304
216	T	GSE178246	miR-125b-5p/miR-574-3p	0.500344
217	N	GSE178246	miR-125b-5p/miR-574-3p	0.599962
218	N	GSE178246	miR-125b-5p/miR-574-3p	0.337501
219	T	GSE178246	miR-125b-5p/miR-574-3p	0.0540417
220	N	GSE178246	miR-125b-5p/miR-574-3p	0.368732
221	N	GSE178246	miR-125b-5p/miR-574-3p	0.334639
222	T	GSE178246	miR-125b-5p/miR-574-3p	0.643403
223	N	GSE178246	miR-125b-5p/miR-574-3p	0.712931
224	T	GSE178246	miR-125b-5p/miR-574-3p	0.0256786
225	N	GSE178246	miR-125b-5p/miR-574-3p	0.185186
226	N	GSE178246	miR-125b-5p/miR-574-3p	0.647603
227	T	GSE178246	miR-125b-5p/miR-574-3p	0.0493143
228	N	GSE178246	miR-125b-5p/miR-574-3p	0.336919
229	N	GSE178246	miR-125b-5p/miR-574-3p	5.82473
230	N	GSE178246	miR-125b-5p/miR-574-3p	0.380517
231	T	GSE178246	miR-125b-5p/miR-574-3p	0.599512
232	N	GSE178246	miR-125b-5p/miR-574-3p	0.702649
233	T	GSE178246	miR-125b-5p/miR-574-3p	0.0748286
234	T	GSE178246	miR-125b-5p/miR-574-3p	0.140161
235	N	GSE178246	miR-125b-5p/miR-574-3p	0.746881
236	T	GSE178246	miR-125b-5p/miR-574-3p	0.0521704
237	T	GSE178246	miR-125b-5p/miR-574-3p	0.54084
238	T	GSE178246	miR-125b-5p/miR-574-3p	0.745271
239	N	GSE178246	miR-125b-5p/miR-574-3p	0.0527104
240	T	GSE178246	miR-125b-5p/miR-574-3p	0.0521619
241	T	GSE178246	miR-125b-5p/miR-574-3p	0.0927812
242	N	GSE178246	miR-125b-5p/miR-574-3p	5.806
243	T	GSE178246	miR-125b-5p/miR-574-3p	0.034094
244	N	GSE178246	miR-125b-5p/miR-574-3p	0.168737
245	T	GSE178246	miR-125b-5p/miR-574-3p	0.0472424
246	T	GSE178246	miR-125b-5p/miR-574-3p	0.034315
247	N	GSE178246	miR-125b-5p/miR-574-3p	5.87431
248	N	GSE178246	miR-125b-5p/miR-574-3p	0.2122
249	T	GSE178246	miR-125b-5p/miR-574-3p	0.10445
250	N	GSE178246	miR-125b-5p/miR-574-3p	6.57492
251	N	GSE178246	miR-125b-5p/miR-574-3p	5.81669
252	T	GSE178246	miR-125b-5p/miR-574-3p	0.132281
253	T	GSE178246	miR-125b-5p/miR-574-3p	0.749711
254	T	GSE178246	miR-125b-5p/miR-574-3p	0.04497
255	N	GSE178246	miR-125b-5p/miR-574-3p	0.0613621
256	N	GSE178246	miR-125b-5p/miR-574-3p	0.36323
257	T	GSE178246	miR-125b-5p/miR-574-3p	0.0579791
258	T	GSE178246	miR-125b-5p/miR-574-3p	0.157218
259	N	GSE178246	miR-125b-5p/miR-574-3p	0.577942
260	T	GSE178246	miR-125b-5p/miR-574-3p	0.0323612
261	N	GSE178246	miR-125b-5p/miR-574-3p	0.251305
262	T	GSE178246	miR-125b-5p/miR-574-3p	0.763419
263	T	GSE178246	miR-125b-5p/miR-574-3p	0.0253853
264	T	GSE178246	miR-125b-5p/miR-574-3p	0.0571857
265	N	GSE178246	miR-125b-5p/miR-574-3p	0.522678
266	T	GSE178246	miR-125b-5p/miR-574-3p	0.0497084
267	T	GSE178246	miR-125b-5p/miR-574-3p	0.0670909
268	T	GSE178246	miR-125b-5p/miR-574-3p	0.0550263
269	T	GSE178246	miR-125b-5p/miR-574-3p	0.0374491
270	T	GSE178246	miR-125b-5p/miR-574-3p	0.0291808
271	T	GSE178246	miR-125b-5p/miR-574-3p	0.101606
272	N	GSE178246	miR-125b-5p/miR-574-3p	0.687896
273	N	GSE178246	miR-125b-5p/miR-574-3p	0.234341
274	T	GSE178246	miR-125b-5p/miR-574-3p	0.59225
275	T	GSE178246	miR-125b-5p/miR-574-3p	0.100847
276	N	GSE178246	miR-125b-5p/miR-574-3p	0.899473
277	N	GSE178246	miR-125b-5p/miR-574-3p	0.0949802
278	N	GSE178246	miR-125b-5p/miR-574-3p	0.740356
279	T	GSE178246	miR-125b-5p/miR-574-3p	0.0648756
280	T	GSE178246	miR-125b-5p/miR-574-3p	0.048732
281	T	GSE178246	miR-125b-5p/miR-574-3p	0.107156
282	N	GSE178246	miR-125b-5p/miR-574-3p	0.376854
283	T	GSE178246	miR-125b-5p/miR-574-3p	0.353159
284	N	GSE178246	miR-125b-5p/miR-574-3p	0.409185
285	N	GSE178246	miR-125b-5p/miR-574-3p	0.912749
286	T	GSE178246	miR-125b-5p/miR-574-3p	0.042537
287	N	GSE178246	miR-125b-5p/miR-574-3p	0.806478
288	N	GSE178246	miR-125b-5p/miR-574-3p	0.289019
289	T	GSE178246	miR-125b-5p/miR-574-3p	0.0558247
290	T	GSE178246	miR-125b-5p/miR-574-3p	0.0602627
291	N	GSE178246	miR-125b-5p/miR-574-3p	6.49424
292	N	GSE178246	miR-125b-5p/miR-574-3p	0.881944
293	T	GSE178246	miR-125b-5p/miR-574-3p	0.344184
294	T	GSE178246	miR-125b-5p/miR-574-3p	0.162215
295	T	GSE178246	miR-125b-5p/miR-574-3p	0.0390763
296	T	GSE178246	miR-125b-5p/miR-574-3p	0.0633815
297	T	GSE178246	miR-125b-5p/miR-574-3p	0.14076
298	N	GSE178246	miR-125b-5p/miR-574-3p	5.86424
299	N	GSE178246	miR-125b-5p/miR-574-3p	6.52618
300	N	GSE178246	miR-125b-5p/miR-574-3p	0.434838
301	N	GSE178246	miR-125b-5p/miR-574-3p	0.359542
302	N	GSE178246	miR-125b-5p/miR-574-3p	0.260332
303	N	GSE178246	miR-125b-5p/miR-574-3p	0.202585
304	T	GSE178246	miR-125b-5p/miR-574-3p	0.0922987
305	N	GSE178246	miR-125b-5p/miR-574-3p	0.283078
306	T	GSE178246	miR-125b-5p/miR-574-3p	0.131446
307	N	GSE178246	miR-125b-5p/miR-574-3p	1.64841
308	N	GSE178246	miR-125b-5p/miR-574-3p	0.343732
309	N	GSE178246	miR-125b-5p/miR-574-3p	0.0529387
310	T	GSE178246	miR-125b-5p/miR-574-3p	0.0521095
311	T	GSE178246	miR-125b-5p/miR-574-3p	0.141486
312	N	GSE178246	miR-125b-5p/miR-574-3p	0.268245
313	N	GSE178246	miR-125b-5p/miR-574-3p	0.0901049
314	N	GSE178246	miR-125b-5p/miR-574-3p	0.954002
315	N	GSE178246	miR-125b-5p/miR-574-3p	5.90323
316	T	GSE178246	miR-125b-5p/miR-574-3p	0.066324
317	N	GSE178246	miR-125b-5p/miR-574-3p	0.364202
318	N	GSE178246	miR-125b-5p/miR-574-3p	0.082516
319	N	GSE178246	miR-125b-5p/miR-574-3p	0.372774
320	T	GSE178246	miR-125b-5p/miR-574-3p	0.0911177
321	N	GSE178246	miR-125b-5p/miR-574-3p	0.706269
322	T	GSE178246	miR-125b-5p/miR-574-3p	0.0324287
323	N	GSE178246	miR-125b-5p/miR-574-3p	5.78018
324	T	GSE178246	miR-125b-5p/miR-574-3p	0.10977
325	N	GSE178246	miR-125b-5p/miR-574-3p	0.393379
326	T	GSE178246	miR-125b-5p/miR-574-3p	0.0475291
327	N	GSE178246	miR-125b-5p/miR-574-3p	0.360683
328	N	GSE178246	miR-125b-5p/miR-574-3p	5.84316
329	T	GSE178246	miR-125b-5p/miR-574-3p	0.240593
330	N	GSE178246	miR-125b-5p/miR-574-3p	0.238801
331	N	GSE178246	miR-125b-5p/miR-574-3p	0.159734
332	N	GSE178246	miR-125b-5p/miR-574-3p	5.86019
333	T	GSE178246	miR-125b-5p/miR-574-3p	0.0640935
334	N	GSE178246	miR-125b-5p/miR-574-3p	0.236305
335	N	GSE178246	miR-125b-5p/miR-574-3p	0.230065
336	T	GSE178246	miR-125b-5p/miR-574-3p	0.0794345
337	N	GSE178246	miR-125b-5p/miR-574-3p	0.205834
338	T	GSE178246	miR-125b-5p/miR-574-3p	0.617728
339	T	GSE178246	miR-125b-5p/miR-574-3p	0.0371059
340	N	GSE178246	miR-125b-5p/miR-574-3p	0.270089
341	N	GSE178246	miR-125b-5p/miR-574-3p	0.650463
342	N	GSE178246	miR-125b-5p/miR-574-3p	0.659576
343	N	GSE178246	miR-125b-5p/miR-574-3p	0.0836203
344	N	GSE178246	miR-125b-5p/miR-574-3p	0.399144
345	N	GSE178246	miR-125b-5p/miR-574-3p	0.0865825
346	N	GSE178246	miR-125b-5p/miR-574-3p	0.240916
347	T	GSE178246	miR-125b-5p/miR-574-3p	0.0331256
348	T	GSE178246	miR-125b-5p/miR-574-3p	0.140668
349	T	GSE178246	miR-125b-5p/miR-574-3p	0.0529883
350	T	GSE178246	miR-125b-5p/miR-574-3p	0.691128
351	T	GSE178246	miR-125b-5p/miR-574-3p	0.532952
352	N	GSE178246	miR-125b-5p/miR-574-3p	0.564294
353	T	GSE178246	miR-125b-5p/miR-574-3p	0.051726
354	T	GSE178246	miR-125b-5p/miR-574-3p	0.071639
355	T	GSE178246	miR-125b-5p/miR-574-3p	0.078502
356	N	GSE178246	miR-125b-5p/miR-574-3p	0.161653
357	N	GSE178246	miR-125b-5p/miR-574-3p	0.190606
358	T	GSE178246	miR-125b-5p/miR-574-3p	0.0696499
359	N	GSE178246	miR-125b-5p/miR-574-3p	0.449561
360	N	GSE178246	miR-125b-5p/miR-574-3p	0.830075
361	T	GSE178246	miR-125b-5p/miR-574-3p	0.0535655
362	N	GSE178246	miR-125b-5p/miR-574-3p	6.5954
363	T	GSE178246	miR-125b-5p/miR-574-3p	0.025198
364	T	GSE178246	miR-125b-5p/miR-574-3p	0.134042
365	N	GSE178246	miR-125b-5p/miR-574-3p	0.136312
366	T	GSE178246	miR-125b-5p/miR-574-3p	0.0627358
367	T	GSE178246	miR-125b-5p/miR-574-3p	0.068089
368	T	GSE178246	miR-125b-5p/miR-574-3p	0.0733214
369	T	GSE178246	miR-125b-5p/miR-574-3p	0.291359
370	N	GSE178246	miR-125b-5p/miR-574-3p	0.501931
371	N	GSE178246	miR-125b-5p/miR-574-3p	0.80876
372	N	GSE178246	miR-125b-5p/miR-574-3p	0.172145
373	T	GSE178246	miR-125b-5p/miR-574-3p	0.681009
374	T	GSE178246	miR-125b-5p/miR-574-3p	0.565755
375	N	GSE178246	miR-125b-5p/miR-574-3p	0.305103
376	N	GSE178246	miR-125b-5p/miR-574-3p	0.751665
377	N	GSE178246	miR-125b-5p/miR-574-3p	0.712019
378	N	GSE178246	miR-125b-5p/miR-574-3p	0.0946547
379	T	GSE178246	miR-125b-5p/miR-574-3p	0.280067
380	T	GSE178246	miR-125b-5p/miR-574-3p	0.0667229
381	N	GSE178246	miR-125b-5p/miR-574-3p	5.7845
382	T	GSE178246	miR-125b-5p/miR-574-3p	0.0555715
383	T	GSE178246	miR-125b-5p/miR-574-3p	0.211137
384	T	GSE178246	miR-125b-5p/miR-574-3p	0.103505
385	N	GSE178246	miR-125b-5p/miR-574-3p	0.878594
386	T	GSE178246	miR-125b-5p/miR-574-3p	0.118285
387	T	GSE178246	miR-125b-5p/miR-574-3p	0.0429105
388	T	GSE178246	miR-125b-5p/miR-574-3p	0.0314315
389	N	GSE178246	miR-125b-5p/miR-574-3p	0.418065
390	N	GSE178246	miR-125b-5p/miR-574-3p	5.84197
391	N	GSE178246	miR-125b-5p/miR-574-3p	0.585903
392	T	GSE178246	miR-125b-5p/miR-574-3p	0.0803365
393	N	GSE178246	miR-125b-5p/miR-574-3p	0.701834
394	T	GSE178246	miR-125b-5p/miR-574-3p	0.166952
395	T	GSE178246	miR-125b-5p/miR-574-3p	0.0470012
396	T	GSE178246	miR-125b-5p/miR-574-3p	0.0549136
397	N	GSE178246	miR-125b-5p/miR-574-3p	0.381167
398	T	GSE178246	miR-125b-5p/miR-574-3p	0.0970987
399	T	GSE178246	miR-125b-5p/miR-574-3p	0.103864
400	N	GSE178246	miR-125b-5p/miR-574-3p	0.91163
401	T	GSE178246	miR-125b-5p/miR-574-3p	0.122619
402	T	GSE178246	miR-125b-5p/miR-574-3p	0.228601
403	T	GSE178246	miR-125b-5p/miR-574-3p	0.0331799
404	N	GSE178246	miR-125b-5p/miR-574-3p	0.327032
405	N	GSE178246	miR-125b-5p/miR-574-3p	0.210412
406	N	GSE178246	miR-125b-5p/miR-574-3p	0.136995
407	N	GSE178246	miR-125b-5p/miR-574-3p	0.790504
408	T	GSE178246	miR-125b-5p/miR-574-3p	0.0418009
409	N	GSE178246	miR-125b-5p/miR-574-3p	5.90245
410	T	GSE178246	miR-125b-5p/miR-574-3p	0.727549
411	N	GSE178246	miR-125b-5p/miR-574-3p	5.8641
412	T	GSE178246	miR-125b-5p/miR-574-3p	0.0709443
413	T	GSE178246	miR-125b-5p/miR-574-3p	0.234061
414	T	GSE178246	miR-125b-5p/miR-574-3p	0.622674
415	T	GSE178246	miR-125b-5p/miR-574-3p	0.0798177
416	T	GSE178246	miR-125b-5p/miR-574-3p	0.0345277
417	N	GSE178246	miR-125b-5p/miR-574-3p	0.749192
418	T	GSE178246	miR-125b-5p/miR-574-3p	0.0594299
419	N	GSE178246	miR-125b-5p/miR-574-3p	0.207785
420	N	GSE178246	miR-125b-5p/miR-574-3p	0.0819184
421	T	GSE178246	miR-125b-5p/miR-574-3p	0.0490832
422	N	GSE178246	miR-125b-5p/miR-574-3p	0.302409
423	N	GSE178246	miR-125b-5p/miR-574-3p	0.289202
424	T	GSE178246	miR-125b-5p/miR-574-3p	0.0712947
425	T	GSE178246	miR-125b-5p/miR-574-3p	0.713583
426	N	GSE178246	miR-125b-5p/miR-574-3p	0.683366
427	N	GSE178246	miR-125b-5p/miR-574-3p	0.166598
428	N	GSE178246	miR-125b-5p/miR-574-3p	0.228455
429	T	GSE178246	miR-125b-5p/miR-574-3p	0.0297612
430	N	GSE178246	miR-125b-5p/miR-574-3p	5.83867
431	N	GSE178246	miR-125b-5p/miR-574-3p	0.360766
432	N	GSE178246	miR-125b-5p/miR-574-3p	0.275821
433	T	GSE178246	miR-125b-5p/miR-574-3p	0.0456456
434	N	GSE178246	miR-125b-5p/miR-574-3p	0.635484
435	N	GSE178246	miR-125b-5p/miR-574-3p	0.614622
436	T	GSE178246	miR-125b-5p/miR-574-3p	0.0814552
437	T	GSE178246	miR-125b-5p/miR-574-3p	0.0465285
438	T	GSE178246	miR-125b-5p/miR-574-3p	0.076674
439	N	GSE178246	miR-125b-5p/miR-574-3p	0.43839
440	N	GSE178246	miR-125b-5p/miR-574-3p	0.18261
441	T	GSE178246	miR-125b-5p/miR-574-3p	0.0341711
442	T	GSE178246	miR-125b-5p/miR-574-3p	0.0686197
443	T	GSE178246	miR-125b-5p/miR-574-3p	0.063857
444	N	GSE178246	miR-125b-5p/miR-574-3p	0.665092
445	N	GSE178246	miR-125b-5p/miR-574-3p	0.154633
446	N	GSE178246	miR-125b-5p/miR-574-3p	0.104652
447	T	GSE178246	miR-125b-5p/miR-574-3p	0.245348
448	N	GSE178246	miR-125b-5p/miR-574-3p	0.279499
449	N	GSE178246	miR-125b-5p/miR-574-3p	5.80528
450	T	GSE178246	miR-125b-5p/miR-574-3p	0.567161
451	N	GSE178246	miR-125b-5p/miR-574-3p	0.446555
452	T	GSE178246	miR-125b-5p/miR-574-3p	0.0433431
453	N	GSE178246	miR-125b-5p/miR-574-3p	0.166737
454	N	GSE178246	miR-125b-5p/miR-574-3p	0.77903
455	T	GSE178246	miR-125b-5p/miR-574-3p	0.0354897
456	N	GSE178246	miR-125b-5p/miR-574-3p	0.198588
457	N	GSE178246	miR-125b-5p/miR-574-3p	1.81565
458	N	GSE178246	miR-125b-5p/miR-574-3p	0.832273
459	T	GSE178246	miR-125b-5p/miR-574-3p	0.0331909
460	N	GSE178246	miR-125b-5p/miR-574-3p	0.904777
461	T	GSE178246	miR-125b-5p/miR-574-3p	0.0595042
462	T	GSE178246	miR-125b-5p/miR-574-3p	0.0551024
463	N	GSE178246	miR-125b-5p/miR-574-3p	0.463618
464	N	GSE178246	miR-125b-5p/miR-574-3p	5.87393
465	N	GSE178246	miR-125b-5p/miR-574-3p	0.617567
466	N	GSE178246	miR-125b-5p/miR-574-3p	0.0661985
467	N	GSE178246	miR-125b-5p/miR-574-3p	5.81528
468	N	GSE178246	miR-125b-5p/miR-574-3p	0.476651
469	N	GSE178246	miR-125b-5p/miR-574-3p	0.251679
470	N	GSE178246	miR-125b-5p/miR-574-3p	0.63547
471	N	GSE178246	miR-125b-5p/miR-574-3p	0.0941592
472	T	GSE178246	miR-125b-5p/miR-574-3p	0.149054
473	T	GSE178246	miR-125b-5p/miR-574-3p	0.245449
474	T	GSE178246	miR-125b-5p/miR-574-3p	0.0300643
475	N	GSE178246	miR-125b-5p/miR-574-3p	0.70122
476	T	GSE178246	miR-125b-5p/miR-574-3p	0.231256
477	N	GSE178246	miR-125b-5p/miR-574-3p	0.229225
478	N	GSE178246	miR-125b-5p/miR-574-3p	0.405349
479	N	GSE178246	miR-125b-5p/miR-574-3p	0.612313
480	N	GSE178246	miR-125b-5p/miR-574-3p	0.735613
481	T	GSE178246	miR-125b-5p/miR-574-3p	0.0473575
482	N	GSE178246	miR-125b-5p/miR-574-3p	0.547488
483	T	GSE178246	miR-125b-5p/miR-574-3p	0.585789
484	T	GSE178246	miR-125b-5p/miR-574-3p	0.0632792
485	N	GSE178246	miR-125b-5p/miR-574-3p	0.757262
486	N	GSE178246	miR-125b-5p/miR-574-3p	0.451476
487	T	GSE178246	miR-125b-5p/miR-574-3p	0.161325
488	T	GSE178246	miR-125b-5p/miR-574-3p	0.060461
489	N	GSE178246	miR-125b-5p/miR-574-3p	0.455592
490	N	GSE178246	miR-125b-5p/miR-574-3p	0.764394
491	N	GSE178246	miR-125b-5p/miR-574-3p	0.294101
492	N	GSE178246	miR-125b-5p/miR-574-3p	0.797212
493	T	GSE178246	miR-125b-5p/miR-574-3p	0.0558
494	T	GSE178246	miR-125b-5p/miR-574-3p	0.134061
495	N	GSE178246	miR-125b-5p/miR-574-3p	0.762464
496	T	GSE178246	miR-125b-5p/miR-574-3p	0.0305722
497	N	GSE178246	miR-125b-5p/miR-574-3p	0.214271
498	T	GSE178246	miR-125b-5p/miR-574-3p	0.0636971
499	N	GSE178246	miR-125b-5p/miR-574-3p	0.631411
500	T	GSE178246	miR-125b-5p/miR-574-3p	0.0371856
501	N	GSE178246	miR-125b-5p/miR-574-3p	0.785546
502	T	GSE178246	miR-125b-5p/miR-574-3p	0.0947405
503	N	GSE178246	miR-125b-5p/miR-574-3p	5.81066
504	T	GSE178246	miR-125b-5p/miR-574-3p	0.574747
505	N	GSE178246	miR-125b-5p/miR-574-3p	0.172224
506	T	GSE178246	miR-125b-5p/miR-574-3p	0.053436
507	T	GSE178246	miR-125b-5p/miR-574-3p	0.0773255
508	T	GSE178246	miR-125b-5p/miR-574-3p	0.0640061
509	N	GSE178246	miR-125b-5p/miR-574-3p	0.512706
510	N	GSE178246	miR-125b-5p/miR-574-3p	6.44334
511	T	GSE178246	miR-125b-5p/miR-574-3p	0.326509
512	T	GSE178246	miR-125b-5p/miR-574-3p	0.679681
513	T	GSE178246	miR-125b-5p/miR-574-3p	0.309091
514	N	GSE178246	miR-125b-5p/miR-574-3p	0.436005
515	N	GSE178246	miR-125b-5p/miR-574-3p	0.334091
516	N	GSE178246	miR-125b-5p/miR-574-3p	0.767619
517	T	GSE178246	miR-125b-5p/miR-574-3p	0.0333909
518	T	GSE178246	miR-125b-5p/miR-574-3p	0.0425638
519	N	GSE178246	miR-125b-5p/miR-574-3p	0.236693
520	N	GSE178246	miR-125b-5p/miR-574-3p	0.265189
521	N	GSE178246	miR-125b-5p/miR-574-3p	0.970375
522	N	GSE178246	miR-125b-5p/miR-574-3p	6.51409
523	T	GSE178246	miR-125b-5p/miR-574-3p	0.0568817
524	T	GSE178246	miR-125b-5p/miR-574-3p	0.12324
525	N	GSE178246	miR-125b-5p/miR-574-3p	0.825219
526	T	GSE178246	miR-125b-5p/miR-574-3p	0.0314015
527	N	GSE178246	miR-125b-5p/miR-574-3p	0.853586
528	T	GSE178246	miR-125b-5p/miR-574-3p	0.149902
529	N	GSE178246	miR-125b-5p/miR-574-3p	0.0787755
530	N	GSE178246	miR-125b-5p/miR-574-3p	0.597563
531	N	GSE178246	miR-125b-5p/miR-574-3p	0.655762
532	N	GSE178246	miR-125b-5p/miR-574-3p	0.528694
533	T	GSE178246	miR-125b-5p/miR-574-3p	0.191426
534	N	GSE178246	miR-125b-5p/miR-574-3p	0.759146
535	N	GSE178246	miR-125b-5p/miR-574-3p	0.0757437
536	N	GSE176498	miR-125b-5p/miR-574-3p	1.97066
537	N	GSE176498	miR-125b-5p/miR-574-3p	1.37911
538	T	GSE176498	miR-125b-5p/miR-574-3p	0.529024
539	N	GSE176498	miR-125b-5p/miR-574-3p	1.52679
540	N	GSE176498	miR-125b-5p/miR-574-3p	1.78765
541	N	GSE176498	miR-125b-5p/miR-574-3p	1.65471
542	N	GSE176498	miR-125b-5p/miR-574-3p	2.9945
543	T	GSE176498	miR-125b-5p/miR-574-3p	1.77315
544	T	GSE176498	miR-125b-5p/miR-574-3p	1.64254
545	T	GSE176498	miR-125b-5p/miR-574-3p	1.39033
546	N	GSE176498	miR-125b-5p/miR-574-3p	1.19155
547	N	GSE176498	miR-125b-5p/miR-574-3p	3.27619
548	N	GSE176498	miR-125b-5p/miR-574-3p	1.93278
549	N	GSE176498	miR-125b-5p/miR-574-3p	2.11993
550	N	GSE176498	miR-125b-5p/miR-574-3p	2.84251
551	N	GSE176498	miR-125b-5p/miR-574-3p	0.967085
552	T	GSE176498	miR-125b-5p/miR-574-3p	1.14086
553	N	GSE176498	miR-125b-5p/miR-574-3p	2.43102
554	T	GSE176498	miR-125b-5p/miR-574-3p	1.08649
555	N	GSE176498	miR-125b-5p/miR-574-3p	2.78287
556	N	GSE176498	miR-125b-5p/miR-574-3p	2.38897
557	N	GSE176498	miR-125b-5p/miR-574-3p	1.80571
558	N	GSE176498	miR-125b-5p/miR-574-3p	1.98355
559	N	GSE176498	miR-125b-5p/miR-574-3p	1.31689
560	N	GSE176498	miR-125b-5p/miR-574-3p	1.85371
561	T	GSE176498	miR-125b-5p/miR-574-3p	1.59067
562	T	GSE176498	miR-125b-5p/miR-574-3p	1.111
563	T	GSE176498	miR-125b-5p/miR-574-3p	1.46451
564	N	GSE176498	miR-125b-5p/miR-574-3p	2.42487
565	N	GSE176498	miR-125b-5p/miR-574-3p	2.2192
566	T	GSE176498	miR-125b-5p/miR-574-3p	2.0668
567	N	GSE176498	miR-125b-5p/miR-574-3p	1.35345
568	T	GSE176498	miR-125b-5p/miR-574-3p	1.32151
569	T	GSE176498	miR-125b-5p/miR-574-3p	1.90293
570	N	GSE176498	miR-125b-5p/miR-574-3p	2.37478
571	T	GSE176498	miR-125b-5p/miR-574-3p	1.47415
572	N	GSE176498	miR-125b-5p/miR-574-3p	2.33942
573	T	GSE176498	miR-125b-5p/miR-574-3p	1.15483
574	N	GSE176498	miR-125b-5p/miR-574-3p	3.57056
575	N	GSE176498	miR-125b-5p/miR-574-3p	1.41739
576	T	GSE176498	miR-125b-5p/miR-574-3p	2.06374
577	N	GSE176498	miR-125b-5p/miR-574-3p	2.30431
578	N	GSE176498	miR-125b-5p/miR-574-3p	1.81497
579	T	GSE176498	miR-125b-5p/miR-574-3p	1.66297
580	T	GSE176498	miR-125b-5p/miR-574-3p	1.75586
581	N	GSE176498	miR-125b-5p/miR-574-3p	1.01778
582	T	GSE176498	miR-125b-5p/miR-574-3p	1.2109
583	N	GSE178246	let-7b-5p/miR-21-3p	3.97111
584	N	GSE178246	let-7b-5p/miR-21-3p	3.77529
585	T	GSE178246	let-7b-5p/miR-21-3p	2.87834
586	T	GSE178246	let-7b-5p/miR-21-3p	0.81205
587	N	GSE178246	let-7b-5p/miR-21-3p	2.91421
588	N	GSE178246	let-7b-5p/miR-21-3p	11.6977
589	T	GSE178246	let-7b-5p/miR-21-3p	1.1975
590	N	GSE178246	let-7b-5p/miR-21-3p	11.6439
591	T	GSE178246	let-7b-5p/miR-21-3p	2.40072
592	T	GSE178246	let-7b-5p/miR-21-3p	1.15721
593	N	GSE178246	let-7b-5p/miR-21-3p	3.44948
594	T	GSE178246	let-7b-5p/miR-21-3p	0.914436
595	T	GSE178246	let-7b-5p/miR-21-3p	0.866865
596	T	GSE178246	let-7b-5p/miR-21-3p	2.1322
597	T	GSE178246	let-7b-5p/miR-21-3p	2.37909
598	N	GSE178246	let-7b-5p/miR-21-3p	3.61866
599	N	GSE178246	let-7b-5p/miR-21-3p	2.35687
600	T	GSE178246	let-7b-5p/miR-21-3p	4.30175
601	T	GSE178246	let-7b-5p/miR-21-3p	3.32403
602	N	GSE178246	let-7b-5p/miR-21-3p	2.23528
603	T	GSE178246	let-7b-5p/miR-21-3p	0.821494
604	T	GSE178246	let-7b-5p/miR-21-3p	3.1647
605	T	GSE178246	let-7b-5p/miR-21-3p	1.09793
606	T	GSE178246	let-7b-5p/miR-21-3p	2.73697
607	T	GSE178246	let-7b-5p/miR-21-3p	4.3887
608	N	GSE178246	let-7b-5p/miR-21-3p	4.81095
609	N	GSE178246	let-7b-5p/miR-21-3p	3.67596
610	T	GSE178246	let-7b-5p/miR-21-3p	0.792088
611	N	GSE178246	let-7b-5p/miR-21-3p	5.95966
612	N	GSE178246	let-7b-5p/miR-21-3p	11.2757
613	N	GSE178246	let-7b-5p/miR-21-3p	2.70093
614	N	GSE178246	let-7b-5p/miR-21-3p	11.2986
615	N	GSE178246	let-7b-5p/miR-21-3p	4.03018
616	T	GSE178246	let-7b-5p/miR-21-3p	2.43885
617	T	GSE178246	let-7b-5p/miR-21-3p	2.86604
618	N	GSE178246	let-7b-5p/miR-21-3p	3.35734
619	T	GSE178246	let-7b-5p/miR-21-3p	2.34885
620	T	GSE178246	let-7b-5p/miR-21-3p	3.15671
621	T	GSE178246	let-7b-5p/miR-21-3p	2.20114
622	T	GSE178246	let-7b-5p/miR-21-3p	2.95903
623	T	GSE178246	let-7b-5p/miR-21-3p	2.45277
624	N	GSE178246	let-7b-5p/miR-21-3p	11.3585
625	N	GSE178246	let-7b-5p/miR-21-3p	11.1839
626	N	GSE178246	let-7b-5p/miR-21-3p	3.1174
627	T	GSE178246	let-7b-5p/miR-21-3p	1.22922
628	T	GSE178246	let-7b-5p/miR-21-3p	2.6381
629	N	GSE178246	let-7b-5p/miR-21-3p	3.28422
630	N	GSE178246	let-7b-5p/miR-21-3p	2.21587
631	T	GSE178246	let-7b-5p/miR-21-3p	2.42352
632	T	GSE178246	let-7b-5p/miR-21-3p	0.753509
633	N	GSE178246	let-7b-5p/miR-21-3p	4.16861
634	T	GSE178246	let-7b-5p/miR-21-3p	2.71614
635	N	GSE178246	let-7b-5p/miR-21-3p	3.14359
636	N	GSE178246	let-7b-5p/miR-21-3p	2.40963
637	N	GSE178246	let-7b-5p/miR-21-3p	4.56305
638	T	GSE178246	let-7b-5p/miR-21-3p	2.14296
639	N	GSE178246	let-7b-5p/miR-21-3p	4.25867
640	N	GSE178246	let-7b-5p/miR-21-3p	3.35999
641	N	GSE178246	let-7b-5p/miR-21-3p	5.15608
642	T	GSE178246	let-7b-5p/miR-21-3p	2.79434
643	N	GSE178246	let-7b-5p/miR-21-3p	2.6067
644	T	GSE178246	let-7b-5p/miR-21-3p	3.12338
645	N	GSE178246	let-7b-5p/miR-21-3p	11.0674
646	T	GSE178246	let-7b-5p/miR-21-3p	3.04775
647	T	GSE178246	let-7b-5p/miR-21-3p	1.17598
648	N	GSE178246	let-7b-5p/miR-21-3p	2.82924
649	T	GSE178246	let-7b-5p/miR-21-3p	0.83774
650	N	GSE178246	let-7b-5p/miR-21-3p	11.0097
651	N	GSE178246	let-7b-5p/miR-21-3p	4.32085
652	N	GSE178246	let-7b-5p/miR-21-3p	3.7939
653	T	GSE178246	let-7b-5p/miR-21-3p	1.17201
654	T	GSE178246	let-7b-5p/miR-21-3p	3.46358
655	N	GSE178246	let-7b-5p/miR-21-3p	3.72074
656	N	GSE178246	let-7b-5p/miR-21-3p	2.93129
657	N	GSE178246	let-7b-5p/miR-21-3p	3.89129
658	T	GSE178246	let-7b-5p/miR-21-3p	2.94345
659	N	GSE178246	let-7b-5p/miR-21-3p	4.26466
660	N	GSE178246	let-7b-5p/miR-21-3p	3.77603
661	N	GSE178246	let-7b-5p/miR-21-3p	3.08586
662	N	GSE178246	let-7b-5p/miR-21-3p	3.36635
663	N	GSE178246	let-7b-5p/miR-21-3p	3.78392
664	T	GSE178246	let-7b-5p/miR-21-3p	1.02189
665	T	GSE178246	let-7b-5p/miR-21-3p	3.8367
666	T	GSE178246	let-7b-5p/miR-21-3p	1.06182
667	N	GSE178246	let-7b-5p/miR-21-3p	3.94773
668	T	GSE178246	let-7b-5p/miR-21-3p	2.6368
669	N	GSE178246	let-7b-5p/miR-21-3p	3.20163
670	T	GSE178246	let-7b-5p/miR-21-3p	3.38343
671	N	GSE178246	let-7b-5p/miR-21-3p	2.79586
672	N	GSE178246	let-7b-5p/miR-21-3p	2.7261
673	N	GSE178246	let-7b-5p/miR-21-3p	3.34613
674	N	GSE178246	let-7b-5p/miR-21-3p	2.5274
675	T	GSE178246	let-7b-5p/miR-21-3p	3.32305
676	T	GSE178246	let-7b-5p/miR-21-3p	2.30631
677	T	GSE178246	let-7b-5p/miR-21-3p	2.46893
678	T	GSE178246	let-7b-5p/miR-21-3p	2.32841
679	N	GSE178246	let-7b-5p/miR-21-3p	3.14875
680	N	GSE178246	let-7b-5p/miR-21-3p	3.5689
681	N	GSE178246	let-7b-5p/miR-21-3p	3.47897
682	T	GSE178246	let-7b-5p/miR-21-3p	0.884768
683	N	GSE178246	let-7b-5p/miR-21-3p	4.51367
684	N	GSE178246	let-7b-5p/miR-21-3p	3.98906
685	T	GSE178246	let-7b-5p/miR-21-3p	0.972255
686	N	GSE178246	let-7b-5p/miR-21-3p	2.19596
687	T	GSE178246	let-7b-5p/miR-21-3p	2.42805
688	T	GSE178246	let-7b-5p/miR-21-3p	2.86008
689	N	GSE178246	let-7b-5p/miR-21-3p	3.91008
690	N	GSE178246	let-7b-5p/miR-21-3p	4.63368
691	T	GSE178246	let-7b-5p/miR-21-3p	1.20665
692	T	GSE178246	let-7b-5p/miR-21-3p	2.77678
693	T	GSE178246	let-7b-5p/miR-21-3p	1.46286
694	N	GSE178246	let-7b-5p/miR-21-3p	2.95263
695	N	GSE178246	let-7b-5p/miR-21-3p	2.5642
696	N	GSE178246	let-7b-5p/miR-21-3p	2.03347
697	N	GSE178246	let-7b-5p/miR-21-3p	4.9053
698	N	GSE178246	let-7b-5p/miR-21-3p	3.35402
699	T	GSE178246	let-7b-5p/miR-21-3p	4.1127
700	N	GSE178246	let-7b-5p/miR-21-3p	3.97307
701	T	GSE178246	let-7b-5p/miR-21-3p	3.48278
702	N	GSE178246	let-7b-5p/miR-21-3p	3.49075
703	T	GSE178246	let-7b-5p/miR-21-3p	1.62894
704	T	GSE178246	let-7b-5p/miR-21-3p	0.790485
705	N	GSE178246	let-7b-5p/miR-21-3p	0.0448201
706	T	GSE178246	let-7b-5p/miR-21-3p	2.86822
707	N	GSE178246	let-7b-5p/miR-21-3p	2.4255
708	N	GSE178246	let-7b-5p/miR-21-3p	11.6509
709	N	GSE178246	let-7b-5p/miR-21-3p	1.93595
710	N	GSE178246	let-7b-5p/miR-21-3p	3.66918
711	N	GSE178246	let-7b-5p/miR-21-3p	3.47447
712	N	GSE178246	let-7b-5p/miR-21-3p	4.37287
713	N	GSE178246	let-7b-5p/miR-21-3p	3.34068
714	T	GSE178246	let-7b-5p/miR-21-3p	3.81689
715	T	GSE178246	let-7b-5p/miR-21-3p	3.00216
716	N	GSE178246	let-7b-5p/miR-21-3p	3.02954
717	N	GSE178246	let-7b-5p/miR-21-3p	3.47222
718	T	GSE178246	let-7b-5p/miR-21-3p	1.27069
719	N	GSE178246	let-7b-5p/miR-21-3p	3.63705
720	T	GSE178246	let-7b-5p/miR-21-3p	2.76737
721	T	GSE178246	let-7b-5p/miR-21-3p	1.48966
722	T	GSE178246	let-7b-5p/miR-21-3p	1.17133
723	T	GSE178246	let-7b-5p/miR-21-3p	2.46077
724	T	GSE178246	let-7b-5p/miR-21-3p	2.4355
725	T	GSE178246	let-7b-5p/miR-21-3p	2.98822
726	T	GSE178246	let-7b-5p/miR-21-3p	3.09232
727	T	GSE178246	let-7b-5p/miR-21-3p	3.27929
728	T	GSE178246	let-7b-5p/miR-21-3p	2.73217
729	N	GSE178246	let-7b-5p/miR-21-3p	3.53143
730	N	GSE178246	let-7b-5p/miR-21-3p	4.4382
731	T	GSE178246	let-7b-5p/miR-21-3p	1.08232
732	N	GSE178246	let-7b-5p/miR-21-3p	11.5643
733	T	GSE178246	let-7b-5p/miR-21-3p	2.69561
734	T	GSE178246	let-7b-5p/miR-21-3p	2.46778
735	T	GSE178246	let-7b-5p/miR-21-3p	2.42838
736	N	GSE178246	let-7b-5p/miR-21-3p	3.98923
737	T	GSE178246	let-7b-5p/miR-21-3p	0.875103
738	T	GSE178246	let-7b-5p/miR-21-3p	1.82109
739	N	GSE178246	let-7b-5p/miR-21-3p	1.89933
740	T	GSE178246	let-7b-5p/miR-21-3p	0.858687
741	T	GSE178246	let-7b-5p/miR-21-3p	2.84106
742	N	GSE178246	let-7b-5p/miR-21-3p	4.71312
743	T	GSE178246	let-7b-5p/miR-21-3p	2.94722
744	T	GSE178246	let-7b-5p/miR-21-3p	2.70334
745	N	GSE178246	let-7b-5p/miR-21-3p	2.68637
746	T	GSE178246	let-7b-5p/miR-21-3p	2.32671
747	T	GSE178246	let-7b-5p/miR-21-3p	1.80916
748	N	GSE178246	let-7b-5p/miR-21-3p	3.23095
749	T	GSE178246	let-7b-5p/miR-21-3p	2.13582
750	T	GSE178246	let-7b-5p/miR-21-3p	0.841302
751	T	GSE178246	let-7b-5p/miR-21-3p	2.82472
752	T	GSE178246	let-7b-5p/miR-21-3p	0.861732
753	N	GSE178246	let-7b-5p/miR-21-3p	4.51728
754	N	GSE178246	let-7b-5p/miR-21-3p	4.56279
755	N	GSE178246	let-7b-5p/miR-21-3p	3.19708
756	T	GSE178246	let-7b-5p/miR-21-3p	2.95529
757	T	GSE178246	let-7b-5p/miR-21-3p	1.2119
758	T	GSE178246	let-7b-5p/miR-21-3p	2.59613
759	T	GSE178246	let-7b-5p/miR-21-3p	2.54278
760	T	GSE178246	let-7b-5p/miR-21-3p	1.7223
761	T	GSE178246	let-7b-5p/miR-21-3p	2.20833
762	T	GSE178246	let-7b-5p/miR-21-3p	3.36548
763	N	GSE178246	let-7b-5p/miR-21-3p	3.43118
764	T	GSE178246	let-7b-5p/miR-21-3p	1.13852
765	N	GSE178246	let-7b-5p/miR-21-3p	3.21205
766	N	GSE178246	let-7b-5p/miR-21-3p	11.8009
767	T	GSE178246	let-7b-5p/miR-21-3p	1.5055
768	T	GSE178246	let-7b-5p/miR-21-3p	2.46613
769	N	GSE178246	let-7b-5p/miR-21-3p	4.18377
770	T	GSE178246	let-7b-5p/miR-21-3p	1.69543
771	N	GSE178246	let-7b-5p/miR-21-3p	3.49732
772	N	GSE178246	let-7b-5p/miR-21-3p	1.89604
773	T	GSE178246	let-7b-5p/miR-21-3p	1.33597
774	T	GSE178246	let-7b-5p/miR-21-3p	1.14525
775	N	GSE178246	let-7b-5p/miR-21-3p	4.49025
776	T	GSE178246	let-7b-5p/miR-21-3p	2.36364
777	T	GSE178246	let-7b-5p/miR-21-3p	2.92835
778	N	GSE178246	let-7b-5p/miR-21-3p	4.83678
779	T	GSE178246	let-7b-5p/miR-21-3p	2.00452
780	N	GSE178246	let-7b-5p/miR-21-3p	2.84435
781	N	GSE178246	let-7b-5p/miR-21-3p	3.39527
782	T	GSE178246	let-7b-5p/miR-21-3p	1.14177
783	N	GSE178246	let-7b-5p/miR-21-3p	3.31317
784	T	GSE178246	let-7b-5p/miR-21-3p	2.14886
785	T	GSE178246	let-7b-5p/miR-21-3p	3.04195
786	T	GSE178246	let-7b-5p/miR-21-3p	2.5633
787	T	GSE178246	let-7b-5p/miR-21-3p	2.49548
788	T	GSE178246	let-7b-5p/miR-21-3p	1.27675
789	T	GSE178246	let-7b-5p/miR-21-3p	0.802721
790	N	GSE178246	let-7b-5p/miR-21-3p	2.7648
791	N	GSE178246	let-7b-5p/miR-21-3p	0.0401597
792	T	GSE178246	let-7b-5p/miR-21-3p	1.2673
793	N	GSE178246	let-7b-5p/miR-21-3p	3.88069
794	T	GSE178246	let-7b-5p/miR-21-3p	0.876221
795	T	GSE178246	let-7b-5p/miR-21-3p	2.48477
796	T	GSE178246	let-7b-5p/miR-21-3p	3.19265
797	N	GSE178246	let-7b-5p/miR-21-3p	3.46946
798	N	GSE178246	let-7b-5p/miR-21-3p	11.3846
799	T	GSE178246	let-7b-5p/miR-21-3p	0.831718
800	N	GSE178246	let-7b-5p/miR-21-3p	2.79079
801	N	GSE178246	let-7b-5p/miR-21-3p	3.96633
802	T	GSE178246	let-7b-5p/miR-21-3p	2.29169
803	N	GSE178246	let-7b-5p/miR-21-3p	3.62836
804	N	GSE178246	let-7b-5p/miR-21-3p	5.28276
805	T	GSE178246	let-7b-5p/miR-21-3p	0.879255
806	N	GSE178246	let-7b-5p/miR-21-3p	3.52757
807	T	GSE178246	let-7b-5p/miR-21-3p	2.09989
808	N	GSE178246	let-7b-5p/miR-21-3p	3.27448
809	N	GSE178246	let-7b-5p/miR-21-3p	3.53094
810	T	GSE178246	let-7b-5p/miR-21-3p	2.31919
811	N	GSE178246	let-7b-5p/miR-21-3p	4.18683
812	N	GSE178246	let-7b-5p/miR-21-3p	9.42147
813	N	GSE178246	let-7b-5p/miR-21-3p	0.0486048
814	T	GSE178246	let-7b-5p/miR-21-3p	0.887293
815	N	GSE178246	let-7b-5p/miR-21-3p	4.10753
816	T	GSE178246	let-7b-5p/miR-21-3p	3.06657
817	T	GSE178246	let-7b-5p/miR-21-3p	3.24124
818	N	GSE178246	let-7b-5p/miR-21-3p	3.068
819	T	GSE178246	let-7b-5p/miR-21-3p	1.79201
820	T	GSE178246	let-7b-5p/miR-21-3p	2.8992
821	T	GSE178246	let-7b-5p/miR-21-3p	0.807496
822	N	GSE178246	let-7b-5p/miR-21-3p	2.34395
823	T	GSE178246	let-7b-5p/miR-21-3p	2.55345
824	T	GSE178246	let-7b-5p/miR-21-3p	2.52707
825	N	GSE178246	let-7b-5p/miR-21-3p	11.2189
826	T	GSE178246	let-7b-5p/miR-21-3p	2.5025
827	N	GSE178246	let-7b-5p/miR-21-3p	2.75946
828	T	GSE178246	let-7b-5p/miR-21-3p	2.42321
829	T	GSE178246	let-7b-5p/miR-21-3p	2.23584
830	N	GSE178246	let-7b-5p/miR-21-3p	10.7638
831	N	GSE178246	let-7b-5p/miR-21-3p	4.44931
832	T	GSE178246	let-7b-5p/miR-21-3p	2.40146
833	N	GSE178246	let-7b-5p/miR-21-3p	11.5908
834	N	GSE178246	let-7b-5p/miR-21-3p	11.3359
835	T	GSE178246	let-7b-5p/miR-21-3p	2.84686
836	T	GSE178246	let-7b-5p/miR-21-3p	0.786581
837	T	GSE178246	let-7b-5p/miR-21-3p	4.09581
838	N	GSE178246	let-7b-5p/miR-21-3p	3.95042
839	N	GSE178246	let-7b-5p/miR-21-3p	2.64175
840	T	GSE178246	let-7b-5p/miR-21-3p	1.7303
841	T	GSE178246	let-7b-5p/miR-21-3p	2.37407
842	N	GSE178246	let-7b-5p/miR-21-3p	2.80265
843	T	GSE178246	let-7b-5p/miR-21-3p	2.29004
844	N	GSE178246	let-7b-5p/miR-21-3p	4.56465
845	T	GSE178246	let-7b-5p/miR-21-3p	0.84986
846	T	GSE178246	let-7b-5p/miR-21-3p	1.64879
847	T	GSE178246	let-7b-5p/miR-21-3p	2.43553
848	N	GSE178246	let-7b-5p/miR-21-3p	2.51421
849	T	GSE178246	let-7b-5p/miR-21-3p	4.11894
850	T	GSE178246	let-7b-5p/miR-21-3p	3.05084
851	T	GSE178246	let-7b-5p/miR-21-3p	2.97933
852	T	GSE178246	let-7b-5p/miR-21-3p	1.71733
853	T	GSE178246	let-7b-5p/miR-21-3p	2.24275
854	T	GSE178246	let-7b-5p/miR-21-3p	1.8183
855	N	GSE178246	let-7b-5p/miR-21-3p	3.51987
856	N	GSE178246	let-7b-5p/miR-21-3p	3.13372
857	T	GSE178246	let-7b-5p/miR-21-3p	0.886021
858	T	GSE178246	let-7b-5p/miR-21-3p	2.90801
859	N	GSE178246	let-7b-5p/miR-21-3p	4.43983
860	N	GSE178246	let-7b-5p/miR-21-3p	4.24548
861	N	GSE178246	let-7b-5p/miR-21-3p	4.20638
862	T	GSE178246	let-7b-5p/miR-21-3p	2.13389
863	T	GSE178246	let-7b-5p/miR-21-3p	2.33197
864	T	GSE178246	let-7b-5p/miR-21-3p	3.53033
865	N	GSE178246	let-7b-5p/miR-21-3p	4.57177
866	T	GSE178246	let-7b-5p/miR-21-3p	2.76575
867	N	GSE178246	let-7b-5p/miR-21-3p	4.27922
868	N	GSE178246	let-7b-5p/miR-21-3p	4.59739
869	T	GSE178246	let-7b-5p/miR-21-3p	3.02992
870	N	GSE178246	let-7b-5p/miR-21-3p	3.55234
871	N	GSE178246	let-7b-5p/miR-21-3p	1.9381
872	T	GSE178246	let-7b-5p/miR-21-3p	1.12718
873	T	GSE178246	let-7b-5p/miR-21-3p	2.32795
874	N	GSE178246	let-7b-5p/miR-21-3p	11.9333
875	N	GSE178246	let-7b-5p/miR-21-3p	4.26494
876	T	GSE178246	let-7b-5p/miR-21-3p	1.07301
877	T	GSE178246	let-7b-5p/miR-21-3p	2.31748
878	T	GSE178246	let-7b-5p/miR-21-3p	2.54722
879	T	GSE178246	let-7b-5p/miR-21-3p	1.79586
880	T	GSE178246	let-7b-5p/miR-21-3p	3.82494
881	N	GSE178246	let-7b-5p/miR-21-3p	11.0657
882	N	GSE178246	let-7b-5p/miR-21-3p	11.7711
883	N	GSE178246	let-7b-5p/miR-21-3p	3.27678
884	N	GSE178246	let-7b-5p/miR-21-3p	3.36317
885	N	GSE178246	let-7b-5p/miR-21-3p	3.22176
886	N	GSE178246	let-7b-5p/miR-21-3p	2.78094
887	T	GSE178246	let-7b-5p/miR-21-3p	2.57426
888	N	GSE178246	let-7b-5p/miR-21-3p	4.58118
889	T	GSE178246	let-7b-5p/miR-21-3p	2.84047
890	N	GSE178246	let-7b-5p/miR-21-3p	4.66501
891	N	GSE178246	let-7b-5p/miR-21-3p	4.53809
892	N	GSE178246	let-7b-5p/miR-21-3p	2.48881
893	T	GSE178246	let-7b-5p/miR-21-3p	2.42041
894	T	GSE178246	let-7b-5p/miR-21-3p	2.73619
895	N	GSE178246	let-7b-5p/miR-21-3p	3.25837
896	N	GSE178246	let-7b-5p/miR-21-3p	2.92393
897	N	GSE178246	let-7b-5p/miR-21-3p	3.67867
898	N	GSE178246	let-7b-5p/miR-21-3p	11.0107
899	T	GSE178246	let-7b-5p/miR-21-3p	2.84847
900	N	GSE178246	let-7b-5p/miR-21-3p	4.34015
901	N	GSE178246	let-7b-5p/miR-21-3p	3.38565
902	N	GSE178246	let-7b-5p/miR-21-3p	3.22714
903	T	GSE178246	let-7b-5p/miR-21-3p	2.16238
904	N	GSE178246	let-7b-5p/miR-21-3p	3.75185
905	T	GSE178246	let-7b-5p/miR-21-3p	1.58658
906	N	GSE178246	let-7b-5p/miR-21-3p	10.3098
907	T	GSE178246	let-7b-5p/miR-21-3p	3.41248
908	N	GSE178246	let-7b-5p/miR-21-3p	3.67357
909	T	GSE178246	let-7b-5p/miR-21-3p	2.41238
910	N	GSE178246	let-7b-5p/miR-21-3p	4.65225
911	N	GSE178246	let-7b-5p/miR-21-3p	9.50702
912	T	GSE178246	let-7b-5p/miR-21-3p	0.804303
913	N	GSE178246	let-7b-5p/miR-21-3p	3.14222
914	N	GSE178246	let-7b-5p/miR-21-3p	4.09606
915	N	GSE178246	let-7b-5p/miR-21-3p	10.8935
916	T	GSE178246	let-7b-5p/miR-21-3p	1.1227
917	N	GSE178246	let-7b-5p/miR-21-3p	2.81965
918	N	GSE178246	let-7b-5p/miR-21-3p	4.4296
919	T	GSE178246	let-7b-5p/miR-21-3p	3.69496
920	N	GSE178246	let-7b-5p/miR-21-3p	2.20222
921	T	GSE178246	let-7b-5p/miR-21-3p	0.90323
922	T	GSE178246	let-7b-5p/miR-21-3p	1.67785
923	N	GSE178246	let-7b-5p/miR-21-3p	3.74529
924	N	GSE178246	let-7b-5p/miR-21-3p	3.88408
925	N	GSE178246	let-7b-5p/miR-21-3p	3.02724
926	N	GSE178246	let-7b-5p/miR-21-3p	4.24085
927	N	GSE178246	let-7b-5p/miR-21-3p	3.231
928	N	GSE178246	let-7b-5p/miR-21-3p	4.41665
929	N	GSE178246	let-7b-5p/miR-21-3p	2.58496
930	T	GSE178246	let-7b-5p/miR-21-3p	1.66909
931	T	GSE178246	let-7b-5p/miR-21-3p	2.18304
932	T	GSE178246	let-7b-5p/miR-21-3p	2.16629
933	T	GSE178246	let-7b-5p/miR-21-3p	0.916168
934	T	GSE178246	let-7b-5p/miR-21-3p	0.851929
935	N	GSE178246	let-7b-5p/miR-21-3p	1.85007
936	T	GSE178246	let-7b-5p/miR-21-3p	2.4699
937	T	GSE178246	let-7b-5p/miR-21-3p	2.82933
938	T	GSE178246	let-7b-5p/miR-21-3p	3.50855
939	N	GSE178246	let-7b-5p/miR-21-3p	3.84394
940	N	GSE178246	let-7b-5p/miR-21-3p	4.51771
941	T	GSE178246	let-7b-5p/miR-21-3p	2.86755
942	N	GSE178246	let-7b-5p/miR-21-3p	3.29217
943	N	GSE178246	let-7b-5p/miR-21-3p	3.52204
944	T	GSE178246	let-7b-5p/miR-21-3p	2.5213
945	N	GSE178246	let-7b-5p/miR-21-3p	11.1603
946	T	GSE178246	let-7b-5p/miR-21-3p	2.08746
947	T	GSE178246	let-7b-5p/miR-21-3p	2.6149
948	N	GSE178246	let-7b-5p/miR-21-3p	3.47455
949	T	GSE178246	let-7b-5p/miR-21-3p	3.04548
950	T	GSE178246	let-7b-5p/miR-21-3p	3.66496
951	T	GSE178246	let-7b-5p/miR-21-3p	2.4023
952	T	GSE178246	let-7b-5p/miR-21-3p	1.1204
953	N	GSE178246	let-7b-5p/miR-21-3p	3.51204
954	N	GSE178246	let-7b-5p/miR-21-3p	3.43148
955	N	GSE178246	let-7b-5p/miR-21-3p	3.88415
956	T	GSE178246	let-7b-5p/miR-21-3p	0.863329
957	T	GSE178246	let-7b-5p/miR-21-3p	1.13219
958	N	GSE178246	let-7b-5p/miR-21-3p	5.18982
959	N	GSE178246	let-7b-5p/miR-21-3p	4.23529
960	N	GSE178246	let-7b-5p/miR-21-3p	3.85199
961	N	GSE178246	let-7b-5p/miR-21-3p	4.28355
962	T	GSE178246	let-7b-5p/miR-21-3p	1.50682
963	T	GSE178246	let-7b-5p/miR-21-3p	1.08877
964	N	GSE178246	let-7b-5p/miR-21-3p	11.7125
965	T	GSE178246	let-7b-5p/miR-21-3p	2.83717
966	T	GSE178246	let-7b-5p/miR-21-3p	3.20716
967	T	GSE178246	let-7b-5p/miR-21-3p	2.08746
968	N	GSE178246	let-7b-5p/miR-21-3p	3.64296
969	T	GSE178246	let-7b-5p/miR-21-3p	3.16395
970	T	GSE178246	let-7b-5p/miR-21-3p	3.07143
971	T	GSE178246	let-7b-5p/miR-21-3p	0.976117
972	N	GSE178246	let-7b-5p/miR-21-3p	2.67846
973	N	GSE178246	let-7b-5p/miR-21-3p	11.4124
974	N	GSE178246	let-7b-5p/miR-21-3p	1.87504
975	T	GSE178246	let-7b-5p/miR-21-3p	3.80579
976	N	GSE178246	let-7b-5p/miR-21-3p	3.63527
977	T	GSE178246	let-7b-5p/miR-21-3p	2.52972
978	T	GSE178246	let-7b-5p/miR-21-3p	2.39775
979	T	GSE178246	let-7b-5p/miR-21-3p	1.32277
980	N	GSE178246	let-7b-5p/miR-21-3p	3.53446
981	T	GSE178246	let-7b-5p/miR-21-3p	2.91989
982	T	GSE178246	let-7b-5p/miR-21-3p	1.76783
983	N	GSE178246	let-7b-5p/miR-21-3p	3.43979
984	T	GSE178246	let-7b-5p/miR-21-3p	3.20859
985	T	GSE178246	let-7b-5p/miR-21-3p	1.54973
986	T	GSE178246	let-7b-5p/miR-21-3p	1.50231
987	N	GSE178246	let-7b-5p/miR-21-3p	1.98614
988	N	GSE178246	let-7b-5p/miR-21-3p	2.51508
989	N	GSE178246	let-7b-5p/miR-21-3p	3.98495
990	N	GSE178246	let-7b-5p/miR-21-3p	3.55451
991	T	GSE178246	let-7b-5p/miR-21-3p	3.1665
992	N	GSE178246	let-7b-5p/miR-21-3p	10.8445
993	T	GSE178246	let-7b-5p/miR-21-3p	0.735237
994	N	GSE178246	let-7b-5p/miR-21-3p	9.49909
995	T	GSE178246	let-7b-5p/miR-21-3p	3.70437
996	T	GSE178246	let-7b-5p/miR-21-3p	3.25322
997	T	GSE178246	let-7b-5p/miR-21-3p	0.896495
998	T	GSE178246	let-7b-5p/miR-21-3p	1.40064
999	T	GSE178246	let-7b-5p/miR-21-3p	2.3902
1000	N	GSE178246	let-7b-5p/miR-21-3p	3.67354
1001	T	GSE178246	let-7b-5p/miR-21-3p	2.95006
1002	N	GSE178246	let-7b-5p/miR-21-3p	3.10167
1003	N	GSE178246	let-7b-5p/miR-21-3p	3.3087
1004	T	GSE178246	let-7b-5p/miR-21-3p	2.56799
1005	N	GSE178246	let-7b-5p/miR-21-3p	5.4133
1006	N	GSE178246	let-7b-5p/miR-21-3p	4.4548
1007	T	GSE178246	let-7b-5p/miR-21-3p	2.04564
1008	T	GSE178246	let-7b-5p/miR-21-3p	0.827327
1009	N	GSE178246	let-7b-5p/miR-21-3p	3.98299
1010	N	GSE178246	let-7b-5p/miR-21-3p	3.18133
1011	N	GSE178246	let-7b-5p/miR-21-3p	5.30315
1012	T	GSE178246	let-7b-5p/miR-21-3p	1.55926
1013	N	GSE178246	let-7b-5p/miR-21-3p	10.65
1014	N	GSE178246	let-7b-5p/miR-21-3p	3.46996
1015	N	GSE178246	let-7b-5p/miR-21-3p	4.30416
1016	T	GSE178246	let-7b-5p/miR-21-3p	4.50535
1017	N	GSE178246	let-7b-5p/miR-21-3p	3.08496
1018	N	GSE178246	let-7b-5p/miR-21-3p	4.92182
1019	T	GSE178246	let-7b-5p/miR-21-3p	2.187
1020	T	GSE178246	let-7b-5p/miR-21-3p	2.76322
1021	T	GSE178246	let-7b-5p/miR-21-3p	2.77672
1022	N	GSE178246	let-7b-5p/miR-21-3p	3.38338
1023	N	GSE178246	let-7b-5p/miR-21-3p	2.62221
1024	T	GSE178246	let-7b-5p/miR-21-3p	2.47365
1025	T	GSE178246	let-7b-5p/miR-21-3p	1.10577
1026	T	GSE178246	let-7b-5p/miR-21-3p	2.40498
1027	N	GSE178246	let-7b-5p/miR-21-3p	3.40393
1028	N	GSE178246	let-7b-5p/miR-21-3p	2.89993
1029	N	GSE178246	let-7b-5p/miR-21-3p	2.96025
1030	T	GSE178246	let-7b-5p/miR-21-3p	2.68891
1031	N	GSE178246	let-7b-5p/miR-21-3p	3.71334
1032	N	GSE178246	let-7b-5p/miR-21-3p	9.1888
1033	T	GSE178246	let-7b-5p/miR-21-3p	1.11815
1034	N	GSE178246	let-7b-5p/miR-21-3p	3.36853
1035	T	GSE178246	let-7b-5p/miR-21-3p	2.84906
1036	N	GSE178246	let-7b-5p/miR-21-3p	3.45077
1037	N	GSE178246	let-7b-5p/miR-21-3p	4.25493
1038	T	GSE178246	let-7b-5p/miR-21-3p	2.56732
1039	N	GSE178246	let-7b-5p/miR-21-3p	3.37226
1040	N	GSE178246	let-7b-5p/miR-21-3p	3.07546
1041	N	GSE178246	let-7b-5p/miR-21-3p	3.61647
1042	T	GSE178246	let-7b-5p/miR-21-3p	2.1609
1043	N	GSE178246	let-7b-5p/miR-21-3p	3.55024
1044	T	GSE178246	let-7b-5p/miR-21-3p	3.01676
1045	T	GSE178246	let-7b-5p/miR-21-3p	1.33184
1046	N	GSE178246	let-7b-5p/miR-21-3p	2.74076
1047	N	GSE178246	let-7b-5p/miR-21-3p	10.9814
1048	N	GSE178246	let-7b-5p/miR-21-3p	3.70044
1049	N	GSE178246	let-7b-5p/miR-21-3p	4.17493
1050	N	GSE178246	let-7b-5p/miR-21-3p	10.9353
1051	N	GSE178246	let-7b-5p/miR-21-3p	2.61542
1052	N	GSE178246	let-7b-5p/miR-21-3p	2.65767
1053	N	GSE178246	let-7b-5p/miR-21-3p	3.58282
1054	N	GSE178246	let-7b-5p/miR-21-3p	3.19921
1055	T	GSE178246	let-7b-5p/miR-21-3p	2.41139
1056	T	GSE178246	let-7b-5p/miR-21-3p	0.839296
1057	T	GSE178246	let-7b-5p/miR-21-3p	1.70555
1058	N	GSE178246	let-7b-5p/miR-21-3p	4.30367
1059	T	GSE178246	let-7b-5p/miR-21-3p	2.84633
1060	N	GSE178246	let-7b-5p/miR-21-3p	2.5229
1061	N	GSE178246	let-7b-5p/miR-21-3p	0.046406
1062	N	GSE178246	let-7b-5p/miR-21-3p	4.28871
1063	N	GSE178246	let-7b-5p/miR-21-3p	4.17437
1064	T	GSE178246	let-7b-5p/miR-21-3p	2.38272
1065	N	GSE178246	let-7b-5p/miR-21-3p	3.36339
1066	T	GSE178246	let-7b-5p/miR-21-3p	0.883316
1067	T	GSE178246	let-7b-5p/miR-21-3p	1.23346
1068	N	GSE178246	let-7b-5p/miR-21-3p	3.54311
1069	N	GSE178246	let-7b-5p/miR-21-3p	3.36769
1070	T	GSE178246	let-7b-5p/miR-21-3p	2.50834
1071	T	GSE178246	let-7b-5p/miR-21-3p	2.50329
1072	N	GSE178246	let-7b-5p/miR-21-3p	3.20773
1073	N	GSE178246	let-7b-5p/miR-21-3p	3.53408
1074	N	GSE178246	let-7b-5p/miR-21-3p	2.60414
1075	N	GSE178246	let-7b-5p/miR-21-3p	3.64386
1076	T	GSE178246	let-7b-5p/miR-21-3p	2.78338
1077	T	GSE178246	let-7b-5p/miR-21-3p	2.69932
1078	N	GSE178246	let-7b-5p/miR-21-3p	3.83336
1079	T	GSE178246	let-7b-5p/miR-21-3p	1.56411
1080	N	GSE178246	let-7b-5p/miR-21-3p	2.95798
1081	T	GSE178246	let-7b-5p/miR-21-3p	2.27858
1082	N	GSE178246	let-7b-5p/miR-21-3p	3.40487
1083	T	GSE178246	let-7b-5p/miR-21-3p	2.4982
1084	N	GSE178246	let-7b-5p/miR-21-3p	3.47159
1085	T	GSE178246	let-7b-5p/miR-21-3p	3.15597
1086	N	GSE178246	let-7b-5p/miR-21-3p	11.6162
1087	T	GSE178246	let-7b-5p/miR-21-3p	1.1272
1088	N	GSE178246	let-7b-5p/miR-21-3p	3.79124
1089	T	GSE178246	let-7b-5p/miR-21-3p	1.32751
1090	T	GSE178246	let-7b-5p/miR-21-3p	3.0163
1091	T	GSE178246	let-7b-5p/miR-21-3p	1.08156
1092	N	GSE178246	let-7b-5p/miR-21-3p	4.11452
1093	N	GSE178246	let-7b-5p/miR-21-3p	11.4174
1094	T	GSE178246	let-7b-5p/miR-21-3p	2.76898
1095	T	GSE178246	let-7b-5p/miR-21-3p	0.906761
1096	T	GSE178246	let-7b-5p/miR-21-3p	1.13368
1097	N	GSE178246	let-7b-5p/miR-21-3p	3.37021
1098	N	GSE178246	let-7b-5p/miR-21-3p	2.65012
1099	N	GSE178246	let-7b-5p/miR-21-3p	3.28051
1100	T	GSE178246	let-7b-5p/miR-21-3p	1.06965
1101	T	GSE178246	let-7b-5p/miR-21-3p	4.19317
1102	N	GSE178246	let-7b-5p/miR-21-3p	2.51135
1103	N	GSE178246	let-7b-5p/miR-21-3p	3.08964
1104	N	GSE178246	let-7b-5p/miR-21-3p	3.49724
1105	N	GSE178246	let-7b-5p/miR-21-3p	11.3269
1106	T	GSE178246	let-7b-5p/miR-21-3p	2.49385
1107	T	GSE178246	let-7b-5p/miR-21-3p	2.91613
1108	N	GSE178246	let-7b-5p/miR-21-3p	3.54091
1109	T	GSE178246	let-7b-5p/miR-21-3p	1.15824
1110	N	GSE178246	let-7b-5p/miR-21-3p	3.60704
1111	T	GSE178246	let-7b-5p/miR-21-3p	3.77491
1112	N	GSE178246	let-7b-5p/miR-21-3p	3.46864
1113	N	GSE178246	let-7b-5p/miR-21-3p	2.84521
1114	N	GSE178246	let-7b-5p/miR-21-3p	4.67494
1115	N	GSE178246	let-7b-5p/miR-21-3p	3.93213
1116	T	GSE178246	let-7b-5p/miR-21-3p	4.30228
1117	N	GSE178246	let-7b-5p/miR-21-3p	3.48481
1118	N	GSE178246	let-7b-5p/miR-21-3p	3.28209
1119	N	GSE176498	let-7b-5p/miR-21-3p	1.36452
1120	N	GSE176498	let-7b-5p/miR-21-3p	0.470691
1121	T	GSE176498	let-7b-5p/miR-21-3p	1.91128
1122	N	GSE176498	let-7b-5p/miR-21-3p	2.55612
1123	N	GSE176498	let-7b-5p/miR-21-3p	2.14585
1124	N	GSE176498	let-7b-5p/miR-21-3p	2.5324
1125	N	GSE176498	let-7b-5p/miR-21-3p	2.41434
1126	T	GSE176498	let-7b-5p/miR-21-3p	0.683143
1127	T	GSE176498	let-7b-5p/miR-21-3p	1.20056
1128	T	GSE176498	let-7b-5p/miR-21-3p	1.50053
1129	N	GSE176498	let-7b-5p/miR-21-3p	2.51525
1130	N	GSE176498	let-7b-5p/miR-21-3p	2.86371
1131	N	GSE176498	let-7b-5p/miR-21-3p	2.69231
1132	N	GSE176498	let-7b-5p/miR-21-3p	2.30263
1133	N	GSE176498	let-7b-5p/miR-21-3p	2.77916
1134	N	GSE176498	let-7b-5p/miR-21-3p	1.57337
1135	T	GSE176498	let-7b-5p/miR-21-3p	1.23738
1136	N	GSE176498	let-7b-5p/miR-21-3p	1.81237
1137	T	GSE176498	let-7b-5p/miR-21-3p	1.48232
1138	N	GSE176498	let-7b-5p/miR-21-3p	1.75576
1139	N	GSE176498	let-7b-5p/miR-21-3p	2.87372
1140	N	GSE176498	let-7b-5p/miR-21-3p	0.347125
1141	N	GSE176498	let-7b-5p/miR-21-3p	2.14737
1142	N	GSE176498	let-7b-5p/miR-21-3p	1.29698
1143	N	GSE176498	let-7b-5p/miR-21-3p	1.78427
1144	T	GSE176498	let-7b-5p/miR-21-3p	1.24502
1145	T	GSE176498	let-7b-5p/miR-21-3p	0.778914
1146	T	GSE176498	let-7b-5p/miR-21-3p	1.45025
1147	N	GSE176498	let-7b-5p/miR-21-3p	2.58996
1148	N	GSE176498	let-7b-5p/miR-21-3p	2.44616
1149	T	GSE176498	let-7b-5p/miR-21-3p	0.634339
1150	N	GSE176498	let-7b-5p/miR-21-3p	2.33519
1151	T	GSE176498	let-7b-5p/miR-21-3p	1.07266
1152	T	GSE176498	let-7b-5p/miR-21-3p	0.185023
1153	N	GSE176498	let-7b-5p/miR-21-3p	3.23304
1154	T	GSE176498	let-7b-5p/miR-21-3p	1.18187
1155	N	GSE176498	let-7b-5p/miR-21-3p	0.777608
1156	T	GSE176498	let-7b-5p/miR-21-3p	0.892171
1157	N	GSE176498	let-7b-5p/miR-21-3p	3.84194
1158	N	GSE176498	let-7b-5p/miR-21-3p	2.31292
1159	T	GSE176498	let-7b-5p/miR-21-3p	0.554837
1160	N	GSE176498	let-7b-5p/miR-21-3p	1.50804
1161	N	GSE176498	let-7b-5p/miR-21-3p	1.12701
1162	T	GSE176498	let-7b-5p/miR-21-3p	1.88216
1163	T	GSE176498	let-7b-5p/miR-21-3p	0.898415
1164	N	GSE176498	let-7b-5p/miR-21-3p	1.42427
1165	T	GSE176498	let-7b-5p/miR-21-3p	0.503574
1166	N	GSE178246	let-7c-5p/miR-21-3p	3.27153
1167	N	GSE178246	let-7c-5p/miR-21-3p	3.18395
1168	T	GSE178246	let-7c-5p/miR-21-3p	2.42136
1169	T	GSE178246	let-7c-5p/miR-21-3p	0.843687
1170	N	GSE178246	let-7c-5p/miR-21-3p	2.44715
1171	N	GSE178246	let-7c-5p/miR-21-3p	11.9045
1172	T	GSE178246	let-7c-5p/miR-21-3p	0.924635
1173	N	GSE178246	let-7c-5p/miR-21-3p	12.0416
1174	T	GSE178246	let-7c-5p/miR-21-3p	1.90439
1175	T	GSE178246	let-7c-5p/miR-21-3p	1.05122
1176	N	GSE178246	let-7c-5p/miR-21-3p	2.86174
1177	T	GSE178246	let-7c-5p/miR-21-3p	0.881819
1178	T	GSE178246	let-7c-5p/miR-21-3p	0.89504
1179	T	GSE178246	let-7c-5p/miR-21-3p	1.76917
1180	T	GSE178246	let-7c-5p/miR-21-3p	2.36165
1181	N	GSE178246	let-7c-5p/miR-21-3p	2.99316
1182	N	GSE178246	let-7c-5p/miR-21-3p	1.75178
1183	T	GSE178246	let-7c-5p/miR-21-3p	4.03325
1184	T	GSE178246	let-7c-5p/miR-21-3p	2.62989
1185	N	GSE178246	let-7c-5p/miR-21-3p	2.00091
1186	T	GSE178246	let-7c-5p/miR-21-3p	0.910664
1187	T	GSE178246	let-7c-5p/miR-21-3p	2.86565
1188	T	GSE178246	let-7c-5p/miR-21-3p	1.07148
1189	T	GSE178246	let-7c-5p/miR-21-3p	2.08432
1190	T	GSE178246	let-7c-5p/miR-21-3p	4.09489
1191	N	GSE178246	let-7c-5p/miR-21-3p	3.7921
1192	N	GSE178246	let-7c-5p/miR-21-3p	3.10504
1193	T	GSE178246	let-7c-5p/miR-21-3p	0.818162
1194	N	GSE178246	let-7c-5p/miR-21-3p	5.07996
1195	N	GSE178246	let-7c-5p/miR-21-3p	11.3914
1196	N	GSE178246	let-7c-5p/miR-21-3p	2.20274
1197	N	GSE178246	let-7c-5p/miR-21-3p	11.4286
1198	N	GSE178246	let-7c-5p/miR-21-3p	3.11466
1199	T	GSE178246	let-7c-5p/miR-21-3p	2.07934
1200	T	GSE178246	let-7c-5p/miR-21-3p	2.58626
1201	N	GSE178246	let-7c-5p/miR-21-3p	3.07973
1202	T	GSE178246	let-7c-5p/miR-21-3p	1.80643
1203	T	GSE178246	let-7c-5p/miR-21-3p	2.76856
1204	T	GSE178246	let-7c-5p/miR-21-3p	2.15852
1205	T	GSE178246	let-7c-5p/miR-21-3p	2.34937
1206	T	GSE178246	let-7c-5p/miR-21-3p	2.28694
1207	N	GSE178246	let-7c-5p/miR-21-3p	11.7358
1208	N	GSE178246	let-7c-5p/miR-21-3p	11.3573
1209	N	GSE178246	let-7c-5p/miR-21-3p	2.59327
1210	T	GSE178246	let-7c-5p/miR-21-3p	1.12328
1211	T	GSE178246	let-7c-5p/miR-21-3p	2.29139
1212	N	GSE178246	let-7c-5p/miR-21-3p	2.77716
1213	N	GSE178246	let-7c-5p/miR-21-3p	2.04736
1214	T	GSE178246	let-7c-5p/miR-21-3p	2.17956
1215	T	GSE178246	let-7c-5p/miR-21-3p	0.810986
1216	N	GSE178246	let-7c-5p/miR-21-3p	3.34461
1217	T	GSE178246	let-7c-5p/miR-21-3p	2.15689
1218	N	GSE178246	let-7c-5p/miR-21-3p	2.52793
1219	N	GSE178246	let-7c-5p/miR-21-3p	1.87007
1220	N	GSE178246	let-7c-5p/miR-21-3p	4.31114
1221	T	GSE178246	let-7c-5p/miR-21-3p	1.90422
1222	N	GSE178246	let-7c-5p/miR-21-3p	3.38784
1223	N	GSE178246	let-7c-5p/miR-21-3p	2.84263
1224	N	GSE178246	let-7c-5p/miR-21-3p	4.90839
1225	T	GSE178246	let-7c-5p/miR-21-3p	2.31029
1226	N	GSE178246	let-7c-5p/miR-21-3p	2.35704
1227	T	GSE178246	let-7c-5p/miR-21-3p	2.60768
1228	N	GSE178246	let-7c-5p/miR-21-3p	11.2603
1229	T	GSE178246	let-7c-5p/miR-21-3p	2.60942
1230	T	GSE178246	let-7c-5p/miR-21-3p	1.08231
1231	N	GSE178246	let-7c-5p/miR-21-3p	2.43454
1232	T	GSE178246	let-7c-5p/miR-21-3p	0.820304
1233	N	GSE178246	let-7c-5p/miR-21-3p	11.1599
1234	N	GSE178246	let-7c-5p/miR-21-3p	3.67369
1235	N	GSE178246	let-7c-5p/miR-21-3p	3.34927
1236	T	GSE178246	let-7c-5p/miR-21-3p	0.800044
1237	T	GSE178246	let-7c-5p/miR-21-3p	2.83705
1238	N	GSE178246	let-7c-5p/miR-21-3p	3.12524
1239	N	GSE178246	let-7c-5p/miR-21-3p	2.74184
1240	N	GSE178246	let-7c-5p/miR-21-3p	3.32657
1241	T	GSE178246	let-7c-5p/miR-21-3p	2.49747
1242	N	GSE178246	let-7c-5p/miR-21-3p	3.63371
1243	N	GSE178246	let-7c-5p/miR-21-3p	3.13524
1244	N	GSE178246	let-7c-5p/miR-21-3p	2.85092
1245	N	GSE178246	let-7c-5p/miR-21-3p	3.08667
1246	N	GSE178246	let-7c-5p/miR-21-3p	3.3949
1247	T	GSE178246	let-7c-5p/miR-21-3p	0.870855
1248	T	GSE178246	let-7c-5p/miR-21-3p	2.85603
1249	T	GSE178246	let-7c-5p/miR-21-3p	1.06829
1250	N	GSE178246	let-7c-5p/miR-21-3p	3.22051
1251	T	GSE178246	let-7c-5p/miR-21-3p	2.27762
1252	N	GSE178246	let-7c-5p/miR-21-3p	2.74556
1253	T	GSE178246	let-7c-5p/miR-21-3p	2.94365
1254	N	GSE178246	let-7c-5p/miR-21-3p	2.39667
1255	N	GSE178246	let-7c-5p/miR-21-3p	2.32289
1256	N	GSE178246	let-7c-5p/miR-21-3p	2.99016
1257	N	GSE178246	let-7c-5p/miR-21-3p	1.94511
1258	T	GSE178246	let-7c-5p/miR-21-3p	2.60733
1259	T	GSE178246	let-7c-5p/miR-21-3p	1.87548
1260	T	GSE178246	let-7c-5p/miR-21-3p	2.06228
1261	T	GSE178246	let-7c-5p/miR-21-3p	1.88506
1262	N	GSE178246	let-7c-5p/miR-21-3p	2.52356
1263	N	GSE178246	let-7c-5p/miR-21-3p	3.40342
1264	N	GSE178246	let-7c-5p/miR-21-3p	2.85922
1265	T	GSE178246	let-7c-5p/miR-21-3p	0.921453
1266	N	GSE178246	let-7c-5p/miR-21-3p	3.90276
1267	N	GSE178246	let-7c-5p/miR-21-3p	3.30378
1268	T	GSE178246	let-7c-5p/miR-21-3p	0.962887
1269	N	GSE178246	let-7c-5p/miR-21-3p	1.97929
1270	T	GSE178246	let-7c-5p/miR-21-3p	2.31947
1271	T	GSE178246	let-7c-5p/miR-21-3p	2.60468
1272	N	GSE178246	let-7c-5p/miR-21-3p	3.48425
1273	N	GSE178246	let-7c-5p/miR-21-3p	3.71907
1274	T	GSE178246	let-7c-5p/miR-21-3p	1.11126
1275	T	GSE178246	let-7c-5p/miR-21-3p	2.12966
1276	T	GSE178246	let-7c-5p/miR-21-3p	1.21282
1277	N	GSE178246	let-7c-5p/miR-21-3p	2.63801
1278	N	GSE178246	let-7c-5p/miR-21-3p	1.85656
1279	N	GSE178246	let-7c-5p/miR-21-3p	1.70984
1280	N	GSE178246	let-7c-5p/miR-21-3p	3.8723
1281	N	GSE178246	let-7c-5p/miR-21-3p	3.10515
1282	T	GSE178246	let-7c-5p/miR-21-3p	3.90276
1283	N	GSE178246	let-7c-5p/miR-21-3p	3.3234
1284	T	GSE178246	let-7c-5p/miR-21-3p	2.82312
1285	N	GSE178246	let-7c-5p/miR-21-3p	2.71523
1286	T	GSE178246	let-7c-5p/miR-21-3p	1.71934
1287	T	GSE178246	let-7c-5p/miR-21-3p	0.829178
1288	N	GSE178246	let-7c-5p/miR-21-3p	0.0474137
1289	T	GSE178246	let-7c-5p/miR-21-3p	2.39037
1290	N	GSE178246	let-7c-5p/miR-21-3p	1.89491
1291	N	GSE178246	let-7c-5p/miR-21-3p	12.0266
1292	N	GSE178246	let-7c-5p/miR-21-3p	1.57666
1293	N	GSE178246	let-7c-5p/miR-21-3p	3.04488
1294	N	GSE178246	let-7c-5p/miR-21-3p	3.06147
1295	N	GSE178246	let-7c-5p/miR-21-3p	3.99435
1296	N	GSE178246	let-7c-5p/miR-21-3p	2.69316
1297	T	GSE178246	let-7c-5p/miR-21-3p	2.8177
1298	T	GSE178246	let-7c-5p/miR-21-3p	2.66448
1299	N	GSE178246	let-7c-5p/miR-21-3p	2.81464
1300	N	GSE178246	let-7c-5p/miR-21-3p	3.01392
1301	T	GSE178246	let-7c-5p/miR-21-3p	1
1302	N	GSE178246	let-7c-5p/miR-21-3p	3.06567
1303	T	GSE178246	let-7c-5p/miR-21-3p	2.2822
1304	T	GSE178246	let-7c-5p/miR-21-3p	1.20843
1305	T	GSE178246	let-7c-5p/miR-21-3p	1.15772
1306	T	GSE178246	let-7c-5p/miR-21-3p	1.9499
1307	T	GSE178246	let-7c-5p/miR-21-3p	2.29418
1308	T	GSE178246	let-7c-5p/miR-21-3p	2.4942
1309	T	GSE178246	let-7c-5p/miR-21-3p	2.69174
1310	T	GSE178246	let-7c-5p/miR-21-3p	2.66838
1311	T	GSE178246	let-7c-5p/miR-21-3p	2.04377
1312	N	GSE178246	let-7c-5p/miR-21-3p	3.32807
1313	N	GSE178246	let-7c-5p/miR-21-3p	3.75743
1314	T	GSE178246	let-7c-5p/miR-21-3p	0.958331
1315	N	GSE178246	let-7c-5p/miR-21-3p	11.9632
1316	T	GSE178246	let-7c-5p/miR-21-3p	2.37817
1317	T	GSE178246	let-7c-5p/miR-21-3p	2.23456
1318	T	GSE178246	let-7c-5p/miR-21-3p	1.86022
1319	N	GSE178246	let-7c-5p/miR-21-3p	3.63559
1320	T	GSE178246	let-7c-5p/miR-21-3p	0.89722
1321	T	GSE178246	let-7c-5p/miR-21-3p	1.51473
1322	N	GSE178246	let-7c-5p/miR-21-3p	1.65963
1323	T	GSE178246	let-7c-5p/miR-21-3p	0.931073
1324	T	GSE178246	let-7c-5p/miR-21-3p	1.88695
1325	N	GSE178246	let-7c-5p/miR-21-3p	4.11502
1326	T	GSE178246	let-7c-5p/miR-21-3p	2.60751
1327	T	GSE178246	let-7c-5p/miR-21-3p	2.40261
1328	N	GSE178246	let-7c-5p/miR-21-3p	2.30493
1329	T	GSE178246	let-7c-5p/miR-21-3p	2.09652
1330	T	GSE178246	let-7c-5p/miR-21-3p	1.57012
1331	N	GSE178246	let-7c-5p/miR-21-3p	2.89616
1332	T	GSE178246	let-7c-5p/miR-21-3p	1.78165
1333	T	GSE178246	let-7c-5p/miR-21-3p	0.810474
1334	T	GSE178246	let-7c-5p/miR-21-3p	2.39658
1335	T	GSE178246	let-7c-5p/miR-21-3p	0.905234
1336	N	GSE178246	let-7c-5p/miR-21-3p	3.88055
1337	N	GSE178246	let-7c-5p/miR-21-3p	3.73374
1338	N	GSE178246	let-7c-5p/miR-21-3p	2.72722
1339	T	GSE178246	let-7c-5p/miR-21-3p	2.56964
1340	T	GSE178246	let-7c-5p/miR-21-3p	0.989193
1341	T	GSE178246	let-7c-5p/miR-21-3p	2.52887
1342	T	GSE178246	let-7c-5p/miR-21-3p	2.25208
1343	T	GSE178246	let-7c-5p/miR-21-3p	1.34018
1344	T	GSE178246	let-7c-5p/miR-21-3p	1.88415
1345	T	GSE178246	let-7c-5p/miR-21-3p	2.85958
1346	N	GSE178246	let-7c-5p/miR-21-3p	2.67502
1347	T	GSE178246	let-7c-5p/miR-21-3p	1.04025
1348	N	GSE178246	let-7c-5p/miR-21-3p	3.06431
1349	N	GSE178246	let-7c-5p/miR-21-3p	12.2063
1350	T	GSE178246	let-7c-5p/miR-21-3p	1.24344
1351	T	GSE178246	let-7c-5p/miR-21-3p	1.9864
1352	N	GSE178246	let-7c-5p/miR-21-3p	3.65857
1353	T	GSE178246	let-7c-5p/miR-21-3p	1.54988
1354	N	GSE178246	let-7c-5p/miR-21-3p	2.86766
1355	N	GSE178246	let-7c-5p/miR-21-3p	1.58496
1356	T	GSE178246	let-7c-5p/miR-21-3p	1.152
1357	T	GSE178246	let-7c-5p/miR-21-3p	1.11259
1358	N	GSE178246	let-7c-5p/miR-21-3p	3.6865
1359	T	GSE178246	let-7c-5p/miR-21-3p	2.13641
1360	T	GSE178246	let-7c-5p/miR-21-3p	2.59703
1361	N	GSE178246	let-7c-5p/miR-21-3p	3.71488
1362	T	GSE178246	let-7c-5p/miR-21-3p	1.63095
1363	N	GSE178246	let-7c-5p/miR-21-3p	2.4502
1364	N	GSE178246	let-7c-5p/miR-21-3p	2.62888
1365	T	GSE178246	let-7c-5p/miR-21-3p	0.916615
1366	N	GSE178246	let-7c-5p/miR-21-3p	2.81175
1367	T	GSE178246	let-7c-5p/miR-21-3p	1.65711
1368	T	GSE178246	let-7c-5p/miR-21-3p	2.43727
1369	T	GSE178246	let-7c-5p/miR-21-3p	2.00293
1370	T	GSE178246	let-7c-5p/miR-21-3p	2.52162
1371	T	GSE178246	let-7c-5p/miR-21-3p	1.03937
1372	T	GSE178246	let-7c-5p/miR-21-3p	0.848113
1373	N	GSE178246	let-7c-5p/miR-21-3p	2.40693
1374	N	GSE178246	let-7c-5p/miR-21-3p	0.0498662
1375	T	GSE178246	let-7c-5p/miR-21-3p	0.955975
1376	N	GSE178246	let-7c-5p/miR-21-3p	3.24475
1377	T	GSE178246	let-7c-5p/miR-21-3p	0.883558
1378	T	GSE178246	let-7c-5p/miR-21-3p	2.16448
1379	T	GSE178246	let-7c-5p/miR-21-3p	2.62894
1380	N	GSE178246	let-7c-5p/miR-21-3p	3.03071
1381	N	GSE178246	let-7c-5p/miR-21-3p	11.7737
1382	T	GSE178246	let-7c-5p/miR-21-3p	0.885829
1383	N	GSE178246	let-7c-5p/miR-21-3p	2.40276
1384	N	GSE178246	let-7c-5p/miR-21-3p	3.38446
1385	T	GSE178246	let-7c-5p/miR-21-3p	1.74814
1386	N	GSE178246	let-7c-5p/miR-21-3p	3.03704
1387	N	GSE178246	let-7c-5p/miR-21-3p	4.25334
1388	T	GSE178246	let-7c-5p/miR-21-3p	0.93154
1389	N	GSE178246	let-7c-5p/miR-21-3p	2.75122
1390	T	GSE178246	let-7c-5p/miR-21-3p	2.03666
1391	N	GSE178246	let-7c-5p/miR-21-3p	2.83438
1392	N	GSE178246	let-7c-5p/miR-21-3p	3.13498
1393	T	GSE178246	let-7c-5p/miR-21-3p	2.03485
1394	N	GSE178246	let-7c-5p/miR-21-3p	3.48991
1395	N	GSE178246	let-7c-5p/miR-21-3p	9.595
1396	N	GSE178246	let-7c-5p/miR-21-3p	0.0427002
1397	T	GSE178246	let-7c-5p/miR-21-3p	0.922266
1398	N	GSE178246	let-7c-5p/miR-21-3p	3.26431
1399	T	GSE178246	let-7c-5p/miR-21-3p	2.61143
1400	T	GSE178246	let-7c-5p/miR-21-3p	2.86732
1401	N	GSE178246	let-7c-5p/miR-21-3p	2.70429
1402	T	GSE178246	let-7c-5p/miR-21-3p	1.54203
1403	T	GSE178246	let-7c-5p/miR-21-3p	2.49688
1404	T	GSE178246	let-7c-5p/miR-21-3p	0.851941
1405	N	GSE178246	let-7c-5p/miR-21-3p	1.76172
1406	T	GSE178246	let-7c-5p/miR-21-3p	2.1505
1407	T	GSE178246	let-7c-5p/miR-21-3p	1.96347
1408	N	GSE178246	let-7c-5p/miR-21-3p	11.4111
1409	T	GSE178246	let-7c-5p/miR-21-3p	2.1375
1410	N	GSE178246	let-7c-5p/miR-21-3p	2.43623
1411	T	GSE178246	let-7c-5p/miR-21-3p	2.12322
1412	T	GSE178246	let-7c-5p/miR-21-3p	1.99209
1413	N	GSE178246	let-7c-5p/miR-21-3p	10.9608
1414	N	GSE178246	let-7c-5p/miR-21-3p	4.22437
1415	T	GSE178246	let-7c-5p/miR-21-3p	2.17837
1416	N	GSE178246	let-7c-5p/miR-21-3p	11.9637
1417	N	GSE178246	let-7c-5p/miR-21-3p	11.5344
1418	T	GSE178246	let-7c-5p/miR-21-3p	2.51132
1419	T	GSE178246	let-7c-5p/miR-21-3p	0.852624
1420	T	GSE178246	let-7c-5p/miR-21-3p	3.68472
1421	N	GSE178246	let-7c-5p/miR-21-3p	3.79898
1422	N	GSE178246	let-7c-5p/miR-21-3p	2.32193
1423	T	GSE178246	let-7c-5p/miR-21-3p	1.56712
1424	T	GSE178246	let-7c-5p/miR-21-3p	1.848
1425	N	GSE178246	let-7c-5p/miR-21-3p	2.41115
1426	T	GSE178246	let-7c-5p/miR-21-3p	1.95801
1427	N	GSE178246	let-7c-5p/miR-21-3p	3.90436
1428	T	GSE178246	let-7c-5p/miR-21-3p	0.844887
1429	T	GSE178246	let-7c-5p/miR-21-3p	1.57116
1430	T	GSE178246	let-7c-5p/miR-21-3p	1.92088
1431	N	GSE178246	let-7c-5p/miR-21-3p	2.00635
1432	T	GSE178246	let-7c-5p/miR-21-3p	3.86728
1433	T	GSE178246	let-7c-5p/miR-21-3p	2.39291
1434	T	GSE178246	let-7c-5p/miR-21-3p	2.64994
1435	T	GSE178246	let-7c-5p/miR-21-3p	1.47275
1436	T	GSE178246	let-7c-5p/miR-21-3p	1.96014
1437	T	GSE178246	let-7c-5p/miR-21-3p	1.5788
1438	N	GSE178246	let-7c-5p/miR-21-3p	3.04268
1439	N	GSE178246	let-7c-5p/miR-21-3p	2.68283
1440	T	GSE178246	let-7c-5p/miR-21-3p	0.886021
1441	T	GSE178246	let-7c-5p/miR-21-3p	2.4343
1442	N	GSE178246	let-7c-5p/miR-21-3p	3.80896
1443	N	GSE178246	let-7c-5p/miR-21-3p	3.63733
1444	N	GSE178246	let-7c-5p/miR-21-3p	3.35953
1445	T	GSE178246	let-7c-5p/miR-21-3p	1.79494
1446	T	GSE178246	let-7c-5p/miR-21-3p	2.04952
1447	T	GSE178246	let-7c-5p/miR-21-3p	2.98161
1448	N	GSE178246	let-7c-5p/miR-21-3p	3.89409
1449	T	GSE178246	let-7c-5p/miR-21-3p	2.28802
1450	N	GSE178246	let-7c-5p/miR-21-3p	3.57693
1451	N	GSE178246	let-7c-5p/miR-21-3p	4.09066
1452	T	GSE178246	let-7c-5p/miR-21-3p	2.64219
1453	N	GSE178246	let-7c-5p/miR-21-3p	3.12088
1454	N	GSE178246	let-7c-5p/miR-21-3p	1.62792
1455	T	GSE178246	let-7c-5p/miR-21-3p	0.974313
1456	T	GSE178246	let-7c-5p/miR-21-3p	2.17995
1457	N	GSE178246	let-7c-5p/miR-21-3p	12.317
1458	N	GSE178246	let-7c-5p/miR-21-3p	3.63652
1459	T	GSE178246	let-7c-5p/miR-21-3p	1.06911
1460	T	GSE178246	let-7c-5p/miR-21-3p	1.89947
1461	T	GSE178246	let-7c-5p/miR-21-3p	2.24828
1462	T	GSE178246	let-7c-5p/miR-21-3p	1.57603
1463	T	GSE178246	let-7c-5p/miR-21-3p	2.8241
1464	N	GSE178246	let-7c-5p/miR-21-3p	11.2064
1465	N	GSE178246	let-7c-5p/miR-21-3p	12.1705
1466	N	GSE178246	let-7c-5p/miR-21-3p	2.60305
1467	N	GSE178246	let-7c-5p/miR-21-3p	2.68198
1468	N	GSE178246	let-7c-5p/miR-21-3p	3.17837
1469	N	GSE178246	let-7c-5p/miR-21-3p	2.43741
1470	T	GSE178246	let-7c-5p/miR-21-3p	1.9572
1471	N	GSE178246	let-7c-5p/miR-21-3p	3.63183
1472	T	GSE178246	let-7c-5p/miR-21-3p	2.54578
1473	N	GSE178246	let-7c-5p/miR-21-3p	3.97904
1474	N	GSE178246	let-7c-5p/miR-21-3p	3.82795
1475	N	GSE178246	let-7c-5p/miR-21-3p	1.98678
1476	T	GSE178246	let-7c-5p/miR-21-3p	2.0372
1477	T	GSE178246	let-7c-5p/miR-21-3p	1.83007
1478	N	GSE178246	let-7c-5p/miR-21-3p	3.1605
1479	N	GSE178246	let-7c-5p/miR-21-3p	2.35581
1480	N	GSE178246	let-7c-5p/miR-21-3p	3.13925
1481	N	GSE178246	let-7c-5p/miR-21-3p	11.1538
1482	T	GSE178246	let-7c-5p/miR-21-3p	2.27088
1483	N	GSE178246	let-7c-5p/miR-21-3p	3.6536
1484	N	GSE178246	let-7c-5p/miR-21-3p	3.05383
1485	N	GSE178246	let-7c-5p/miR-21-3p	2.55956
1486	T	GSE178246	let-7c-5p/miR-21-3p	1.77348
1487	N	GSE178246	let-7c-5p/miR-21-3p	3.14324
1488	T	GSE178246	let-7c-5p/miR-21-3p	1.21337
1489	N	GSE178246	let-7c-5p/miR-21-3p	10.4727
1490	T	GSE178246	let-7c-5p/miR-21-3p	2.81382
1491	N	GSE178246	let-7c-5p/miR-21-3p	3.07765
1492	T	GSE178246	let-7c-5p/miR-21-3p	2.0228
1493	N	GSE178246	let-7c-5p/miR-21-3p	3.96257
1494	N	GSE178246	let-7c-5p/miR-21-3p	9.67839
1495	T	GSE178246	let-7c-5p/miR-21-3p	0.815737
1496	N	GSE178246	let-7c-5p/miR-21-3p	2.7223
1497	N	GSE178246	let-7c-5p/miR-21-3p	3.36526
1498	N	GSE178246	let-7c-5p/miR-21-3p	11.0363
1499	T	GSE178246	let-7c-5p/miR-21-3p	0.992138
1500	N	GSE178246	let-7c-5p/miR-21-3p	2.47263
1501	N	GSE178246	let-7c-5p/miR-21-3p	3.77074
1502	T	GSE178246	let-7c-5p/miR-21-3p	3.41916
1503	N	GSE178246	let-7c-5p/miR-21-3p	1.99577
1504	T	GSE178246	let-7c-5p/miR-21-3p	0.87876
1505	T	GSE178246	let-7c-5p/miR-21-3p	1.38175
1506	N	GSE178246	let-7c-5p/miR-21-3p	3.15466
1507	N	GSE178246	let-7c-5p/miR-21-3p	3.25535
1508	N	GSE178246	let-7c-5p/miR-21-3p	2.54783
1509	N	GSE178246	let-7c-5p/miR-21-3p	3.56526
1510	N	GSE178246	let-7c-5p/miR-21-3p	2.80847
1511	N	GSE178246	let-7c-5p/miR-21-3p	3.72986
1512	N	GSE178246	let-7c-5p/miR-21-3p	2.30385
1513	T	GSE178246	let-7c-5p/miR-21-3p	1.35548
1514	T	GSE178246	let-7c-5p/miR-21-3p	1.64623
1515	T	GSE178246	let-7c-5p/miR-21-3p	1.71722
1516	T	GSE178246	let-7c-5p/miR-21-3p	0.991248
1517	T	GSE178246	let-7c-5p/miR-21-3p	0.893941
1518	N	GSE178246	let-7c-5p/miR-21-3p	1.53347
1519	T	GSE178246	let-7c-5p/miR-21-3p	1.9472
1520	T	GSE178246	let-7c-5p/miR-21-3p	2.41727
1521	T	GSE178246	let-7c-5p/miR-21-3p	2.76755
1522	N	GSE178246	let-7c-5p/miR-21-3p	3.31868
1523	N	GSE178246	let-7c-5p/miR-21-3p	3.80671
1524	T	GSE178246	let-7c-5p/miR-21-3p	2.31031
1525	N	GSE178246	let-7c-5p/miR-21-3p	2.93116
1526	N	GSE178246	let-7c-5p/miR-21-3p	2.73633
1527	T	GSE178246	let-7c-5p/miR-21-3p	1.98303
1528	N	GSE178246	let-7c-5p/miR-21-3p	11.5461
1529	T	GSE178246	let-7c-5p/miR-21-3p	2.04572
1530	T	GSE178246	let-7c-5p/miR-21-3p	1.67722
1531	N	GSE178246	let-7c-5p/miR-21-3p	2.86283
1532	T	GSE178246	let-7c-5p/miR-21-3p	2.44964
1533	T	GSE178246	let-7c-5p/miR-21-3p	3.34733
1534	T	GSE178246	let-7c-5p/miR-21-3p	2.1555
1535	T	GSE178246	let-7c-5p/miR-21-3p	0.994737
1536	N	GSE178246	let-7c-5p/miR-21-3p	3.03637
1537	N	GSE178246	let-7c-5p/miR-21-3p	2.95396
1538	N	GSE178246	let-7c-5p/miR-21-3p	3.41837
1539	T	GSE178246	let-7c-5p/miR-21-3p	0.909847
1540	T	GSE178246	let-7c-5p/miR-21-3p	1.09024
1541	N	GSE178246	let-7c-5p/miR-21-3p	4.11374
1542	N	GSE178246	let-7c-5p/miR-21-3p	3.41915
1543	N	GSE178246	let-7c-5p/miR-21-3p	3.21011
1544	N	GSE178246	let-7c-5p/miR-21-3p	3.72247
1545	T	GSE178246	let-7c-5p/miR-21-3p	1.2112
1546	T	GSE178246	let-7c-5p/miR-21-3p	0.789928
1547	N	GSE178246	let-7c-5p/miR-21-3p	11.8991
1548	T	GSE178246	let-7c-5p/miR-21-3p	2.42058
1549	T	GSE178246	let-7c-5p/miR-21-3p	2.61644
1550	T	GSE178246	let-7c-5p/miR-21-3p	1.71536
1551	N	GSE178246	let-7c-5p/miR-21-3p	3.0756
1552	T	GSE178246	let-7c-5p/miR-21-3p	2.86086
1553	T	GSE178246	let-7c-5p/miR-21-3p	2.73609
1554	T	GSE178246	let-7c-5p/miR-21-3p	0.940658
1555	N	GSE178246	let-7c-5p/miR-21-3p	2.16855
1556	N	GSE178246	let-7c-5p/miR-21-3p	11.6083
1557	N	GSE178246	let-7c-5p/miR-21-3p	1.50213
1558	T	GSE178246	let-7c-5p/miR-21-3p	3.549
1559	N	GSE178246	let-7c-5p/miR-21-3p	2.99144
1560	T	GSE178246	let-7c-5p/miR-21-3p	2.46265
1561	T	GSE178246	let-7c-5p/miR-21-3p	2.35612
1562	T	GSE178246	let-7c-5p/miR-21-3p	0.902116
1563	N	GSE178246	let-7c-5p/miR-21-3p	3.00262
1564	T	GSE178246	let-7c-5p/miR-21-3p	2.43132
1565	T	GSE178246	let-7c-5p/miR-21-3p	1.54338
1566	N	GSE178246	let-7c-5p/miR-21-3p	3.03062
1567	T	GSE178246	let-7c-5p/miR-21-3p	2.86746
1568	T	GSE178246	let-7c-5p/miR-21-3p	1.23454
1569	T	GSE178246	let-7c-5p/miR-21-3p	1.34967
1570	N	GSE178246	let-7c-5p/miR-21-3p	1.62857
1571	N	GSE178246	let-7c-5p/miR-21-3p	2.29456
1572	N	GSE178246	let-7c-5p/miR-21-3p	3.26492
1573	N	GSE178246	let-7c-5p/miR-21-3p	3.09837
1574	T	GSE178246	let-7c-5p/miR-21-3p	2.82181
1575	N	GSE178246	let-7c-5p/miR-21-3p	11.0009
1576	T	GSE178246	let-7c-5p/miR-21-3p	0.852576
1577	N	GSE178246	let-7c-5p/miR-21-3p	9.66936
1578	T	GSE178246	let-7c-5p/miR-21-3p	3.39572
1579	T	GSE178246	let-7c-5p/miR-21-3p	2.66473
1580	T	GSE178246	let-7c-5p/miR-21-3p	0.897985
1581	T	GSE178246	let-7c-5p/miR-21-3p	1.15032
1582	T	GSE178246	let-7c-5p/miR-21-3p	1.79733
1583	N	GSE178246	let-7c-5p/miR-21-3p	3.22823
1584	T	GSE178246	let-7c-5p/miR-21-3p	2.52319
1585	N	GSE178246	let-7c-5p/miR-21-3p	2.73752
1586	N	GSE178246	let-7c-5p/miR-21-3p	2.95864
1587	T	GSE178246	let-7c-5p/miR-21-3p	2.27215
1588	N	GSE178246	let-7c-5p/miR-21-3p	4.4185
1589	N	GSE178246	let-7c-5p/miR-21-3p	3.54335
1590	T	GSE178246	let-7c-5p/miR-21-3p	1.72918
1591	T	GSE178246	let-7c-5p/miR-21-3p	0.880905
1592	N	GSE178246	let-7c-5p/miR-21-3p	3.48113
1593	N	GSE178246	let-7c-5p/miR-21-3p	2.6344
1594	N	GSE178246	let-7c-5p/miR-21-3p	5.0698
1595	T	GSE178246	let-7c-5p/miR-21-3p	1.53308
1596	N	GSE178246	let-7c-5p/miR-21-3p	10.845
1597	N	GSE178246	let-7c-5p/miR-21-3p	2.93598
1598	N	GSE178246	let-7c-5p/miR-21-3p	3.36923
1599	T	GSE178246	let-7c-5p/miR-21-3p	4.09072
1600	N	GSE178246	let-7c-5p/miR-21-3p	2.62678
1601	N	GSE178246	let-7c-5p/miR-21-3p	3.84639
1602	T	GSE178246	let-7c-5p/miR-21-3p	1.76705
1603	T	GSE178246	let-7c-5p/miR-21-3p	2.46211
1604	T	GSE178246	let-7c-5p/miR-21-3p	2.38014
1605	N	GSE178246	let-7c-5p/miR-21-3p	2.69884
1606	N	GSE178246	let-7c-5p/miR-21-3p	2.41471
1607	T	GSE178246	let-7c-5p/miR-21-3p	2.41325
1608	T	GSE178246	let-7c-5p/miR-21-3p	0.861911
1609	T	GSE178246	let-7c-5p/miR-21-3p	2.38466
1610	N	GSE178246	let-7c-5p/miR-21-3p	2.98055
1611	N	GSE178246	let-7c-5p/miR-21-3p	2.57751
1612	N	GSE178246	let-7c-5p/miR-21-3p	2.38733
1613	T	GSE178246	let-7c-5p/miR-21-3p	1.95098
1614	N	GSE178246	let-7c-5p/miR-21-3p	3.34595
1615	N	GSE178246	let-7c-5p/miR-21-3p	9.35838
1616	T	GSE178246	let-7c-5p/miR-21-3p	1.11201
1617	N	GSE178246	let-7c-5p/miR-21-3p	3.02049
1618	T	GSE178246	let-7c-5p/miR-21-3p	2.48269
1619	N	GSE178246	let-7c-5p/miR-21-3p	2.78497
1620	N	GSE178246	let-7c-5p/miR-21-3p	3.72173
1621	T	GSE178246	let-7c-5p/miR-21-3p	2.38082
1622	N	GSE178246	let-7c-5p/miR-21-3p	2.89947
1623	N	GSE178246	let-7c-5p/miR-21-3p	2.85382
1624	N	GSE178246	let-7c-5p/miR-21-3p	3.27748
1625	T	GSE178246	let-7c-5p/miR-21-3p	1.89209
1626	N	GSE178246	let-7c-5p/miR-21-3p	2.91774
1627	T	GSE178246	let-7c-5p/miR-21-3p	2.63791
1628	T	GSE178246	let-7c-5p/miR-21-3p	0.960069
1629	N	GSE178246	let-7c-5p/miR-21-3p	2.17554
1630	N	GSE178246	let-7c-5p/miR-21-3p	11.1228
1631	N	GSE178246	let-7c-5p/miR-21-3p	3.28753
1632	N	GSE178246	let-7c-5p/miR-21-3p	3.98584
1633	N	GSE178246	let-7c-5p/miR-21-3p	11.1192
1634	N	GSE178246	let-7c-5p/miR-21-3p	2.09311
1635	N	GSE178246	let-7c-5p/miR-21-3p	2.34986
1636	N	GSE178246	let-7c-5p/miR-21-3p	3.10359
1637	N	GSE178246	let-7c-5p/miR-21-3p	2.55788
1638	T	GSE178246	let-7c-5p/miR-21-3p	2.35237
1639	T	GSE178246	let-7c-5p/miR-21-3p	0.858894
1640	T	GSE178246	let-7c-5p/miR-21-3p	1.71572
1641	N	GSE178246	let-7c-5p/miR-21-3p	3.47738
1642	T	GSE178246	let-7c-5p/miR-21-3p	2.16076
1643	N	GSE178246	let-7c-5p/miR-21-3p	1.93596
1644	N	GSE178246	let-7c-5p/miR-21-3p	0.0424003
1645	N	GSE178246	let-7c-5p/miR-21-3p	3.46821
1646	N	GSE178246	let-7c-5p/miR-21-3p	3.29115
1647	T	GSE178246	let-7c-5p/miR-21-3p	2.3146
1648	N	GSE178246	let-7c-5p/miR-21-3p	2.59352
1649	T	GSE178246	let-7c-5p/miR-21-3p	0.924022
1650	T	GSE178246	let-7c-5p/miR-21-3p	1.13068
1651	N	GSE178246	let-7c-5p/miR-21-3p	2.90764
1652	N	GSE178246	let-7c-5p/miR-21-3p	2.99128
1653	T	GSE178246	let-7c-5p/miR-21-3p	2.34496
1654	T	GSE178246	let-7c-5p/miR-21-3p	2.3125
1655	N	GSE178246	let-7c-5p/miR-21-3p	2.76994
1656	N	GSE178246	let-7c-5p/miR-21-3p	2.93643
1657	N	GSE178246	let-7c-5p/miR-21-3p	2.32613
1658	N	GSE178246	let-7c-5p/miR-21-3p	3.17259
1659	T	GSE178246	let-7c-5p/miR-21-3p	2.4222
1660	T	GSE178246	let-7c-5p/miR-21-3p	1.76439
1661	N	GSE178246	let-7c-5p/miR-21-3p	3.1621
1662	T	GSE178246	let-7c-5p/miR-21-3p	1.2292
1663	N	GSE178246	let-7c-5p/miR-21-3p	2.69352
1664	T	GSE178246	let-7c-5p/miR-21-3p	1.75354
1665	N	GSE178246	let-7c-5p/miR-21-3p	3.11143
1666	T	GSE178246	let-7c-5p/miR-21-3p	2.17735
1667	N	GSE178246	let-7c-5p/miR-21-3p	2.72266
1668	T	GSE178246	let-7c-5p/miR-21-3p	2.47162
1669	N	GSE178246	let-7c-5p/miR-21-3p	11.7994
1670	T	GSE178246	let-7c-5p/miR-21-3p	1.1154
1671	N	GSE178246	let-7c-5p/miR-21-3p	3.24455
1672	T	GSE178246	let-7c-5p/miR-21-3p	0.965624
1673	T	GSE178246	let-7c-5p/miR-21-3p	2.58496
1674	T	GSE178246	let-7c-5p/miR-21-3p	0.807742
1675	N	GSE178246	let-7c-5p/miR-21-3p	3.49517
1676	N	GSE178246	let-7c-5p/miR-21-3p	11.7999
1677	T	GSE178246	let-7c-5p/miR-21-3p	2.27969
1678	T	GSE178246	let-7c-5p/miR-21-3p	0.936487
1679	T	GSE178246	let-7c-5p/miR-21-3p	1.03091
1680	N	GSE178246	let-7c-5p/miR-21-3p	2.92487
1681	N	GSE178246	let-7c-5p/miR-21-3p	2.32837
1682	N	GSE178246	let-7c-5p/miR-21-3p	2.9294
1683	T	GSE178246	let-7c-5p/miR-21-3p	0.936921
1684	T	GSE178246	let-7c-5p/miR-21-3p	3.82469
1685	N	GSE178246	let-7c-5p/miR-21-3p	2.25611
1686	N	GSE178246	let-7c-5p/miR-21-3p	2.97468
1687	N	GSE178246	let-7c-5p/miR-21-3p	2.96071
1688	N	GSE178246	let-7c-5p/miR-21-3p	11.7282
1689	T	GSE178246	let-7c-5p/miR-21-3p	2.0384
1690	T	GSE178246	let-7c-5p/miR-21-3p	2.38071
1691	N	GSE178246	let-7c-5p/miR-21-3p	3.37579
1692	T	GSE178246	let-7c-5p/miR-21-3p	0.86048
1693	N	GSE178246	let-7c-5p/miR-21-3p	3.3642
1694	T	GSE178246	let-7c-5p/miR-21-3p	2.78157
1695	N	GSE178246	let-7c-5p/miR-21-3p	3.05401
1696	N	GSE178246	let-7c-5p/miR-21-3p	2.35449
1697	N	GSE178246	let-7c-5p/miR-21-3p	3.93238
1698	N	GSE178246	let-7c-5p/miR-21-3p	3.33039
1699	T	GSE178246	let-7c-5p/miR-21-3p	4.05866
1700	N	GSE178246	let-7c-5p/miR-21-3p	2.77675
1701	N	GSE178246	let-7c-5p/miR-21-3p	2.97211
1702	N	GSE176498	let-7c-5p/miR-21-3p	0.562032
1703	N	GSE176498	let-7c-5p/miR-21-3p	0.137324
1704	T	GSE176498	let-7c-5p/miR-21-3p	0.826076
1705	N	GSE176498	let-7c-5p/miR-21-3p	1.32965
1706	N	GSE176498	let-7c-5p/miR-21-3p	1.13541
1707	N	GSE176498	let-7c-5p/miR-21-3p	1.33845
1708	N	GSE176498	let-7c-5p/miR-21-3p	1.30953
1709	T	GSE176498	let-7c-5p/miR-21-3p	0.282099
1710	T	GSE176498	let-7c-5p/miR-21-3p	0.554589
1711	T	GSE176498	let-7c-5p/miR-21-3p	0.672366
1712	N	GSE176498	let-7c-5p/miR-21-3p	1.3666
1713	N	GSE176498	let-7c-5p/miR-21-3p	1.51388
1714	N	GSE176498	let-7c-5p/miR-21-3p	1.32133
1715	N	GSE176498	let-7c-5p/miR-21-3p	1.15074
1716	N	GSE176498	let-7c-5p/miR-21-3p	1.4821
1717	N	GSE176498	let-7c-5p/miR-21-3p	0.676496
1718	T	GSE176498	let-7c-5p/miR-21-3p	0.566004
1719	N	GSE176498	let-7c-5p/miR-21-3p	0.786378
1720	T	GSE176498	let-7c-5p/miR-21-3p	0.650695
1721	N	GSE176498	let-7c-5p/miR-21-3p	0.772013
1722	N	GSE176498	let-7c-5p/miR-21-3p	1.48681
1723	N	GSE176498	let-7c-5p/miR-21-3p	0.122443
1724	N	GSE176498	let-7c-5p/miR-21-3p	1.06129
1725	N	GSE176498	let-7c-5p/miR-21-3p	0.449656
1726	N	GSE176498	let-7c-5p/miR-21-3p	0.771181
1727	T	GSE176498	let-7c-5p/miR-21-3p	0.627309
1728	T	GSE176498	let-7c-5p/miR-21-3p	0.307519
1729	T	GSE176498	let-7c-5p/miR-21-3p	0.604402
1730	N	GSE176498	let-7c-5p/miR-21-3p	1.152
1731	N	GSE176498	let-7c-5p/miR-21-3p	1.17798
1732	T	GSE176498	let-7c-5p/miR-21-3p	0.243432
1733	N	GSE176498	let-7c-5p/miR-21-3p	1.10733
1734	T	GSE176498	let-7c-5p/miR-21-3p	0.478811
1735	T	GSE176498	let-7c-5p/miR-21-3p	0.0509355
1736	N	GSE176498	let-7c-5p/miR-21-3p	1.83474
1737	T	GSE176498	let-7c-5p/miR-21-3p	0.518004
1738	N	GSE176498	let-7c-5p/miR-21-3p	0.287944
1739	T	GSE176498	let-7c-5p/miR-21-3p	0.355958
1740	N	GSE176498	let-7c-5p/miR-21-3p	2.2963
1741	N	GSE176498	let-7c-5p/miR-21-3p	1.13486
1742	T	GSE176498	let-7c-5p/miR-21-3p	0.292861
1743	N	GSE176498	let-7c-5p/miR-21-3p	0.643788
1744	N	GSE176498	let-7c-5p/miR-21-3p	0.47782
1745	T	GSE176498	let-7c-5p/miR-21-3p	0.816218
1746	T	GSE176498	let-7c-5p/miR-21-3p	0.344686
1747	N	GSE176498	let-7c-5p/miR-21-3p	0.552173
1748	T	GSE176498	let-7c-5p/miR-21-3p	0.122484
