# Supplementary material for: In search of the ratio of miRNA expression as robust biomarkers for constructing stable diagnostic models among multi-center data
Source: Front Genet. 2024 Apr 30;15:1381917. doi: 10.3389/fgene.2024.1381917 (PMC11091382; doi:10.3389/fgene.2024.1381917)
Supplement: Supplementary file 2 [file Table3.XLSX]

## Sheet: Table S3
	condition	From	variable	value
0	N	GSE178246	miR-3690	7.13474
1	N	GSE178246	miR-3690	4.46208
2	T	GSE178246	miR-3690	7.68412
3	T	GSE178246	miR-3690	8.93551
4	N	GSE178246	miR-3690	2.3871
5	N	GSE178246	miR-3690	1.33623
6	T	GSE178246	miR-3690	10.5777
7	N	GSE178246	miR-3690	0.885085
8	T	GSE178246	miR-3690	9.72222
9	T	GSE178246	miR-3690	8.96188
10	N	GSE178246	miR-3690	6.93361
11	T	GSE178246	miR-3690	8.77321
12	T	GSE178246	miR-3690	8.88675
13	T	GSE178246	miR-3690	7.80973
14	T	GSE178246	miR-3690	8.35581
15	N	GSE178246	miR-3690	4.65456
16	N	GSE178246	miR-3690	8.82948
17	T	GSE178246	miR-3690	2.58292
18	T	GSE178246	miR-3690	8.90268
19	N	GSE178246	miR-3690	8.17001
20	T	GSE178246	miR-3690	8.85898
21	T	GSE178246	miR-3690	7.85201
22	T	GSE178246	miR-3690	8.69363
23	T	GSE178246	miR-3690	7.02637
24	T	GSE178246	miR-3690	3.22079
25	N	GSE178246	miR-3690	3.00598
26	N	GSE178246	miR-3690	6.85822
27	T	GSE178246	miR-3690	8.9048
28	N	GSE178246	miR-3690	5.30045
29	N	GSE178246	miR-3690	3.21869
30	N	GSE178246	miR-3690	8.81788
31	N	GSE178246	miR-3690	2.37439
32	N	GSE178246	miR-3690	5.47575
33	T	GSE178246	miR-3690	9.67815
34	T	GSE178246	miR-3690	7.36477
35	N	GSE178246	miR-3690	3.41126
36	T	GSE178246	miR-3690	9.81701
37	T	GSE178246	miR-3690	8.28645
38	T	GSE178246	miR-3690	8.95725
39	T	GSE178246	miR-3690	7.98549
40	T	GSE178246	miR-3690	9.17209
41	N	GSE178246	miR-3690	0.529364
42	N	GSE178246	miR-3690	3.48343
43	N	GSE178246	miR-3690	6.60882
44	T	GSE178246	miR-3690	8.78452
45	T	GSE178246	miR-3690	8.76013
46	N	GSE178246	miR-3690	6.68374
47	N	GSE178246	miR-3690	8.15779
48	T	GSE178246	miR-3690	7.43392
49	T	GSE178246	miR-3690	8.98064
50	N	GSE178246	miR-3690	5.5439
51	T	GSE178246	miR-3690	8.99204
52	N	GSE178246	miR-3690	8.65249
53	N	GSE178246	miR-3690	7.60391
54	N	GSE178246	miR-3690	7.70534
55	T	GSE178246	miR-3690	8.95245
56	N	GSE178246	miR-3690	5.54369
57	N	GSE178246	miR-3690	6.54792
58	N	GSE178246	miR-3690	7.63592
59	T	GSE178246	miR-3690	4.32222
60	N	GSE178246	miR-3690	4.7446
61	T	GSE178246	miR-3690	7.77
62	N	GSE178246	miR-3690	2.46794
63	T	GSE178246	miR-3690	8.2747
64	T	GSE178246	miR-3690	8.93311
65	N	GSE178246	miR-3690	7.34903
66	T	GSE178246	miR-3690	8.92797
67	N	GSE178246	miR-3690	2.45534
68	N	GSE178246	miR-3690	5.95839
69	N	GSE178246	miR-3690	4.89652
70	T	GSE178246	miR-3690	9.21291
71	T	GSE178246	miR-3690	6.56283
72	N	GSE178246	miR-3690	3.66032
73	N	GSE178246	miR-3690	7.21565
74	N	GSE178246	miR-3690	4.43275
75	T	GSE178246	miR-3690	3.67805
76	N	GSE178246	miR-3690	5.78717
77	N	GSE178246	miR-3690	5.12234
78	N	GSE178246	miR-3690	7.12267
79	N	GSE178246	miR-3690	3.24162
80	N	GSE178246	miR-3690	5.10421
81	T	GSE178246	miR-3690	8.78153
82	T	GSE178246	miR-3690	8.17899
83	T	GSE178246	miR-3690	8.69708
84	N	GSE178246	miR-3690	7.23353
85	T	GSE178246	miR-3690	8.73329
86	N	GSE178246	miR-3690	6.32622
87	T	GSE178246	miR-3690	8.22975
88	N	GSE178246	miR-3690	1.63282
89	N	GSE178246	miR-3690	7.49318
90	N	GSE178246	miR-3690	5.72936
91	N	GSE178246	miR-3690	7.5276
92	T	GSE178246	miR-3690	8.50675
93	T	GSE178246	miR-3690	8.36518
94	T	GSE178246	miR-3690	8.85556
95	T	GSE178246	miR-3690	9.83544
96	N	GSE178246	miR-3690	8.16554
97	N	GSE178246	miR-3690	5.72223
98	N	GSE178246	miR-3690	7.20891
99	T	GSE178246	miR-3690	8.67391
100	N	GSE178246	miR-3690	4.71719
101	N	GSE178246	miR-3690	5.2217
102	T	GSE178246	miR-3690	8.6773
103	N	GSE178246	miR-3690	8.163
104	T	GSE178246	miR-3690	8.27662
105	T	GSE178246	miR-3690	7.43118
106	N	GSE178246	miR-3690	5.23326
107	N	GSE178246	miR-3690	5.97595
108	T	GSE178246	miR-3690	8.91373
109	T	GSE178246	miR-3690	8.18464
110	T	GSE178246	miR-3690	8.82233
111	N	GSE178246	miR-3690	5.59578
112	N	GSE178246	miR-3690	8.76927
113	N	GSE178246	miR-3690	7.43492
114	N	GSE178246	miR-3690	3.57661
115	N	GSE178246	miR-3690	3.22535
116	T	GSE178246	miR-3690	3.65828
117	N	GSE178246	miR-3690	4.57641
118	T	GSE178246	miR-3690	8.89419
119	N	GSE178246	miR-3690	2.39867
120	T	GSE178246	miR-3690	8.25989
121	T	GSE178246	miR-3690	8.92003
122	N	GSE178246	miR-3690	8.3397
123	T	GSE178246	miR-3690	4.49673
124	N	GSE178246	miR-3690	7.6047
125	N	GSE178246	miR-3690	1.46695
126	N	GSE178246	miR-3690	7.96581
127	N	GSE178246	miR-3690	4.20605
128	N	GSE178246	miR-3690	3.16606
129	N	GSE178246	miR-3690	6.16752
130	N	GSE178246	miR-3690	7.96605
131	T	GSE178246	miR-3690	8.19337
132	T	GSE178246	miR-3690	9.91326
133	N	GSE178246	miR-3690	7.19885
134	N	GSE178246	miR-3690	6.0812
135	T	GSE178246	miR-3690	8.28276
136	N	GSE178246	miR-3690	6.52523
137	T	GSE178246	miR-3690	10.2096
138	T	GSE178246	miR-3690	8.53977
139	T	GSE178246	miR-3690	8.81245
140	T	GSE178246	miR-3690	8.97113
141	T	GSE178246	miR-3690	8.2575
142	T	GSE178246	miR-3690	8.02308
143	T	GSE178246	miR-3690	3.57615
144	T	GSE178246	miR-3690	6.58327
145	T	GSE178246	miR-3690	7.32797
146	N	GSE178246	miR-3690	5.11432
147	N	GSE178246	miR-3690	5.10434
148	T	GSE178246	miR-3690	9.23054
149	N	GSE178246	miR-3690	0
150	T	GSE178246	miR-3690	7.86327
151	T	GSE178246	miR-3690	7.69674
152	T	GSE178246	miR-3690	9.90835
153	N	GSE178246	miR-3690	6.37603
154	T	GSE178246	miR-3690	8.90487
155	T	GSE178246	miR-3690	5.7668
156	N	GSE178246	miR-3690	7.37434
157	T	GSE178246	miR-3690	8.94201
158	T	GSE178246	miR-3690	8.25135
159	N	GSE178246	miR-3690	4.40829
160	T	GSE178246	miR-3690	9.83506
161	T	GSE178246	miR-3690	7.81161
162	N	GSE178246	miR-3690	8.88634
163	T	GSE178246	miR-3690	7.64903
164	T	GSE178246	miR-3690	5.84748
165	N	GSE178246	miR-3690	5.66101
166	T	GSE178246	miR-3690	7.6707
167	T	GSE178246	miR-3690	8.90417
168	T	GSE178246	miR-3690	8.77341
169	T	GSE178246	miR-3690	8.77169
170	N	GSE178246	miR-3690	3.67647
171	N	GSE178246	miR-3690	4.21004
172	N	GSE178246	miR-3690	7.11283
173	T	GSE178246	miR-3690	3.78453
174	T	GSE178246	miR-3690	10.5952
175	T	GSE178246	miR-3690	7.61018
176	T	GSE178246	miR-3690	7.6533
177	T	GSE178246	miR-3690	9.78894
178	T	GSE178246	miR-3690	9.90462
179	T	GSE178246	miR-3690	8.37818
180	N	GSE178246	miR-3690	2.38999
181	T	GSE178246	miR-3690	8.93358
182	N	GSE178246	miR-3690	6.42098
183	N	GSE178246	miR-3690	0.874705
184	T	GSE178246	miR-3690	8.5017
185	T	GSE178246	miR-3690	8.92021
186	N	GSE178246	miR-3690	3.35334
187	T	GSE178246	miR-3690	9.39031
188	N	GSE178246	miR-3690	7.08663
189	N	GSE178246	miR-3690	7.95598
190	T	GSE178246	miR-3690	8.45311
191	T	GSE178246	miR-3690	8.88043
192	N	GSE178246	miR-3690	3.38352
193	T	GSE178246	miR-3690	9.11329
194	T	GSE178246	miR-3690	9.89823
195	N	GSE178246	miR-3690	3.00934
196	T	GSE178246	miR-3690	7.3173
197	N	GSE178246	miR-3690	5.58554
198	N	GSE178246	miR-3690	2.40136
199	T	GSE178246	miR-3690	9.27578
200	N	GSE178246	miR-3690	6.63606
201	T	GSE178246	miR-3690	9.86674
202	T	GSE178246	miR-3690	8.97368
203	T	GSE178246	miR-3690	8.12574
204	T	GSE178246	miR-3690	8.38986
205	T	GSE178246	miR-3690	8.46996
206	T	GSE178246	miR-3690	8.86622
207	N	GSE178246	miR-3690	7.41595
208	N	GSE178246	miR-3690	8.32543
209	T	GSE178246	miR-3690	9.78196
210	N	GSE178246	miR-3690	5.41008
211	T	GSE178246	miR-3690	8.86098
212	T	GSE178246	miR-3690	10.0376
213	T	GSE178246	miR-3690	8.30221
214	N	GSE178246	miR-3690	2.91099
215	N	GSE178246	miR-3690	0.886664
216	T	GSE178246	miR-3690	8.83957
217	N	GSE178246	miR-3690	5.36039
218	N	GSE178246	miR-3690	4.67602
219	T	GSE178246	miR-3690	9.869
220	N	GSE178246	miR-3690	6.06282
221	N	GSE178246	miR-3690	4.62492
222	T	GSE178246	miR-3690	8.78308
223	N	GSE178246	miR-3690	4.81085
224	T	GSE178246	miR-3690	9.03587
225	N	GSE178246	miR-3690	5.38265
226	N	GSE178246	miR-3690	4.95668
227	T	GSE178246	miR-3690	9.0429
228	N	GSE178246	miR-3690	5.07817
229	N	GSE178246	miR-3690	4.98361
230	N	GSE178246	miR-3690	8.34119
231	T	GSE178246	miR-3690	8.98439
232	N	GSE178246	miR-3690	5.85902
233	T	GSE178246	miR-3690	7.74561
234	T	GSE178246	miR-3690	7.79412
235	N	GSE178246	miR-3690	6.52431
236	T	GSE178246	miR-3690	9.2861
237	T	GSE178246	miR-3690	4.00387
238	T	GSE178246	miR-3690	8.90385
239	N	GSE178246	miR-3690	8.77944
240	T	GSE178246	miR-3690	8.89476
241	T	GSE178246	miR-3690	8.10754
242	N	GSE178246	miR-3690	2.52737
243	T	GSE178246	miR-3690	10.0212
244	N	GSE178246	miR-3690	7.46713
245	T	GSE178246	miR-3690	9.12287
246	T	GSE178246	miR-3690	9.15888
247	N	GSE178246	miR-3690	2.0181
248	N	GSE178246	miR-3690	7.39563
249	T	GSE178246	miR-3690	7.60006
250	N	GSE178246	miR-3690	1.21579
251	N	GSE178246	miR-3690	2.9196
252	T	GSE178246	miR-3690	7.52632
253	T	GSE178246	miR-3690	8.81034
254	T	GSE178246	miR-3690	8.49056
255	N	GSE178246	miR-3690	6.38298
256	N	GSE178246	miR-3690	4.84799
257	T	GSE178246	miR-3690	9.43409
258	T	GSE178246	miR-3690	8.27076
259	N	GSE178246	miR-3690	5.32679
260	T	GSE178246	miR-3690	9.0712
261	N	GSE178246	miR-3690	5.53411
262	T	GSE178246	miR-3690	8.89268
263	T	GSE178246	miR-3690	8.16885
264	T	GSE178246	miR-3690	9.71059
265	N	GSE178246	miR-3690	4.33055
266	T	GSE178246	miR-3690	8.45865
267	T	GSE178246	miR-3690	8.13574
268	T	GSE178246	miR-3690	9.92326
269	T	GSE178246	miR-3690	8.83462
270	T	GSE178246	miR-3690	9.10416
271	T	GSE178246	miR-3690	5.8621
272	N	GSE178246	miR-3690	5.21681
273	N	GSE178246	miR-3690	6.59039
274	T	GSE178246	miR-3690	8.86196
275	T	GSE178246	miR-3690	7.52963
276	N	GSE178246	miR-3690	5.96236
277	N	GSE178246	miR-3690	7.64702
278	N	GSE178246	miR-3690	5.20364
279	T	GSE178246	miR-3690	7.80137
280	T	GSE178246	miR-3690	9.08493
281	T	GSE178246	miR-3690	6.54346
282	N	GSE178246	miR-3690	5.96589
283	T	GSE178246	miR-3690	4.17785
284	N	GSE178246	miR-3690	4.91915
285	N	GSE178246	miR-3690	5.17124
286	T	GSE178246	miR-3690	8.23164
287	N	GSE178246	miR-3690	4.53166
288	N	GSE178246	miR-3690	7.44112
289	T	GSE178246	miR-3690	9.18857
290	T	GSE178246	miR-3690	9.20412
291	N	GSE178246	miR-3690	0
292	N	GSE178246	miR-3690	5.64917
293	T	GSE178246	miR-3690	8.79172
294	T	GSE178246	miR-3690	8.38014
295	T	GSE178246	miR-3690	10.1217
296	T	GSE178246	miR-3690	9.33934
297	T	GSE178246	miR-3690	8.1534
298	N	GSE178246	miR-3690	2.44598
299	N	GSE178246	miR-3690	1.17924
300	N	GSE178246	miR-3690	4.13297
301	N	GSE178246	miR-3690	4.16293
302	N	GSE178246	miR-3690	6.25509
303	N	GSE178246	miR-3690	7.34067
304	T	GSE178246	miR-3690	8.09064
305	N	GSE178246	miR-3690	6.15544
306	T	GSE178246	miR-3690	7.69086
307	N	GSE178246	miR-3690	4.61459
308	N	GSE178246	miR-3690	5.72851
309	N	GSE178246	miR-3690	8.91803
310	T	GSE178246	miR-3690	9.89035
311	T	GSE178246	miR-3690	8.25754
312	N	GSE178246	miR-3690	6.43274
313	N	GSE178246	miR-3690	8.67743
314	N	GSE178246	miR-3690	2.84336
315	N	GSE178246	miR-3690	2.78261
316	T	GSE178246	miR-3690	8.96828
317	N	GSE178246	miR-3690	5.03253
318	N	GSE178246	miR-3690	8.0915
319	N	GSE178246	miR-3690	4.53159
320	T	GSE178246	miR-3690	7.37187
321	N	GSE178246	miR-3690	4.01903
322	T	GSE178246	miR-3690	9.73567
323	N	GSE178246	miR-3690	2.34637
324	T	GSE178246	miR-3690	6.65482
325	N	GSE178246	miR-3690	6.39561
326	T	GSE178246	miR-3690	9.74916
327	N	GSE178246	miR-3690	5.94003
328	N	GSE178246	miR-3690	4.685
329	T	GSE178246	miR-3690	8.97735
330	N	GSE178246	miR-3690	6.6685
331	N	GSE178246	miR-3690	7.13158
332	N	GSE178246	miR-3690	2.81175
333	T	GSE178246	miR-3690	9.12624
334	N	GSE178246	miR-3690	7.23016
335	N	GSE178246	miR-3690	4.92944
336	T	GSE178246	miR-3690	7.95703
337	N	GSE178246	miR-3690	8.24727
338	T	GSE178246	miR-3690	8.82596
339	T	GSE178246	miR-3690	8.7719
340	N	GSE178246	miR-3690	6.46504
341	N	GSE178246	miR-3690	4.3981
342	N	GSE178246	miR-3690	2.87507
343	N	GSE178246	miR-3690	7.50376
344	N	GSE178246	miR-3690	6.35477
345	N	GSE178246	miR-3690	7.2989
346	N	GSE178246	miR-3690	6.86091
347	T	GSE178246	miR-3690	9.73263
348	T	GSE178246	miR-3690	8.32963
349	T	GSE178246	miR-3690	9.96539
350	T	GSE178246	miR-3690	8.84028
351	T	GSE178246	miR-3690	8.80332
352	N	GSE178246	miR-3690	7.92402
353	T	GSE178246	miR-3690	9.72764
354	T	GSE178246	miR-3690	8.32521
355	T	GSE178246	miR-3690	8.11648
356	N	GSE178246	miR-3690	4.0324
357	N	GSE178246	miR-3690	4.97844
358	T	GSE178246	miR-3690	9.11077
359	N	GSE178246	miR-3690	5.87712
360	N	GSE178246	miR-3690	3.78617
361	T	GSE178246	miR-3690	8.989
362	N	GSE178246	miR-3690	0.915061
363	T	GSE178246	miR-3690	9.05046
364	T	GSE178246	miR-3690	8.28761
365	N	GSE178246	miR-3690	7.19127
366	T	GSE178246	miR-3690	9.07003
367	T	GSE178246	miR-3690	8.04407
368	T	GSE178246	miR-3690	8.04618
369	T	GSE178246	miR-3690	8.91223
370	N	GSE178246	miR-3690	6.33347
371	N	GSE178246	miR-3690	6.63477
372	N	GSE178246	miR-3690	3.94073
373	T	GSE178246	miR-3690	8.8709
374	T	GSE178246	miR-3690	8.75481
375	N	GSE178246	miR-3690	4.72731
376	N	GSE178246	miR-3690	5.03139
377	N	GSE178246	miR-3690	3.59846
378	N	GSE178246	miR-3690	7.58843
379	T	GSE178246	miR-3690	8.44621
380	T	GSE178246	miR-3690	9.18303
381	N	GSE178246	miR-3690	2.77685
382	T	GSE178246	miR-3690	7.96979
383	T	GSE178246	miR-3690	8.39861
384	T	GSE178246	miR-3690	7.62868
385	N	GSE178246	miR-3690	2.3316
386	T	GSE178246	miR-3690	7.95489
387	T	GSE178246	miR-3690	8.37868
388	T	GSE178246	miR-3690	8.82577
389	N	GSE178246	miR-3690	4.03737
390	N	GSE178246	miR-3690	2.97279
391	N	GSE178246	miR-3690	8.00975
392	T	GSE178246	miR-3690	7.95497
393	N	GSE178246	miR-3690	4.6181
394	T	GSE178246	miR-3690	7.7892
395	T	GSE178246	miR-3690	8.2518
396	T	GSE178246	miR-3690	9.92886
397	N	GSE178246	miR-3690	6.3616
398	T	GSE178246	miR-3690	7.63485
399	T	GSE178246	miR-3690	5.78324
400	N	GSE178246	miR-3690	3.14794
401	T	GSE178246	miR-3690	7.98707
402	T	GSE178246	miR-3690	8.5054
403	T	GSE178246	miR-3690	8.79979
404	N	GSE178246	miR-3690	7.35122
405	N	GSE178246	miR-3690	6.96136
406	N	GSE178246	miR-3690	7.18516
407	N	GSE178246	miR-3690	2.94237
408	T	GSE178246	miR-3690	8.22616
409	N	GSE178246	miR-3690	2.18675
410	T	GSE178246	miR-3690	8.85567
411	N	GSE178246	miR-3690	4.64205
412	T	GSE178246	miR-3690	8.01587
413	T	GSE178246	miR-3690	8.47544
414	T	GSE178246	miR-3690	8.88265
415	T	GSE178246	miR-3690	8.36187
416	T	GSE178246	miR-3690	9.82037
417	N	GSE178246	miR-3690	5.09174
418	T	GSE178246	miR-3690	8.28774
419	N	GSE178246	miR-3690	6.69021
420	N	GSE178246	miR-3690	7.99535
421	T	GSE178246	miR-3690	10.2072
422	N	GSE178246	miR-3690	4.99907
423	N	GSE178246	miR-3690	6.11467
424	T	GSE178246	miR-3690	7.78951
425	T	GSE178246	miR-3690	8.95878
426	N	GSE178246	miR-3690	3.89613
427	N	GSE178246	miR-3690	6.65306
428	N	GSE178246	miR-3690	7.54739
429	T	GSE178246	miR-3690	8.33015
430	N	GSE178246	miR-3690	2.32976
431	N	GSE178246	miR-3690	6.27616
432	N	GSE178246	miR-3690	6.03163
433	T	GSE178246	miR-3690	8.31898
434	N	GSE178246	miR-3690	1.64207
435	N	GSE178246	miR-3690	3.90782
436	T	GSE178246	miR-3690	7.35056
437	T	GSE178246	miR-3690	10.2121
438	T	GSE178246	miR-3690	7.539
439	N	GSE178246	miR-3690	4.15882
440	N	GSE178246	miR-3690	7.3675
441	T	GSE178246	miR-3690	8.61839
442	T	GSE178246	miR-3690	9.18795
443	T	GSE178246	miR-3690	9.07632
444	N	GSE178246	miR-3690	5.17509
445	N	GSE178246	miR-3690	5.73188
446	N	GSE178246	miR-3690	7.98139
447	T	GSE178246	miR-3690	7.50933
448	N	GSE178246	miR-3690	5.05051
449	N	GSE178246	miR-3690	4.79328
450	T	GSE178246	miR-3690	8.81576
451	N	GSE178246	miR-3690	5.93401
452	T	GSE178246	miR-3690	10.1408
453	N	GSE178246	miR-3690	7.17121
454	N	GSE178246	miR-3690	3.88955
455	T	GSE178246	miR-3690	8.40231
456	N	GSE178246	miR-3690	6.23231
457	N	GSE178246	miR-3690	7.24113
458	N	GSE178246	miR-3690	5.10421
459	T	GSE178246	miR-3690	9.09963
460	N	GSE178246	miR-3690	3.64766
461	T	GSE178246	miR-3690	8.42657
462	T	GSE178246	miR-3690	9.80159
463	N	GSE178246	miR-3690	4.06433
464	N	GSE178246	miR-3690	2.51659
465	N	GSE178246	miR-3690	4.79702
466	N	GSE178246	miR-3690	6.27426
467	N	GSE178246	miR-3690	2.26825
468	N	GSE178246	miR-3690	3.90386
469	N	GSE178246	miR-3690	6.82099
470	N	GSE178246	miR-3690	6.23836
471	N	GSE178246	miR-3690	7.93847
472	T	GSE178246	miR-3690	7.48893
473	T	GSE178246	miR-3690	9.00661
474	T	GSE178246	miR-3690	8.14544
475	N	GSE178246	miR-3690	5.36715
476	T	GSE178246	miR-3690	7.10011
477	N	GSE178246	miR-3690	7.53133
478	N	GSE178246	miR-3690	8.29431
479	N	GSE178246	miR-3690	3.84833
480	N	GSE178246	miR-3690	6.11068
481	T	GSE178246	miR-3690	8.3834
482	N	GSE178246	miR-3690	1.88498
483	T	GSE178246	miR-3690	8.98528
484	T	GSE178246	miR-3690	8.81944
485	N	GSE178246	miR-3690	4.16317
486	N	GSE178246	miR-3690	5.52048
487	T	GSE178246	miR-3690	7.54732
488	T	GSE178246	miR-3690	9.0626
489	N	GSE178246	miR-3690	6.49991
490	N	GSE178246	miR-3690	4.12036
491	N	GSE178246	miR-3690	4.81175
492	N	GSE178246	miR-3690	4.19377
493	T	GSE178246	miR-3690	8.4047
494	T	GSE178246	miR-3690	8.2966
495	N	GSE178246	miR-3690	5.39285
496	T	GSE178246	miR-3690	9.62271
497	N	GSE178246	miR-3690	7.3755
498	T	GSE178246	miR-3690	9.89431
499	N	GSE178246	miR-3690	4.15671
500	T	GSE178246	miR-3690	10.1741
501	N	GSE178246	miR-3690	3.80184
502	T	GSE178246	miR-3690	8.87494
503	N	GSE178246	miR-3690	2.37262
504	T	GSE178246	miR-3690	8.76178
505	N	GSE178246	miR-3690	4.28199
506	T	GSE178246	miR-3690	9.83943
507	T	GSE178246	miR-3690	7.55827
508	T	GSE178246	miR-3690	9.11482
509	N	GSE178246	miR-3690	4.64441
510	N	GSE178246	miR-3690	0.504802
511	T	GSE178246	miR-3690	4.3117
512	T	GSE178246	miR-3690	8.91966
513	T	GSE178246	miR-3690	8.85624
514	N	GSE178246	miR-3690	6.58525
515	N	GSE178246	miR-3690	4.97793
516	N	GSE178246	miR-3690	6.5517
517	T	GSE178246	miR-3690	10.6368
518	T	GSE178246	miR-3690	8.28802
519	N	GSE178246	miR-3690	6.92076
520	N	GSE178246	miR-3690	6.81199
521	N	GSE178246	miR-3690	3.38571
522	N	GSE178246	miR-3690	0
523	T	GSE178246	miR-3690	9.71251
524	T	GSE178246	miR-3690	7.7357
525	N	GSE178246	miR-3690	5.60139
526	T	GSE178246	miR-3690	10.542
527	N	GSE178246	miR-3690	5.64914
528	T	GSE178246	miR-3690	8.3538
529	N	GSE178246	miR-3690	8.04992
530	N	GSE178246	miR-3690	5.88476
531	N	GSE178246	miR-3690	3.63124
532	N	GSE178246	miR-3690	4.37559
533	T	GSE178246	miR-3690	2.10158
534	N	GSE178246	miR-3690	4.02265
535	N	GSE178246	miR-3690	8.05408
536	N	GSE176498	miR-3690	0
537	N	GSE176498	miR-3690	0
538	T	GSE176498	miR-3690	0
539	N	GSE176498	miR-3690	0
540	N	GSE176498	miR-3690	0
541	N	GSE176498	miR-3690	1.08143
542	N	GSE176498	miR-3690	0
543	T	GSE176498	miR-3690	0
544	T	GSE176498	miR-3690	0.852129
545	T	GSE176498	miR-3690	0
546	N	GSE176498	miR-3690	0
547	N	GSE176498	miR-3690	0.826643
548	N	GSE176498	miR-3690	0
549	N	GSE176498	miR-3690	0
550	N	GSE176498	miR-3690	1.24725
551	N	GSE176498	miR-3690	0
552	T	GSE176498	miR-3690	0
553	N	GSE176498	miR-3690	0
554	T	GSE176498	miR-3690	0
555	N	GSE176498	miR-3690	0
556	N	GSE176498	miR-3690	0
557	N	GSE176498	miR-3690	0
558	N	GSE176498	miR-3690	0
559	N	GSE176498	miR-3690	0
560	N	GSE176498	miR-3690	0
561	T	GSE176498	miR-3690	0
562	T	GSE176498	miR-3690	1.29289
563	T	GSE176498	miR-3690	0
564	N	GSE176498	miR-3690	0
565	N	GSE176498	miR-3690	0
566	T	GSE176498	miR-3690	0
567	N	GSE176498	miR-3690	0
568	T	GSE176498	miR-3690	0
569	T	GSE176498	miR-3690	0
570	N	GSE176498	miR-3690	0
571	T	GSE176498	miR-3690	0
572	N	GSE176498	miR-3690	0
573	T	GSE176498	miR-3690	0
574	N	GSE176498	miR-3690	0.97073
575	N	GSE176498	miR-3690	0
576	T	GSE176498	miR-3690	0
577	N	GSE176498	miR-3690	0
578	N	GSE176498	miR-3690	0
579	T	GSE176498	miR-3690	0
580	T	GSE176498	miR-3690	0
581	N	GSE176498	miR-3690	0
582	T	GSE176498	miR-3690	0
583	N	GSE178246	miR-3135a	7.21869
584	N	GSE178246	miR-3135a	7.23657
585	T	GSE178246	miR-3135a	10.3683
586	T	GSE178246	miR-3135a	9.79524
587	N	GSE178246	miR-3135a	2.87707
588	N	GSE178246	miR-3135a	4.15169
589	T	GSE178246	miR-3135a	12.052
590	N	GSE178246	miR-3135a	3.94456
591	T	GSE178246	miR-3135a	11.4879
592	T	GSE178246	miR-3135a	9.64597
593	N	GSE178246	miR-3135a	6.82915
594	T	GSE178246	miR-3135a	11.4674
595	T	GSE178246	miR-3135a	9.16516
596	T	GSE178246	miR-3135a	10.8912
597	T	GSE178246	miR-3135a	11.8607
598	N	GSE178246	miR-3135a	5.0552
599	N	GSE178246	miR-3135a	8.02114
600	T	GSE178246	miR-3135a	8.32773
601	T	GSE178246	miR-3135a	10.6605
602	N	GSE178246	miR-3135a	9.6768
603	T	GSE178246	miR-3135a	9.01517
604	T	GSE178246	miR-3135a	10.6517
605	T	GSE178246	miR-3135a	9.39287
606	T	GSE178246	miR-3135a	9.16217
607	T	GSE178246	miR-3135a	8.51719
608	N	GSE178246	miR-3135a	5.63207
609	N	GSE178246	miR-3135a	6.79272
610	T	GSE178246	miR-3135a	9.12229
611	N	GSE178246	miR-3135a	7.16653
612	N	GSE178246	miR-3135a	4.28284
613	N	GSE178246	miR-3135a	10.4074
614	N	GSE178246	miR-3135a	4.03084
615	N	GSE178246	miR-3135a	7.46421
616	T	GSE178246	miR-3135a	11.9027
617	T	GSE178246	miR-3135a	10.2875
618	N	GSE178246	miR-3135a	4.05858
619	T	GSE178246	miR-3135a	11.8209
620	T	GSE178246	miR-3135a	11.3025
621	T	GSE178246	miR-3135a	12.0477
622	T	GSE178246	miR-3135a	10.3386
623	T	GSE178246	miR-3135a	11.6847
624	N	GSE178246	miR-3135a	4.5612
625	N	GSE178246	miR-3135a	3.7248
626	N	GSE178246	miR-3135a	8.72733
627	T	GSE178246	miR-3135a	10.9429
628	T	GSE178246	miR-3135a	11.6427
629	N	GSE178246	miR-3135a	8.93773
630	N	GSE178246	miR-3135a	9.55841
631	T	GSE178246	miR-3135a	10.1679
632	T	GSE178246	miR-3135a	9.04424
633	N	GSE178246	miR-3135a	7.62776
634	T	GSE178246	miR-3135a	10.7489
635	N	GSE178246	miR-3135a	10.3819
636	N	GSE178246	miR-3135a	8.63736
637	N	GSE178246	miR-3135a	8.55928
638	T	GSE178246	miR-3135a	12.0987
639	N	GSE178246	miR-3135a	6.45238
640	N	GSE178246	miR-3135a	8.11244
641	N	GSE178246	miR-3135a	8.74199
642	T	GSE178246	miR-3135a	6.7079
643	N	GSE178246	miR-3135a	7.13965
644	T	GSE178246	miR-3135a	10.2362
645	N	GSE178246	miR-3135a	4.25778
646	T	GSE178246	miR-3135a	10.356
647	T	GSE178246	miR-3135a	10.9069
648	N	GSE178246	miR-3135a	9.02838
649	T	GSE178246	miR-3135a	9.18787
650	N	GSE178246	miR-3135a	4.40462
651	N	GSE178246	miR-3135a	7.45781
652	N	GSE178246	miR-3135a	6.30061
653	T	GSE178246	miR-3135a	10.9027
654	T	GSE178246	miR-3135a	9.52436
655	N	GSE178246	miR-3135a	4.57032
656	N	GSE178246	miR-3135a	7.81139
657	N	GSE178246	miR-3135a	6.38176
658	T	GSE178246	miR-3135a	6.9646
659	N	GSE178246	miR-3135a	7.29271
660	N	GSE178246	miR-3135a	6.53041
661	N	GSE178246	miR-3135a	7.7655
662	N	GSE178246	miR-3135a	5.0187
663	N	GSE178246	miR-3135a	6.25574
664	T	GSE178246	miR-3135a	11.4265
665	T	GSE178246	miR-3135a	9.62716
666	T	GSE178246	miR-3135a	9.48431
667	N	GSE178246	miR-3135a	7.37122
668	T	GSE178246	miR-3135a	11.6008
669	N	GSE178246	miR-3135a	7.52895
670	T	GSE178246	miR-3135a	10.3644
671	N	GSE178246	miR-3135a	1.63282
672	N	GSE178246	miR-3135a	9.00596
673	N	GSE178246	miR-3135a	8.83795
674	N	GSE178246	miR-3135a	8.62296
675	T	GSE178246	miR-3135a	10.0788
676	T	GSE178246	miR-3135a	10.3005
677	T	GSE178246	miR-3135a	10.9429
678	T	GSE178246	miR-3135a	11.7646
679	N	GSE178246	miR-3135a	10.6493
680	N	GSE178246	miR-3135a	8.62555
681	N	GSE178246	miR-3135a	9.40658
682	T	GSE178246	miR-3135a	9.20032
683	N	GSE178246	miR-3135a	5.18686
684	N	GSE178246	miR-3135a	6.5129
685	T	GSE178246	miR-3135a	11.4571
686	N	GSE178246	miR-3135a	9.69865
687	T	GSE178246	miR-3135a	11.8841
688	T	GSE178246	miR-3135a	10.1325
689	N	GSE178246	miR-3135a	6.19287
690	N	GSE178246	miR-3135a	5.67277
691	T	GSE178246	miR-3135a	10.9197
692	T	GSE178246	miR-3135a	10.4025
693	T	GSE178246	miR-3135a	11.4208
694	N	GSE178246	miR-3135a	8.22757
695	N	GSE178246	miR-3135a	8.09319
696	N	GSE178246	miR-3135a	8.2387
697	N	GSE178246	miR-3135a	5.56361
698	N	GSE178246	miR-3135a	4.32851
699	T	GSE178246	miR-3135a	8.4841
700	N	GSE178246	miR-3135a	6.05436
701	T	GSE178246	miR-3135a	10.5471
702	N	GSE178246	miR-3135a	2.88942
703	T	GSE178246	miR-3135a	11.8796
704	T	GSE178246	miR-3135a	9.8312
705	N	GSE178246	miR-3135a	8.62816
706	T	GSE178246	miR-3135a	6.74917
707	N	GSE178246	miR-3135a	8.6975
708	N	GSE178246	miR-3135a	4.44171
709	N	GSE178246	miR-3135a	8.3217
710	N	GSE178246	miR-3135a	4.66295
711	N	GSE178246	miR-3135a	5.75305
712	N	GSE178246	miR-3135a	9.42243
713	N	GSE178246	miR-3135a	10.6516
714	T	GSE178246	miR-3135a	9.63703
715	T	GSE178246	miR-3135a	11.4927
716	N	GSE178246	miR-3135a	7.67524
717	N	GSE178246	miR-3135a	7.13926
718	T	GSE178246	miR-3135a	10.9515
719	N	GSE178246	miR-3135a	7.13174
720	T	GSE178246	miR-3135a	11.9176
721	T	GSE178246	miR-3135a	9.37942
722	T	GSE178246	miR-3135a	9.10731
723	T	GSE178246	miR-3135a	10.9011
724	T	GSE178246	miR-3135a	11.7421
725	T	GSE178246	miR-3135a	10.3528
726	T	GSE178246	miR-3135a	7.02388
727	T	GSE178246	miR-3135a	9.55358
728	T	GSE178246	miR-3135a	9.22408
729	N	GSE178246	miR-3135a	8.6303
730	N	GSE178246	miR-3135a	6.38724
731	T	GSE178246	miR-3135a	11.7184
732	N	GSE178246	miR-3135a	4.39829
733	T	GSE178246	miR-3135a	10.6604
734	T	GSE178246	miR-3135a	10.1737
735	T	GSE178246	miR-3135a	11.7673
736	N	GSE178246	miR-3135a	9.36603
737	T	GSE178246	miR-3135a	9.23834
738	T	GSE178246	miR-3135a	10.3016
739	N	GSE178246	miR-3135a	8.11908
740	T	GSE178246	miR-3135a	9.0531
741	T	GSE178246	miR-3135a	10.1351
742	N	GSE178246	miR-3135a	3.67842
743	T	GSE178246	miR-3135a	11.4842
744	T	GSE178246	miR-3135a	10.7284
745	N	GSE178246	miR-3135a	10.3934
746	T	GSE178246	miR-3135a	10.1906
747	T	GSE178246	miR-3135a	10.3226
748	N	GSE178246	miR-3135a	8.28492
749	T	GSE178246	miR-3135a	10.9086
750	T	GSE178246	miR-3135a	9.09612
751	T	GSE178246	miR-3135a	11.6424
752	T	GSE178246	miR-3135a	9.18229
753	N	GSE178246	miR-3135a	4.51651
754	N	GSE178246	miR-3135a	6.62697
755	N	GSE178246	miR-3135a	8.70709
756	T	GSE178246	miR-3135a	7.13545
757	T	GSE178246	miR-3135a	12.0821
758	T	GSE178246	miR-3135a	10.8345
759	T	GSE178246	miR-3135a	10.704
760	T	GSE178246	miR-3135a	11.4344
761	T	GSE178246	miR-3135a	11.8919
762	T	GSE178246	miR-3135a	10.3913
763	N	GSE178246	miR-3135a	3.16236
764	T	GSE178246	miR-3135a	9.6436
765	N	GSE178246	miR-3135a	9.4086
766	N	GSE178246	miR-3135a	4.30427
767	T	GSE178246	miR-3135a	9.49824
768	T	GSE178246	miR-3135a	10.92
769	N	GSE178246	miR-3135a	6.15123
770	T	GSE178246	miR-3135a	11.4479
771	N	GSE178246	miR-3135a	9.43561
772	N	GSE178246	miR-3135a	8.4889
773	T	GSE178246	miR-3135a	10.9062
774	T	GSE178246	miR-3135a	9.53854
775	N	GSE178246	miR-3135a	6.60672
776	T	GSE178246	miR-3135a	11.7298
777	T	GSE178246	miR-3135a	11.4851
778	N	GSE178246	miR-3135a	5.39334
779	T	GSE178246	miR-3135a	10.2396
780	N	GSE178246	miR-3135a	8.18817
781	N	GSE178246	miR-3135a	3.08666
782	T	GSE178246	miR-3135a	11.6743
783	N	GSE178246	miR-3135a	6.87236
784	T	GSE178246	miR-3135a	11.0608
785	T	GSE178246	miR-3135a	10.6137
786	T	GSE178246	miR-3135a	10.4155
787	T	GSE178246	miR-3135a	11.7639
788	T	GSE178246	miR-3135a	11.0051
789	T	GSE178246	miR-3135a	9.14828
790	N	GSE178246	miR-3135a	9.14293
791	N	GSE178246	miR-3135a	8.68218
792	T	GSE178246	miR-3135a	11.2954
793	N	GSE178246	miR-3135a	6.36168
794	T	GSE178246	miR-3135a	9.20051
795	T	GSE178246	miR-3135a	12.0488
796	T	GSE178246	miR-3135a	9.9786
797	N	GSE178246	miR-3135a	5.6517
798	N	GSE178246	miR-3135a	4.47394
799	T	GSE178246	miR-3135a	9.25418
800	N	GSE178246	miR-3135a	8.39293
801	N	GSE178246	miR-3135a	7.19129
802	T	GSE178246	miR-3135a	11.083
803	N	GSE178246	miR-3135a	7.74404
804	N	GSE178246	miR-3135a	7.47285
805	T	GSE178246	miR-3135a	9.2093
806	N	GSE178246	miR-3135a	6.13822
807	T	GSE178246	miR-3135a	12.0461
808	N	GSE178246	miR-3135a	8.19692
809	N	GSE178246	miR-3135a	5.97833
810	T	GSE178246	miR-3135a	11.7127
811	N	GSE178246	miR-3135a	7.02117
812	N	GSE178246	miR-3135a	5.19947
813	N	GSE178246	miR-3135a	8.72867
814	T	GSE178246	miR-3135a	9.11502
815	N	GSE178246	miR-3135a	6.58214
816	T	GSE178246	miR-3135a	10.2043
817	T	GSE178246	miR-3135a	10.6536
818	N	GSE178246	miR-3135a	8.06304
819	T	GSE178246	miR-3135a	11.3925
820	T	GSE178246	miR-3135a	6.99278
821	T	GSE178246	miR-3135a	9.03316
822	N	GSE178246	miR-3135a	8.19052
823	T	GSE178246	miR-3135a	11.6125
824	T	GSE178246	miR-3135a	10.4497
825	N	GSE178246	miR-3135a	3.99016
826	T	GSE178246	miR-3135a	12.0587
827	N	GSE178246	miR-3135a	9.70538
828	T	GSE178246	miR-3135a	11.7102
829	T	GSE178246	miR-3135a	11.5095
830	N	GSE178246	miR-3135a	4.7236
831	N	GSE178246	miR-3135a	8.5193
832	T	GSE178246	miR-3135a	10.1399
833	N	GSE178246	miR-3135a	4.31893
834	N	GSE178246	miR-3135a	4.49121
835	T	GSE178246	miR-3135a	10.1677
836	T	GSE178246	miR-3135a	9.08563
837	T	GSE178246	miR-3135a	11.6765
838	N	GSE178246	miR-3135a	9.42909
839	N	GSE178246	miR-3135a	7.14254
840	T	GSE178246	miR-3135a	11.3993
841	T	GSE178246	miR-3135a	10.2739
842	N	GSE178246	miR-3135a	8.43633
843	T	GSE178246	miR-3135a	11.4552
844	N	GSE178246	miR-3135a	6.69793
845	T	GSE178246	miR-3135a	9.05382
846	T	GSE178246	miR-3135a	11.8577
847	T	GSE178246	miR-3135a	11.5463
848	N	GSE178246	miR-3135a	5.29425
849	T	GSE178246	miR-3135a	11.6932
850	T	GSE178246	miR-3135a	10.3561
851	T	GSE178246	miR-3135a	11.4696
852	T	GSE178246	miR-3135a	11.3802
853	T	GSE178246	miR-3135a	11.4941
854	T	GSE178246	miR-3135a	10.2389
855	N	GSE178246	miR-3135a	6.05597
856	N	GSE178246	miR-3135a	8.94963
857	T	GSE178246	miR-3135a	9.1727
858	T	GSE178246	miR-3135a	10.3252
859	N	GSE178246	miR-3135a	7.48553
860	N	GSE178246	miR-3135a	9.68684
861	N	GSE178246	miR-3135a	6.59787
862	T	GSE178246	miR-3135a	10.9402
863	T	GSE178246	miR-3135a	11.7365
864	T	GSE178246	miR-3135a	9.5488
865	N	GSE178246	miR-3135a	7.30541
866	T	GSE178246	miR-3135a	6.91521
867	N	GSE178246	miR-3135a	6.93693
868	N	GSE178246	miR-3135a	7.48449
869	T	GSE178246	miR-3135a	11.2466
870	N	GSE178246	miR-3135a	6.35439
871	N	GSE178246	miR-3135a	8.21914
872	T	GSE178246	miR-3135a	11.6829
873	T	GSE178246	miR-3135a	11.5949
874	N	GSE178246	miR-3135a	4.19027
875	N	GSE178246	miR-3135a	7.44784
876	T	GSE178246	miR-3135a	9.51175
877	T	GSE178246	miR-3135a	10.3259
878	T	GSE178246	miR-3135a	12.0377
879	T	GSE178246	miR-3135a	11.4309
880	T	GSE178246	miR-3135a	9.65765
881	N	GSE178246	miR-3135a	4.05062
882	N	GSE178246	miR-3135a	4.51849
883	N	GSE178246	miR-3135a	6.12359
884	N	GSE178246	miR-3135a	6.64206
885	N	GSE178246	miR-3135a	9.46435
886	N	GSE178246	miR-3135a	9.85686
887	T	GSE178246	miR-3135a	10.4598
888	N	GSE178246	miR-3135a	5.62152
889	T	GSE178246	miR-3135a	10.1919
890	N	GSE178246	miR-3135a	4.5122
891	N	GSE178246	miR-3135a	7.22318
892	N	GSE178246	miR-3135a	8.14291
893	T	GSE178246	miR-3135a	11.9571
894	T	GSE178246	miR-3135a	10.1243
895	N	GSE178246	miR-3135a	9.46238
896	N	GSE178246	miR-3135a	10.4141
897	N	GSE178246	miR-3135a	5.46723
898	N	GSE178246	miR-3135a	4.22056
899	T	GSE178246	miR-3135a	10.8404
900	N	GSE178246	miR-3135a	7.01603
901	N	GSE178246	miR-3135a	10.9865
902	N	GSE178246	miR-3135a	6.5656
903	T	GSE178246	miR-3135a	10.0531
904	N	GSE178246	miR-3135a	4.71035
905	T	GSE178246	miR-3135a	11.4449
906	N	GSE178246	miR-3135a	2.83353
907	T	GSE178246	miR-3135a	9.57747
908	N	GSE178246	miR-3135a	7.90114
909	T	GSE178246	miR-3135a	11.8643
910	N	GSE178246	miR-3135a	7.31948
911	N	GSE178246	miR-3135a	5.2109
912	T	GSE178246	miR-3135a	9.81644
913	N	GSE178246	miR-3135a	8.85899
914	N	GSE178246	miR-3135a	7.47598
915	N	GSE178246	miR-3135a	3.48414
916	T	GSE178246	miR-3135a	11.6799
917	N	GSE178246	miR-3135a	9.00722
918	N	GSE178246	miR-3135a	6.76201
919	T	GSE178246	miR-3135a	10.8812
920	N	GSE178246	miR-3135a	9.65437
921	T	GSE178246	miR-3135a	9.18021
922	T	GSE178246	miR-3135a	11.3576
923	N	GSE178246	miR-3135a	6.46504
924	N	GSE178246	miR-3135a	6.50543
925	N	GSE178246	miR-3135a	4.59893
926	N	GSE178246	miR-3135a	9.56777
927	N	GSE178246	miR-3135a	7.24815
928	N	GSE178246	miR-3135a	9.55969
929	N	GSE178246	miR-3135a	8.4482
930	T	GSE178246	miR-3135a	11.5062
931	T	GSE178246	miR-3135a	10.336
932	T	GSE178246	miR-3135a	11.0565
933	T	GSE178246	miR-3135a	9.09921
934	T	GSE178246	miR-3135a	9.27223
935	N	GSE178246	miR-3135a	8.38132
936	T	GSE178246	miR-3135a	11.4853
937	T	GSE178246	miR-3135a	10.5933
938	T	GSE178246	miR-3135a	10.4499
939	N	GSE178246	miR-3135a	7.12175
940	N	GSE178246	miR-3135a	6.85638
941	T	GSE178246	miR-3135a	10.8008
942	N	GSE178246	miR-3135a	8.89911
943	N	GSE178246	miR-3135a	5.82875
944	T	GSE178246	miR-3135a	10.9123
945	N	GSE178246	miR-3135a	4.3873
946	T	GSE178246	miR-3135a	12.0703
947	T	GSE178246	miR-3135a	10.0785
948	N	GSE178246	miR-3135a	9.44217
949	T	GSE178246	miR-3135a	10.8284
950	T	GSE178246	miR-3135a	10.8941
951	T	GSE178246	miR-3135a	10.6854
952	T	GSE178246	miR-3135a	9.64133
953	N	GSE178246	miR-3135a	6.7935
954	N	GSE178246	miR-3135a	8.0875
955	N	GSE178246	miR-3135a	7.20059
956	T	GSE178246	miR-3135a	8.85463
957	T	GSE178246	miR-3135a	9.12951
958	N	GSE178246	miR-3135a	7.10378
959	N	GSE178246	miR-3135a	7.64344
960	N	GSE178246	miR-3135a	4.80675
961	N	GSE178246	miR-3135a	9.63592
962	T	GSE178246	miR-3135a	9.47035
963	T	GSE178246	miR-3135a	10.8705
964	N	GSE178246	miR-3135a	4.07078
965	T	GSE178246	miR-3135a	10.2903
966	T	GSE178246	miR-3135a	10.0744
967	T	GSE178246	miR-3135a	10.1523
968	N	GSE178246	miR-3135a	5.36933
969	T	GSE178246	miR-3135a	10.6169
970	T	GSE178246	miR-3135a	11.2727
971	T	GSE178246	miR-3135a	11.4172
972	N	GSE178246	miR-3135a	5.274
973	N	GSE178246	miR-3135a	4.74845
974	N	GSE178246	miR-3135a	8.38286
975	T	GSE178246	miR-3135a	10.8538
976	N	GSE178246	miR-3135a	4.7546
977	T	GSE178246	miR-3135a	10.759
978	T	GSE178246	miR-3135a	11.867
979	T	GSE178246	miR-3135a	11.2909
980	N	GSE178246	miR-3135a	7.79494
981	T	GSE178246	miR-3135a	10.411
982	T	GSE178246	miR-3135a	10.4108
983	N	GSE178246	miR-3135a	5.47926
984	T	GSE178246	miR-3135a	10.6335
985	T	GSE178246	miR-3135a	9.42193
986	T	GSE178246	miR-3135a	11.3921
987	N	GSE178246	miR-3135a	8.26557
988	N	GSE178246	miR-3135a	8.53196
989	N	GSE178246	miR-3135a	7.47016
990	N	GSE178246	miR-3135a	5.48656
991	T	GSE178246	miR-3135a	11.2684
992	N	GSE178246	miR-3135a	3.84026
993	T	GSE178246	miR-3135a	9.01995
994	N	GSE178246	miR-3135a	5.38505
995	T	GSE178246	miR-3135a	10.8424
996	T	GSE178246	miR-3135a	10.0612
997	T	GSE178246	miR-3135a	9.17233
998	T	GSE178246	miR-3135a	10.9186
999	T	GSE178246	miR-3135a	11.737
1000	N	GSE178246	miR-3135a	6.22864
1001	T	GSE178246	miR-3135a	10.6701
1002	N	GSE178246	miR-3135a	8.89537
1003	N	GSE178246	miR-3135a	10.9436
1004	T	GSE178246	miR-3135a	11.8849
1005	N	GSE178246	miR-3135a	7.3664
1006	N	GSE178246	miR-3135a	5.47172
1007	T	GSE178246	miR-3135a	10.9849
1008	T	GSE178246	miR-3135a	9.09507
1009	N	GSE178246	miR-3135a	6.36596
1010	N	GSE178246	miR-3135a	8.83446
1011	N	GSE178246	miR-3135a	8.774
1012	T	GSE178246	miR-3135a	11.8776
1013	N	GSE178246	miR-3135a	4.40163
1014	N	GSE178246	miR-3135a	7.86419
1015	N	GSE178246	miR-3135a	5.66375
1016	T	GSE178246	miR-3135a	11.6891
1017	N	GSE178246	miR-3135a	3.24558
1018	N	GSE178246	miR-3135a	5.56945
1019	T	GSE178246	miR-3135a	10.1231
1020	T	GSE178246	miR-3135a	11.9634
1021	T	GSE178246	miR-3135a	10.2571
1022	N	GSE178246	miR-3135a	6.37008
1023	N	GSE178246	miR-3135a	9.74072
1024	T	GSE178246	miR-3135a	11.7351
1025	T	GSE178246	miR-3135a	10.8715
1026	T	GSE178246	miR-3135a	11.6809
1027	N	GSE178246	miR-3135a	6.1746
1028	N	GSE178246	miR-3135a	8.01173
1029	N	GSE178246	miR-3135a	10.6609
1030	T	GSE178246	miR-3135a	9.20007
1031	N	GSE178246	miR-3135a	6.20655
1032	N	GSE178246	miR-3135a	5.20617
1033	T	GSE178246	miR-3135a	9.10368
1034	N	GSE178246	miR-3135a	8.88884
1035	T	GSE178246	miR-3135a	11.9485
1036	N	GSE178246	miR-3135a	9.3919
1037	N	GSE178246	miR-3135a	6.03336
1038	T	GSE178246	miR-3135a	11.767
1039	N	GSE178246	miR-3135a	8.89505
1040	N	GSE178246	miR-3135a	7.55277
1041	N	GSE178246	miR-3135a	6.45668
1042	T	GSE178246	miR-3135a	11.5213
1043	N	GSE178246	miR-3135a	5.42833
1044	T	GSE178246	miR-3135a	10.6483
1045	T	GSE178246	miR-3135a	11.3062
1046	N	GSE178246	miR-3135a	5.87468
1047	N	GSE178246	miR-3135a	4.27924
1048	N	GSE178246	miR-3135a	5.89635
1049	N	GSE178246	miR-3135a	9.47428
1050	N	GSE178246	miR-3135a	4.21412
1051	N	GSE178246	miR-3135a	5.42309
1052	N	GSE178246	miR-3135a	8.5788
1053	N	GSE178246	miR-3135a	6.76626
1054	N	GSE178246	miR-3135a	10.6477
1055	T	GSE178246	miR-3135a	10.7757
1056	T	GSE178246	miR-3135a	9.76524
1057	T	GSE178246	miR-3135a	11.8816
1058	N	GSE178246	miR-3135a	7.57979
1059	T	GSE178246	miR-3135a	9.0922
1060	N	GSE178246	miR-3135a	8.72013
1061	N	GSE178246	miR-3135a	8.77534
1062	N	GSE178246	miR-3135a	6.70186
1063	N	GSE178246	miR-3135a	6.69945
1064	T	GSE178246	miR-3135a	11.8975
1065	N	GSE178246	miR-3135a	2.90001
1066	T	GSE178246	miR-3135a	9.21797
1067	T	GSE178246	miR-3135a	10.8478
1068	N	GSE178246	miR-3135a	5.12234
1069	N	GSE178246	miR-3135a	8.80807
1070	T	GSE178246	miR-3135a	10.7628
1071	T	GSE178246	miR-3135a	11.6672
1072	N	GSE178246	miR-3135a	7.499
1073	N	GSE178246	miR-3135a	4.80977
1074	N	GSE178246	miR-3135a	7.18443
1075	N	GSE178246	miR-3135a	6.36971
1076	T	GSE178246	miR-3135a	10.6493
1077	T	GSE178246	miR-3135a	10.0153
1078	N	GSE178246	miR-3135a	6.64887
1079	T	GSE178246	miR-3135a	11.4298
1080	N	GSE178246	miR-3135a	9.79577
1081	T	GSE178246	miR-3135a	11.0784
1082	N	GSE178246	miR-3135a	4.42248
1083	T	GSE178246	miR-3135a	12.0353
1084	N	GSE178246	miR-3135a	5.90323
1085	T	GSE178246	miR-3135a	10.6491
1086	N	GSE178246	miR-3135a	4.49128
1087	T	GSE178246	miR-3135a	9.12488
1088	N	GSE178246	miR-3135a	7.07906
1089	T	GSE178246	miR-3135a	11.262
1090	T	GSE178246	miR-3135a	10.1609
1091	T	GSE178246	miR-3135a	10.8551
1092	N	GSE178246	miR-3135a	6.19039
1093	N	GSE178246	miR-3135a	4.58743
1094	T	GSE178246	miR-3135a	6.78889
1095	T	GSE178246	miR-3135a	9.0734
1096	T	GSE178246	miR-3135a	9.60675
1097	N	GSE178246	miR-3135a	7.3977
1098	N	GSE178246	miR-3135a	7.15105
1099	N	GSE178246	miR-3135a	8.15086
1100	T	GSE178246	miR-3135a	12.0985
1101	T	GSE178246	miR-3135a	11.736
1102	N	GSE178246	miR-3135a	8.51817
1103	N	GSE178246	miR-3135a	9.35651
1104	N	GSE178246	miR-3135a	5.35168
1105	N	GSE178246	miR-3135a	4.60786
1106	T	GSE178246	miR-3135a	11.4973
1107	T	GSE178246	miR-3135a	10.2746
1108	N	GSE178246	miR-3135a	8.67864
1109	T	GSE178246	miR-3135a	12.0947
1110	N	GSE178246	miR-3135a	8.75204
1111	T	GSE178246	miR-3135a	9.64999
1112	N	GSE178246	miR-3135a	11.0244
1113	N	GSE178246	miR-3135a	8.40195
1114	N	GSE178246	miR-3135a	6.72235
1115	N	GSE178246	miR-3135a	6.4308
1116	T	GSE178246	miR-3135a	8.42698
1117	N	GSE178246	miR-3135a	5.95449
1118	N	GSE178246	miR-3135a	11.0214
1119	N	GSE176498	miR-3135a	1.47263
1120	N	GSE176498	miR-3135a	0
1121	T	GSE176498	miR-3135a	1.95023
1122	N	GSE176498	miR-3135a	0.355242
1123	N	GSE176498	miR-3135a	0
1124	N	GSE176498	miR-3135a	0
1125	N	GSE176498	miR-3135a	0
1126	T	GSE176498	miR-3135a	1.84437
1127	T	GSE176498	miR-3135a	0
1128	T	GSE176498	miR-3135a	0
1129	N	GSE176498	miR-3135a	0
1130	N	GSE176498	miR-3135a	0
1131	N	GSE176498	miR-3135a	0.673135
1132	N	GSE176498	miR-3135a	0.583649
1133	N	GSE176498	miR-3135a	0
1134	N	GSE176498	miR-3135a	0
1135	T	GSE176498	miR-3135a	0
1136	N	GSE176498	miR-3135a	0
1137	T	GSE176498	miR-3135a	0
1138	N	GSE176498	miR-3135a	0
1139	N	GSE176498	miR-3135a	0
1140	N	GSE176498	miR-3135a	0
1141	N	GSE176498	miR-3135a	0
1142	N	GSE176498	miR-3135a	0
1143	N	GSE176498	miR-3135a	0
1144	T	GSE176498	miR-3135a	0
1145	T	GSE176498	miR-3135a	0
1146	T	GSE176498	miR-3135a	0.819389
1147	N	GSE176498	miR-3135a	0
1148	N	GSE176498	miR-3135a	0
1149	T	GSE176498	miR-3135a	0.457062
1150	N	GSE176498	miR-3135a	0
1151	T	GSE176498	miR-3135a	0
1152	T	GSE176498	miR-3135a	0
1153	N	GSE176498	miR-3135a	0
1154	T	GSE176498	miR-3135a	0
1155	N	GSE176498	miR-3135a	0
1156	T	GSE176498	miR-3135a	0
1157	N	GSE176498	miR-3135a	0.565515
1158	N	GSE176498	miR-3135a	1.16767
1159	T	GSE176498	miR-3135a	0
1160	N	GSE176498	miR-3135a	0
1161	N	GSE176498	miR-3135a	0
1162	T	GSE176498	miR-3135a	0
1163	T	GSE176498	miR-3135a	0
1164	N	GSE176498	miR-3135a	0
1165	T	GSE176498	miR-3135a	0
1166	N	GSE178246	miR-1224-5p	5.80037
1167	N	GSE178246	miR-1224-5p	4.92869
1168	T	GSE178246	miR-1224-5p	6.86036
1169	T	GSE178246	miR-1224-5p	9.06282
1170	N	GSE178246	miR-1224-5p	3.24216
1171	N	GSE178246	miR-1224-5p	6.65651
1172	T	GSE178246	miR-1224-5p	9.44591
1173	N	GSE178246	miR-1224-5p	5.63503
1174	T	GSE178246	miR-1224-5p	8.5734
1175	T	GSE178246	miR-1224-5p	8.9099
1176	N	GSE178246	miR-1224-5p	6.042
1177	T	GSE178246	miR-1224-5p	8.23277
1178	T	GSE178246	miR-1224-5p	9.00211
1179	T	GSE178246	miR-1224-5p	7.64632
1180	T	GSE178246	miR-1224-5p	8.43163
1181	N	GSE178246	miR-1224-5p	5.01979
1182	N	GSE178246	miR-1224-5p	5.89587
1183	T	GSE178246	miR-1224-5p	5.35516
1184	T	GSE178246	miR-1224-5p	7.40258
1185	N	GSE178246	miR-1224-5p	8.34831
1186	T	GSE178246	miR-1224-5p	9.07965
1187	T	GSE178246	miR-1224-5p	7.77834
1188	T	GSE178246	miR-1224-5p	9.01819
1189	T	GSE178246	miR-1224-5p	5.85144
1190	T	GSE178246	miR-1224-5p	5.29593
1191	N	GSE178246	miR-1224-5p	5.12463
1192	N	GSE178246	miR-1224-5p	5.97273
1193	T	GSE178246	miR-1224-5p	9.02125
1194	N	GSE178246	miR-1224-5p	5.75598
1195	N	GSE178246	miR-1224-5p	6.58642
1196	N	GSE178246	miR-1224-5p	6.77655
1197	N	GSE178246	miR-1224-5p	6.85044
1198	N	GSE178246	miR-1224-5p	5.73338
1199	T	GSE178246	miR-1224-5p	8.85498
1200	T	GSE178246	miR-1224-5p	7.02443
1201	N	GSE178246	miR-1224-5p	3.9503
1202	T	GSE178246	miR-1224-5p	8.98536
1203	T	GSE178246	miR-1224-5p	7.77582
1204	T	GSE178246	miR-1224-5p	8.4709
1205	T	GSE178246	miR-1224-5p	7.34336
1206	T	GSE178246	miR-1224-5p	8.89933
1207	N	GSE178246	miR-1224-5p	5.80654
1208	N	GSE178246	miR-1224-5p	6.62602
1209	N	GSE178246	miR-1224-5p	6.23707
1210	T	GSE178246	miR-1224-5p	7.63928
1211	T	GSE178246	miR-1224-5p	8.16958
1212	N	GSE178246	miR-1224-5p	6.16084
1213	N	GSE178246	miR-1224-5p	8.4121
1214	T	GSE178246	miR-1224-5p	7.50391
1215	T	GSE178246	miR-1224-5p	9.07501
1216	N	GSE178246	miR-1224-5p	5.61514
1217	T	GSE178246	miR-1224-5p	7.95684
1218	N	GSE178246	miR-1224-5p	7.05774
1219	N	GSE178246	miR-1224-5p	5.94864
1220	N	GSE178246	miR-1224-5p	6.47861
1221	T	GSE178246	miR-1224-5p	8.39987
1222	N	GSE178246	miR-1224-5p	6.46529
1223	N	GSE178246	miR-1224-5p	6.94014
1224	N	GSE178246	miR-1224-5p	6.71218
1225	T	GSE178246	miR-1224-5p	3.88377
1226	N	GSE178246	miR-1224-5p	4.1518
1227	T	GSE178246	miR-1224-5p	6.99563
1228	N	GSE178246	miR-1224-5p	6.46971
1229	T	GSE178246	miR-1224-5p	7.6876
1230	T	GSE178246	miR-1224-5p	7.56874
1231	N	GSE178246	miR-1224-5p	8.13718
1232	T	GSE178246	miR-1224-5p	9.05534
1233	N	GSE178246	miR-1224-5p	6.72092
1234	N	GSE178246	miR-1224-5p	6.14813
1235	N	GSE178246	miR-1224-5p	5.37547
1236	T	GSE178246	miR-1224-5p	8.11123
1237	T	GSE178246	miR-1224-5p	6.44315
1238	N	GSE178246	miR-1224-5p	4.86047
1239	N	GSE178246	miR-1224-5p	7.51865
1240	N	GSE178246	miR-1224-5p	5.52163
1241	T	GSE178246	miR-1224-5p	4.06463
1242	N	GSE178246	miR-1224-5p	5.82653
1243	N	GSE178246	miR-1224-5p	6.53041
1244	N	GSE178246	miR-1224-5p	7.38897
1245	N	GSE178246	miR-1224-5p	3.56989
1246	N	GSE178246	miR-1224-5p	5.14871
1247	T	GSE178246	miR-1224-5p	8.34481
1248	T	GSE178246	miR-1224-5p	7.10008
1249	T	GSE178246	miR-1224-5p	8.87278
1250	N	GSE178246	miR-1224-5p	5.97927
1251	T	GSE178246	miR-1224-5p	8.30097
1252	N	GSE178246	miR-1224-5p	6.7925
1253	T	GSE178246	miR-1224-5p	7.63358
1254	N	GSE178246	miR-1224-5p	3.23338
1255	N	GSE178246	miR-1224-5p	8.02573
1256	N	GSE178246	miR-1224-5p	6.47034
1257	N	GSE178246	miR-1224-5p	6.11668
1258	T	GSE178246	miR-1224-5p	7.8126
1259	T	GSE178246	miR-1224-5p	7.85608
1260	T	GSE178246	miR-1224-5p	7.96305
1261	T	GSE178246	miR-1224-5p	9.01046
1262	N	GSE178246	miR-1224-5p	7.27175
1263	N	GSE178246	miR-1224-5p	5.93739
1264	N	GSE178246	miR-1224-5p	6.13238
1265	T	GSE178246	miR-1224-5p	9.17927
1266	N	GSE178246	miR-1224-5p	5.31466
1267	N	GSE178246	miR-1224-5p	5.87608
1268	T	GSE178246	miR-1224-5p	8.26881
1269	N	GSE178246	miR-1224-5p	8.48392
1270	T	GSE178246	miR-1224-5p	8.49948
1271	T	GSE178246	miR-1224-5p	7.26329
1272	N	GSE178246	miR-1224-5p	5.01038
1273	N	GSE178246	miR-1224-5p	4.85741
1274	T	GSE178246	miR-1224-5p	7.72782
1275	T	GSE178246	miR-1224-5p	7.19785
1276	T	GSE178246	miR-1224-5p	7.90628
1277	N	GSE178246	miR-1224-5p	6.10865
1278	N	GSE178246	miR-1224-5p	5.93941
1279	N	GSE178246	miR-1224-5p	8.61748
1280	N	GSE178246	miR-1224-5p	4.55486
1281	N	GSE178246	miR-1224-5p	3.22535
1282	T	GSE178246	miR-1224-5p	5.16498
1283	N	GSE178246	miR-1224-5p	6.12048
1284	T	GSE178246	miR-1224-5p	7.27705
1285	N	GSE178246	miR-1224-5p	2.39867
1286	T	GSE178246	miR-1224-5p	8.56588
1287	T	GSE178246	miR-1224-5p	9.0382
1288	N	GSE178246	miR-1224-5p	8.88079
1289	T	GSE178246	miR-1224-5p	3.81521
1290	N	GSE178246	miR-1224-5p	6.35036
1291	N	GSE178246	miR-1224-5p	5.96143
1292	N	GSE178246	miR-1224-5p	8.2572
1293	N	GSE178246	miR-1224-5p	4.60141
1294	N	GSE178246	miR-1224-5p	4.08337
1295	N	GSE178246	miR-1224-5p	6.55957
1296	N	GSE178246	miR-1224-5p	7.45855
1297	T	GSE178246	miR-1224-5p	7.00848
1298	T	GSE178246	miR-1224-5p	8.20647
1299	N	GSE178246	miR-1224-5p	7.30351
1300	N	GSE178246	miR-1224-5p	5.88159
1301	T	GSE178246	miR-1224-5p	7.00401
1302	N	GSE178246	miR-1224-5p	6.22722
1303	T	GSE178246	miR-1224-5p	9.00289
1304	T	GSE178246	miR-1224-5p	8.38788
1305	T	GSE178246	miR-1224-5p	8.77617
1306	T	GSE178246	miR-1224-5p	8.10533
1307	T	GSE178246	miR-1224-5p	7.79686
1308	T	GSE178246	miR-1224-5p	7.1672
1309	T	GSE178246	miR-1224-5p	4.45025
1310	T	GSE178246	miR-1224-5p	6.01386
1311	T	GSE178246	miR-1224-5p	5.93466
1312	N	GSE178246	miR-1224-5p	6.12846
1313	N	GSE178246	miR-1224-5p	5.29173
1314	T	GSE178246	miR-1224-5p	8.18729
1315	N	GSE178246	miR-1224-5p	6.05057
1316	T	GSE178246	miR-1224-5p	7.56673
1317	T	GSE178246	miR-1224-5p	7.48048
1318	T	GSE178246	miR-1224-5p	8.71428
1319	N	GSE178246	miR-1224-5p	6.91247
1320	T	GSE178246	miR-1224-5p	9.1044
1321	T	GSE178246	miR-1224-5p	7.03489
1322	N	GSE178246	miR-1224-5p	8.61467
1323	T	GSE178246	miR-1224-5p	9.08134
1324	T	GSE178246	miR-1224-5p	6.67582
1325	N	GSE178246	miR-1224-5p	4.71657
1326	T	GSE178246	miR-1224-5p	8.18637
1327	T	GSE178246	miR-1224-5p	7.3244
1328	N	GSE178246	miR-1224-5p	7.14525
1329	T	GSE178246	miR-1224-5p	7.42032
1330	T	GSE178246	miR-1224-5p	6.95692
1331	N	GSE178246	miR-1224-5p	5.94218
1332	T	GSE178246	miR-1224-5p	7.61965
1333	T	GSE178246	miR-1224-5p	9.1612
1334	T	GSE178246	miR-1224-5p	8.2392
1335	T	GSE178246	miR-1224-5p	9.11581
1336	N	GSE178246	miR-1224-5p	4.8042
1337	N	GSE178246	miR-1224-5p	5.28927
1338	N	GSE178246	miR-1224-5p	5.8383
1339	T	GSE178246	miR-1224-5p	4.1467
1340	T	GSE178246	miR-1224-5p	9.46719
1341	T	GSE178246	miR-1224-5p	7.37232
1342	T	GSE178246	miR-1224-5p	7.53709
1343	T	GSE178246	miR-1224-5p	8.62551
1344	T	GSE178246	miR-1224-5p	8.80269
1345	T	GSE178246	miR-1224-5p	7.6025
1346	N	GSE178246	miR-1224-5p	2.52901
1347	T	GSE178246	miR-1224-5p	8.88728
1348	N	GSE178246	miR-1224-5p	6.96111
1349	N	GSE178246	miR-1224-5p	6.08088
1350	T	GSE178246	miR-1224-5p	8.50463
1351	T	GSE178246	miR-1224-5p	8.02453
1352	N	GSE178246	miR-1224-5p	5.05617
1353	T	GSE178246	miR-1224-5p	8.86352
1354	N	GSE178246	miR-1224-5p	5.90757
1355	N	GSE178246	miR-1224-5p	8.21531
1356	T	GSE178246	miR-1224-5p	6.89252
1357	T	GSE178246	miR-1224-5p	8.95098
1358	N	GSE178246	miR-1224-5p	5.31445
1359	T	GSE178246	miR-1224-5p	8.63956
1360	T	GSE178246	miR-1224-5p	8.29537
1361	N	GSE178246	miR-1224-5p	4.46962
1362	T	GSE178246	miR-1224-5p	7.1109
1363	N	GSE178246	miR-1224-5p	5.94715
1364	N	GSE178246	miR-1224-5p	2.66762
1365	T	GSE178246	miR-1224-5p	8.23023
1366	N	GSE178246	miR-1224-5p	6.5016
1367	T	GSE178246	miR-1224-5p	8.25485
1368	T	GSE178246	miR-1224-5p	7.41226
1369	T	GSE178246	miR-1224-5p	7.19833
1370	T	GSE178246	miR-1224-5p	7.71561
1371	T	GSE178246	miR-1224-5p	7.02562
1372	T	GSE178246	miR-1224-5p	9.12348
1373	N	GSE178246	miR-1224-5p	8.02483
1374	N	GSE178246	miR-1224-5p	8.91144
1375	T	GSE178246	miR-1224-5p	7.85751
1376	N	GSE178246	miR-1224-5p	6.17605
1377	T	GSE178246	miR-1224-5p	9.15945
1378	T	GSE178246	miR-1224-5p	8.45824
1379	T	GSE178246	miR-1224-5p	7.62921
1380	N	GSE178246	miR-1224-5p	4.41201
1381	N	GSE178246	miR-1224-5p	6.07977
1382	T	GSE178246	miR-1224-5p	9.14403
1383	N	GSE178246	miR-1224-5p	5.79645
1384	N	GSE178246	miR-1224-5p	5.3644
1385	T	GSE178246	miR-1224-5p	8.18257
1386	N	GSE178246	miR-1224-5p	6.2
1387	N	GSE178246	miR-1224-5p	5.35979
1388	T	GSE178246	miR-1224-5p	9.12462
1389	N	GSE178246	miR-1224-5p	4.8701
1390	T	GSE178246	miR-1224-5p	8.49418
1391	N	GSE178246	miR-1224-5p	5.85201
1392	N	GSE178246	miR-1224-5p	6.06445
1393	T	GSE178246	miR-1224-5p	8.52227
1394	N	GSE178246	miR-1224-5p	5.69105
1395	N	GSE178246	miR-1224-5p	6.76368
1396	N	GSE178246	miR-1224-5p	8.82315
1397	T	GSE178246	miR-1224-5p	8.97037
1398	N	GSE178246	miR-1224-5p	6.60517
1399	T	GSE178246	miR-1224-5p	7.2204
1400	T	GSE178246	miR-1224-5p	7.75249
1401	N	GSE178246	miR-1224-5p	7.10905
1402	T	GSE178246	miR-1224-5p	8.72233
1403	T	GSE178246	miR-1224-5p	4.32585
1404	T	GSE178246	miR-1224-5p	9.1203
1405	N	GSE178246	miR-1224-5p	5.83757
1406	T	GSE178246	miR-1224-5p	8.38665
1407	T	GSE178246	miR-1224-5p	6.985
1408	N	GSE178246	miR-1224-5p	6.58952
1409	T	GSE178246	miR-1224-5p	8.60511
1410	N	GSE178246	miR-1224-5p	7.7288
1411	T	GSE178246	miR-1224-5p	8.59131
1412	T	GSE178246	miR-1224-5p	8.44999
1413	N	GSE178246	miR-1224-5p	6.36364
1414	N	GSE178246	miR-1224-5p	6.33629
1415	T	GSE178246	miR-1224-5p	7.3284
1416	N	GSE178246	miR-1224-5p	6.0499
1417	N	GSE178246	miR-1224-5p	6.50999
1418	T	GSE178246	miR-1224-5p	6.98527
1419	T	GSE178246	miR-1224-5p	9.09508
1420	T	GSE178246	miR-1224-5p	8.05386
1421	N	GSE178246	miR-1224-5p	6.85455
1422	N	GSE178246	miR-1224-5p	3.73158
1423	T	GSE178246	miR-1224-5p	8.67715
1424	T	GSE178246	miR-1224-5p	7.83943
1425	N	GSE178246	miR-1224-5p	6.07381
1426	T	GSE178246	miR-1224-5p	8.40181
1427	N	GSE178246	miR-1224-5p	5.25707
1428	T	GSE178246	miR-1224-5p	9.06086
1429	T	GSE178246	miR-1224-5p	8.3445
1430	T	GSE178246	miR-1224-5p	8.74807
1431	N	GSE178246	miR-1224-5p	3.89776
1432	T	GSE178246	miR-1224-5p	8.03509
1433	T	GSE178246	miR-1224-5p	7.21009
1434	T	GSE178246	miR-1224-5p	8.27118
1435	T	GSE178246	miR-1224-5p	7.87181
1436	T	GSE178246	miR-1224-5p	8.48532
1437	T	GSE178246	miR-1224-5p	7.01388
1438	N	GSE178246	miR-1224-5p	6.09777
1439	N	GSE178246	miR-1224-5p	6.3013
1440	T	GSE178246	miR-1224-5p	8.98646
1441	T	GSE178246	miR-1224-5p	6.92182
1442	N	GSE178246	miR-1224-5p	6.51676
1443	N	GSE178246	miR-1224-5p	6.44588
1444	N	GSE178246	miR-1224-5p	6.37215
1445	T	GSE178246	miR-1224-5p	7.60387
1446	T	GSE178246	miR-1224-5p	8.63052
1447	T	GSE178246	miR-1224-5p	6.28686
1448	N	GSE178246	miR-1224-5p	5.63216
1449	T	GSE178246	miR-1224-5p	4.04046
1450	N	GSE178246	miR-1224-5p	5.57014
1451	N	GSE178246	miR-1224-5p	6.09056
1452	T	GSE178246	miR-1224-5p	7.9216
1453	N	GSE178246	miR-1224-5p	4.33935
1454	N	GSE178246	miR-1224-5p	8.63297
1455	T	GSE178246	miR-1224-5p	8.1755
1456	T	GSE178246	miR-1224-5p	8.70599
1457	N	GSE178246	miR-1224-5p	5.99344
1458	N	GSE178246	miR-1224-5p	6.67613
1459	T	GSE178246	miR-1224-5p	8.93925
1460	T	GSE178246	miR-1224-5p	7.39688
1461	T	GSE178246	miR-1224-5p	8.56898
1462	T	GSE178246	miR-1224-5p	9.03729
1463	T	GSE178246	miR-1224-5p	6.9103
1464	N	GSE178246	miR-1224-5p	6.97746
1465	N	GSE178246	miR-1224-5p	5.94718
1466	N	GSE178246	miR-1224-5p	4.65425
1467	N	GSE178246	miR-1224-5p	4.8238
1468	N	GSE178246	miR-1224-5p	7.08753
1469	N	GSE178246	miR-1224-5p	7.61476
1470	T	GSE178246	miR-1224-5p	7.06965
1471	N	GSE178246	miR-1224-5p	5.12895
1472	T	GSE178246	miR-1224-5p	7.15465
1473	N	GSE178246	miR-1224-5p	5.03958
1474	N	GSE178246	miR-1224-5p	5.55156
1475	N	GSE178246	miR-1224-5p	6.1409
1476	T	GSE178246	miR-1224-5p	8.87004
1477	T	GSE178246	miR-1224-5p	7.10014
1478	N	GSE178246	miR-1224-5p	6.70546
1479	N	GSE178246	miR-1224-5p	7.07201
1480	N	GSE178246	miR-1224-5p	5.05559
1481	N	GSE178246	miR-1224-5p	6.70868
1482	T	GSE178246	miR-1224-5p	7.79856
1483	N	GSE178246	miR-1224-5p	5.88682
1484	N	GSE178246	miR-1224-5p	7.52118
1485	N	GSE178246	miR-1224-5p	4.95132
1486	T	GSE178246	miR-1224-5p	6.84895
1487	N	GSE178246	miR-1224-5p	4.52556
1488	T	GSE178246	miR-1224-5p	8.86205
1489	N	GSE178246	miR-1224-5p	6.94911
1490	T	GSE178246	miR-1224-5p	6.3008
1491	N	GSE178246	miR-1224-5p	5.85385
1492	T	GSE178246	miR-1224-5p	9.0861
1493	N	GSE178246	miR-1224-5p	5.80669
1494	N	GSE178246	miR-1224-5p	7.08672
1495	T	GSE178246	miR-1224-5p	9.08218
1496	N	GSE178246	miR-1224-5p	6.05938
1497	N	GSE178246	miR-1224-5p	5.68393
1498	N	GSE178246	miR-1224-5p	6.53466
1499	T	GSE178246	miR-1224-5p	8.05466
1500	N	GSE178246	miR-1224-5p	8.16012
1501	N	GSE178246	miR-1224-5p	5.17186
1502	T	GSE178246	miR-1224-5p	7.52133
1503	N	GSE178246	miR-1224-5p	8.57615
1504	T	GSE178246	miR-1224-5p	9.01991
1505	T	GSE178246	miR-1224-5p	7.91037
1506	N	GSE178246	miR-1224-5p	6.15414
1507	N	GSE178246	miR-1224-5p	6.20824
1508	N	GSE178246	miR-1224-5p	3.53115
1509	N	GSE178246	miR-1224-5p	6.59327
1510	N	GSE178246	miR-1224-5p	6.5452
1511	N	GSE178246	miR-1224-5p	6.56054
1512	N	GSE178246	miR-1224-5p	7.17398
1513	T	GSE178246	miR-1224-5p	8.76664
1514	T	GSE178246	miR-1224-5p	7.85888
1515	T	GSE178246	miR-1224-5p	8.19552
1516	T	GSE178246	miR-1224-5p	9.06298
1517	T	GSE178246	miR-1224-5p	9.07303
1518	N	GSE178246	miR-1224-5p	8.2235
1519	T	GSE178246	miR-1224-5p	8.62011
1520	T	GSE178246	miR-1224-5p	8.04958
1521	T	GSE178246	miR-1224-5p	7.56311
1522	N	GSE178246	miR-1224-5p	4.98763
1523	N	GSE178246	miR-1224-5p	5.08471
1524	T	GSE178246	miR-1224-5p	7.84937
1525	N	GSE178246	miR-1224-5p	5.83281
1526	N	GSE178246	miR-1224-5p	5.01828
1527	T	GSE178246	miR-1224-5p	7.95066
1528	N	GSE178246	miR-1224-5p	6.21934
1529	T	GSE178246	miR-1224-5p	8.29459
1530	T	GSE178246	miR-1224-5p	6.85401
1531	N	GSE178246	miR-1224-5p	6.05878
1532	T	GSE178246	miR-1224-5p	7.90282
1533	T	GSE178246	miR-1224-5p	7.56292
1534	T	GSE178246	miR-1224-5p	7.38588
1535	T	GSE178246	miR-1224-5p	8.94657
1536	N	GSE178246	miR-1224-5p	6.18568
1537	N	GSE178246	miR-1224-5p	7.20549
1538	N	GSE178246	miR-1224-5p	4.62323
1539	T	GSE178246	miR-1224-5p	9.14617
1540	T	GSE178246	miR-1224-5p	8.90122
1541	N	GSE178246	miR-1224-5p	5.22545
1542	N	GSE178246	miR-1224-5p	5.9549
1543	N	GSE178246	miR-1224-5p	4.75114
1544	N	GSE178246	miR-1224-5p	6.66179
1545	T	GSE178246	miR-1224-5p	8.54526
1546	T	GSE178246	miR-1224-5p	8.09093
1547	N	GSE178246	miR-1224-5p	6.48202
1548	T	GSE178246	miR-1224-5p	7.46442
1549	T	GSE178246	miR-1224-5p	7.84233
1550	T	GSE178246	miR-1224-5p	7.16846
1551	N	GSE178246	miR-1224-5p	5.0561
1552	T	GSE178246	miR-1224-5p	7.815
1553	T	GSE178246	miR-1224-5p	7.66272
1554	T	GSE178246	miR-1224-5p	8.1445
1555	N	GSE178246	miR-1224-5p	4.5406
1556	N	GSE178246	miR-1224-5p	6.36537
1557	N	GSE178246	miR-1224-5p	8.33268
1558	T	GSE178246	miR-1224-5p	7.53071
1559	N	GSE178246	miR-1224-5p	4.6181
1560	T	GSE178246	miR-1224-5p	7.38606
1561	T	GSE178246	miR-1224-5p	8.56315
1562	T	GSE178246	miR-1224-5p	7.99116
1563	N	GSE178246	miR-1224-5p	6.22291
1564	T	GSE178246	miR-1224-5p	6.92971
1565	T	GSE178246	miR-1224-5p	6.88768
1566	N	GSE178246	miR-1224-5p	4.34357
1567	T	GSE178246	miR-1224-5p	8.04485
1568	T	GSE178246	miR-1224-5p	8.4333
1569	T	GSE178246	miR-1224-5p	7.84785
1570	N	GSE178246	miR-1224-5p	8.68931
1571	N	GSE178246	miR-1224-5p	7.00031
1572	N	GSE178246	miR-1224-5p	5.93004
1573	N	GSE178246	miR-1224-5p	4.49481
1574	T	GSE178246	miR-1224-5p	7.71618
1575	N	GSE178246	miR-1224-5p	6.66344
1576	T	GSE178246	miR-1224-5p	9.09115
1577	N	GSE178246	miR-1224-5p	6.81832
1578	T	GSE178246	miR-1224-5p	7.61711
1579	T	GSE178246	miR-1224-5p	7.75147
1580	T	GSE178246	miR-1224-5p	9.02024
1581	T	GSE178246	miR-1224-5p	6.99036
1582	T	GSE178246	miR-1224-5p	8.82949
1583	N	GSE178246	miR-1224-5p	5.17185
1584	T	GSE178246	miR-1224-5p	7.97046
1585	N	GSE178246	miR-1224-5p	6.27982
1586	N	GSE178246	miR-1224-5p	7.6052
1587	T	GSE178246	miR-1224-5p	9.07825
1588	N	GSE178246	miR-1224-5p	5.15478
1589	N	GSE178246	miR-1224-5p	5.01697
1590	T	GSE178246	miR-1224-5p	7.60184
1591	T	GSE178246	miR-1224-5p	9.15348
1592	N	GSE178246	miR-1224-5p	5.2493
1593	N	GSE178246	miR-1224-5p	6.10869
1594	N	GSE178246	miR-1224-5p	6.27397
1595	T	GSE178246	miR-1224-5p	8.24675
1596	N	GSE178246	miR-1224-5p	6.72393
1597	N	GSE178246	miR-1224-5p	5.88772
1598	N	GSE178246	miR-1224-5p	4.97126
1599	T	GSE178246	miR-1224-5p	8.06067
1600	N	GSE178246	miR-1224-5p	2.88037
1601	N	GSE178246	miR-1224-5p	4.79419
1602	T	GSE178246	miR-1224-5p	6.74425
1603	T	GSE178246	miR-1224-5p	9.09238
1604	T	GSE178246	miR-1224-5p	7.06876
1605	N	GSE178246	miR-1224-5p	4.44315
1606	N	GSE178246	miR-1224-5p	7.67465
1607	T	GSE178246	miR-1224-5p	7.92223
1608	T	GSE178246	miR-1224-5p	8.01104
1609	T	GSE178246	miR-1224-5p	8.73464
1610	N	GSE178246	miR-1224-5p	5.82326
1611	N	GSE178246	miR-1224-5p	5.94567
1612	N	GSE178246	miR-1224-5p	7.24822
1613	T	GSE178246	miR-1224-5p	5.32161
1614	N	GSE178246	miR-1224-5p	4.82371
1615	N	GSE178246	miR-1224-5p	6.99482
1616	T	GSE178246	miR-1224-5p	8.82359
1617	N	GSE178246	miR-1224-5p	5.86903
1618	T	GSE178246	miR-1224-5p	8.94908
1619	N	GSE178246	miR-1224-5p	6.19822
1620	N	GSE178246	miR-1224-5p	5.24243
1621	T	GSE178246	miR-1224-5p	7.80709
1622	N	GSE178246	miR-1224-5p	6.003
1623	N	GSE178246	miR-1224-5p	7.26186
1624	N	GSE178246	miR-1224-5p	4.74219
1625	T	GSE178246	miR-1224-5p	8.51332
1626	N	GSE178246	miR-1224-5p	4.66805
1627	T	GSE178246	miR-1224-5p	7.95679
1628	T	GSE178246	miR-1224-5p	8.01887
1629	N	GSE178246	miR-1224-5p	3.90514
1630	N	GSE178246	miR-1224-5p	6.76378
1631	N	GSE178246	miR-1224-5p	5.82236
1632	N	GSE178246	miR-1224-5p	7.06076
1633	N	GSE178246	miR-1224-5p	6.81336
1634	N	GSE178246	miR-1224-5p	3.72492
1635	N	GSE178246	miR-1224-5p	7.01758
1636	N	GSE178246	miR-1224-5p	6.00851
1637	N	GSE178246	miR-1224-5p	7.28975
1638	T	GSE178246	miR-1224-5p	7.45224
1639	T	GSE178246	miR-1224-5p	9.09623
1640	T	GSE178246	miR-1224-5p	8.33962
1641	N	GSE178246	miR-1224-5p	6.00392
1642	T	GSE178246	miR-1224-5p	5.62868
1643	N	GSE178246	miR-1224-5p	5.86338
1644	N	GSE178246	miR-1224-5p	8.91325
1645	N	GSE178246	miR-1224-5p	5.36492
1646	N	GSE178246	miR-1224-5p	6.21956
1647	T	GSE178246	miR-1224-5p	8.52524
1648	N	GSE178246	miR-1224-5p	1.88498
1649	T	GSE178246	miR-1224-5p	9.06395
1650	T	GSE178246	miR-1224-5p	7.70768
1651	N	GSE178246	miR-1224-5p	5.12234
1652	N	GSE178246	miR-1224-5p	6.40118
1653	T	GSE178246	miR-1224-5p	7.31462
1654	T	GSE178246	miR-1224-5p	8.90511
1655	N	GSE178246	miR-1224-5p	6.47138
1656	N	GSE178246	miR-1224-5p	4.80977
1657	N	GSE178246	miR-1224-5p	4.04241
1658	N	GSE178246	miR-1224-5p	4.94459
1659	T	GSE178246	miR-1224-5p	8.00244
1660	T	GSE178246	miR-1224-5p	6.76536
1661	N	GSE178246	miR-1224-5p	6.59548
1662	T	GSE178246	miR-1224-5p	8.78094
1663	N	GSE178246	miR-1224-5p	7.77422
1664	T	GSE178246	miR-1224-5p	8.01341
1665	N	GSE178246	miR-1224-5p	2.81
1666	T	GSE178246	miR-1224-5p	8.6721
1667	N	GSE178246	miR-1224-5p	4.74917
1668	T	GSE178246	miR-1224-5p	7.31485
1669	N	GSE178246	miR-1224-5p	6.60159
1670	T	GSE178246	miR-1224-5p	8.88526
1671	N	GSE178246	miR-1224-5p	4.51154
1672	T	GSE178246	miR-1224-5p	7.79813
1673	T	GSE178246	miR-1224-5p	7.18926
1674	T	GSE178246	miR-1224-5p	8.09167
1675	N	GSE178246	miR-1224-5p	6.58488
1676	N	GSE178246	miR-1224-5p	6.07019
1677	T	GSE178246	miR-1224-5p	4.16252
1678	T	GSE178246	miR-1224-5p	9.20401
1679	T	GSE178246	miR-1224-5p	8.86726
1680	N	GSE178246	miR-1224-5p	6.6251
1681	N	GSE178246	miR-1224-5p	4.023
1682	N	GSE178246	miR-1224-5p	7.03483
1683	T	GSE178246	miR-1224-5p	9.42176
1684	T	GSE178246	miR-1224-5p	8.07621
1685	N	GSE178246	miR-1224-5p	7.16465
1686	N	GSE178246	miR-1224-5p	6.78251
1687	N	GSE178246	miR-1224-5p	5.20096
1688	N	GSE178246	miR-1224-5p	6.03616
1689	T	GSE178246	miR-1224-5p	8.61512
1690	T	GSE178246	miR-1224-5p	6.7652
1691	N	GSE178246	miR-1224-5p	5.76525
1692	T	GSE178246	miR-1224-5p	9.4904
1693	N	GSE178246	miR-1224-5p	5.6004
1694	T	GSE178246	miR-1224-5p	7.26528
1695	N	GSE178246	miR-1224-5p	7.40874
1696	N	GSE178246	miR-1224-5p	5.7975
1697	N	GSE178246	miR-1224-5p	5.29703
1698	N	GSE178246	miR-1224-5p	6.28451
1699	T	GSE178246	miR-1224-5p	5.60677
1700	N	GSE178246	miR-1224-5p	4.61273
1701	N	GSE178246	miR-1224-5p	7.4472
1702	N	GSE176498	miR-1224-5p	1.22123
1703	N	GSE176498	miR-1224-5p	1.98873
1704	T	GSE176498	miR-1224-5p	2.48103
1705	N	GSE176498	miR-1224-5p	0.877823
1706	N	GSE176498	miR-1224-5p	0
1707	N	GSE176498	miR-1224-5p	1.08143
1708	N	GSE176498	miR-1224-5p	1.92461
1709	T	GSE176498	miR-1224-5p	0
1710	T	GSE176498	miR-1224-5p	0
1711	T	GSE176498	miR-1224-5p	0
1712	N	GSE176498	miR-1224-5p	0
1713	N	GSE176498	miR-1224-5p	2.68142
1714	N	GSE176498	miR-1224-5p	0.919761
1715	N	GSE176498	miR-1224-5p	1.99704
1716	N	GSE176498	miR-1224-5p	2.35661
1717	N	GSE176498	miR-1224-5p	0
1718	T	GSE176498	miR-1224-5p	0.687097
1719	N	GSE176498	miR-1224-5p	0.635489
1720	T	GSE176498	miR-1224-5p	0.783689
1721	N	GSE176498	miR-1224-5p	1.92963
1722	N	GSE176498	miR-1224-5p	2.49831
1723	N	GSE176498	miR-1224-5p	2.17069
1724	N	GSE176498	miR-1224-5p	0
1725	N	GSE176498	miR-1224-5p	0.802977
1726	N	GSE176498	miR-1224-5p	3.95969
1727	T	GSE176498	miR-1224-5p	0
1728	T	GSE176498	miR-1224-5p	0
1729	T	GSE176498	miR-1224-5p	0
1730	N	GSE176498	miR-1224-5p	3.11748
1731	N	GSE176498	miR-1224-5p	0.448069
1732	T	GSE176498	miR-1224-5p	1.85168
1733	N	GSE176498	miR-1224-5p	0.850769
1734	T	GSE176498	miR-1224-5p	0
1735	T	GSE176498	miR-1224-5p	0
1736	N	GSE176498	miR-1224-5p	0.984287
1737	T	GSE176498	miR-1224-5p	0.656017
1738	N	GSE176498	miR-1224-5p	0
1739	T	GSE176498	miR-1224-5p	0
1740	N	GSE176498	miR-1224-5p	1.5458
1741	N	GSE176498	miR-1224-5p	2.33659
1742	T	GSE176498	miR-1224-5p	0
1743	N	GSE176498	miR-1224-5p	0
1744	N	GSE176498	miR-1224-5p	1.06053
1745	T	GSE176498	miR-1224-5p	0
1746	T	GSE176498	miR-1224-5p	0
1747	N	GSE176498	miR-1224-5p	0
1748	T	GSE176498	miR-1224-5p	0
