# Supplementary material for: In search of the ratio of miRNA expression as robust biomarkers for constructing stable diagnostic models among multi-center data
Source: Front Genet. 2024 Apr 30;15:1381917. doi: 10.3389/fgene.2024.1381917 (PMC11091382; doi:10.3389/fgene.2024.1381917)
Supplement: Supplementary file 4 [file Table6.XLSX]

## Sheet: Table S6
	target	From	variable	value
0	T	CPTAC-3-LUAD	miR-21-5p/miR-30c-2-3p	15.6396
1	T	CPTAC-3-LUAD	miR-21-5p/miR-30c-2-3p	12.68
2	N	CPTAC-3-LUAD	miR-21-5p/miR-30c-2-3p	8.00025
3	T	CPTAC-3-LUAD	miR-21-5p/miR-30c-2-3p	14.9019
4	T	CPTAC-3-LUAD	miR-21-5p/miR-30c-2-3p	15.3142
5	T	CPTAC-3-LUAD	miR-21-5p/miR-30c-2-3p	14.7783
6	T	CPTAC-3-LUAD	miR-21-5p/miR-30c-2-3p	13.5398
7	N	CPTAC-3-LUAD	miR-21-5p/miR-30c-2-3p	9.76
8	T	CPTAC-3-LUAD	miR-21-5p/miR-30c-2-3p	14.771
9	T	CPTAC-3-LUAD	miR-21-5p/miR-30c-2-3p	14.4604
10	T	CPTAC-3-LUAD	miR-21-5p/miR-30c-2-3p	14.4437
11	N	CPTAC-3-LUAD	miR-21-5p/miR-30c-2-3p	7.73838
12	T	CPTAC-3-LUAD	miR-21-5p/miR-30c-2-3p	14.3642
13	T	CPTAC-3-LUAD	miR-21-5p/miR-30c-2-3p	12.3581
14	T	CPTAC-3-LUAD	miR-21-5p/miR-30c-2-3p	14.1096
15	N	CPTAC-3-LUAD	miR-21-5p/miR-30c-2-3p	8.09143
16	T	CPTAC-3-LUAD	miR-21-5p/miR-30c-2-3p	15.5058
17	T	CPTAC-3-LUAD	miR-21-5p/miR-30c-2-3p	15.8401
18	T	CPTAC-3-LUAD	miR-21-5p/miR-30c-2-3p	13.9969
19	N	CPTAC-3-LUAD	miR-21-5p/miR-30c-2-3p	7.56046
20	T	CPTAC-3-LUAD	miR-21-5p/miR-30c-2-3p	14.2126
21	N	CPTAC-3-LUAD	miR-21-5p/miR-30c-2-3p	7.93432
22	N	CPTAC-3-LUAD	miR-21-5p/miR-30c-2-3p	7.99823
23	T	CPTAC-3-LUAD	miR-21-5p/miR-30c-2-3p	12.8095
24	N	CPTAC-3-LUAD	miR-21-5p/miR-30c-2-3p	8.72456
25	T	CPTAC-3-LUAD	miR-21-5p/miR-30c-2-3p	13.6863
26	N	CPTAC-3-LUAD	miR-21-5p/miR-30c-2-3p	8.40322
27	N	CPTAC-3-LUAD	miR-21-5p/miR-30c-2-3p	8.35059
28	N	CPTAC-3-LUAD	miR-21-5p/miR-30c-2-3p	8.92425
29	T	CPTAC-3-LUAD	miR-21-5p/miR-30c-2-3p	13.9705
30	N	CPTAC-3-LUAD	miR-21-5p/miR-30c-2-3p	8.51283
31	T	CPTAC-3-LUAD	miR-21-5p/miR-30c-2-3p	14.0525
32	N	CPTAC-3-LUAD	miR-21-5p/miR-30c-2-3p	8.66849
33	T	CPTAC-3-LUAD	miR-21-5p/miR-30c-2-3p	13.9748
34	N	CPTAC-3-LUAD	miR-21-5p/miR-30c-2-3p	7.87016
35	T	CPTAC-3-LUAD	miR-21-5p/miR-30c-2-3p	14.8686
36	N	CPTAC-3-LUAD	miR-21-5p/miR-30c-2-3p	9.38389
37	T	CPTAC-3-LUAD	miR-21-5p/miR-30c-2-3p	13.1069
38	N	CPTAC-3-LUAD	miR-21-5p/miR-30c-2-3p	8.91709
39	N	CPTAC-3-LUAD	miR-21-5p/miR-30c-2-3p	7.93012
40	T	CPTAC-3-LUAD	miR-21-5p/miR-30c-2-3p	13.7647
41	N	CPTAC-3-LUAD	miR-21-5p/miR-30c-2-3p	9.60461
42	T	CPTAC-3-LUAD	miR-21-5p/miR-30c-2-3p	12.6575
43	T	CPTAC-3-LUAD	miR-21-5p/miR-30c-2-3p	14.4382
44	N	CPTAC-3-LUAD	miR-21-5p/miR-30c-2-3p	9.99883
45	T	CPTAC-3-LUAD	miR-21-5p/miR-30c-2-3p	11.7332
46	T	CPTAC-3-LUAD	miR-21-5p/miR-30c-2-3p	11.3545
47	N	CPTAC-3-LUAD	miR-21-5p/miR-30c-2-3p	7.15839
48	T	CPTAC-3-LUAD	miR-21-5p/miR-30c-2-3p	12.5723
49	N	CPTAC-3-LUAD	miR-21-5p/miR-30c-2-3p	9.20129
50	T	CPTAC-3-LUAD	miR-21-5p/miR-30c-2-3p	13.6394
51	T	CPTAC-3-LUAD	miR-21-5p/miR-30c-2-3p	15.5247
52	T	CPTAC-3-LUAD	miR-21-5p/miR-30c-2-3p	13.8662
53	N	CPTAC-3-LUAD	miR-21-5p/miR-30c-2-3p	8.26636
54	T	CPTAC-3-LUAD	miR-21-5p/miR-30c-2-3p	10.8164
55	T	CPTAC-3-LUAD	miR-21-5p/miR-30c-2-3p	14.623
56	N	CPTAC-3-LUAD	miR-21-5p/miR-30c-2-3p	8.4277
57	T	CPTAC-3-LUAD	miR-21-5p/miR-30c-2-3p	14.3957
58	N	CPTAC-3-LUAD	miR-21-5p/miR-30c-2-3p	8.06915
59	N	CPTAC-3-LUAD	miR-21-5p/miR-30c-2-3p	9.37086
60	N	CPTAC-3-LUAD	miR-21-5p/miR-30c-2-3p	7.48567
61	T	CPTAC-3-LUAD	miR-21-5p/miR-30c-2-3p	14.3085
62	N	CPTAC-3-LUAD	miR-21-5p/miR-30c-2-3p	9.26562
63	T	CPTAC-3-LUAD	miR-21-5p/miR-30c-2-3p	13.7882
64	N	CPTAC-3-LUAD	miR-21-5p/miR-30c-2-3p	9.8927
65	T	CPTAC-3-LUAD	miR-21-5p/miR-30c-2-3p	13.9381
66	N	CPTAC-3-LUAD	miR-21-5p/miR-30c-2-3p	8.40072
67	T	CPTAC-3-LUAD	miR-21-5p/miR-30c-2-3p	15.3562
68	N	CPTAC-3-LUAD	miR-21-5p/miR-30c-2-3p	8.55196
69	N	CPTAC-3-LUAD	miR-21-5p/miR-30c-2-3p	10.0511
70	T	CPTAC-3-LUAD	miR-21-5p/miR-30c-2-3p	11.5758
71	N	CPTAC-3-LUAD	miR-21-5p/miR-30c-2-3p	8.63493
72	T	CPTAC-3-LUAD	miR-21-5p/miR-30c-2-3p	13.8721
73	N	CPTAC-3-LUAD	miR-21-5p/miR-30c-2-3p	7.67267
74	N	CPTAC-3-LUAD	miR-21-5p/miR-30c-2-3p	9.09897
75	N	CPTAC-3-LUAD	miR-21-5p/miR-30c-2-3p	8.55231
76	N	CPTAC-3-LUAD	miR-21-5p/miR-30c-2-3p	8.65603
77	N	CPTAC-3-LUAD	miR-21-5p/miR-30c-2-3p	8.88171
78	T	CPTAC-3-LUAD	miR-21-5p/miR-30c-2-3p	15.2368
79	T	CPTAC-3-LUAD	miR-21-5p/miR-30c-2-3p	15.1589
80	T	CPTAC-3-LUAD	miR-21-5p/miR-30c-2-3p	13.7078
81	T	CPTAC-3-LUAD	miR-21-5p/miR-30c-2-3p	14.1613
82	T	CPTAC-3-LUAD	miR-21-5p/miR-30c-2-3p	13.3591
83	N	CPTAC-3-LUAD	miR-21-5p/miR-30c-2-3p	9.42237
84	T	CPTAC-3-LUAD	miR-21-5p/miR-30c-2-3p	14.5794
85	T	CPTAC-3-LUAD	miR-21-5p/miR-30c-2-3p	12.9494
86	T	CPTAC-3-LUAD	miR-21-5p/miR-30c-2-3p	13.1257
87	N	CPTAC-3-LUAD	miR-21-5p/miR-30c-2-3p	8.29954
88	T	CPTAC-3-LUAD	miR-21-5p/miR-30c-2-3p	13.4998
89	N	CPTAC-3-LUAD	miR-21-5p/miR-30c-2-3p	9.49026
90	N	CPTAC-3-LUAD	miR-21-5p/miR-30c-2-3p	9.57415
91	T	CPTAC-3-LUAD	miR-21-5p/miR-30c-2-3p	15.8752
92	T	CPTAC-3-LUAD	miR-21-5p/miR-30c-2-3p	13.3772
93	T	CPTAC-3-LUAD	miR-21-5p/miR-30c-2-3p	15.6698
94	N	CPTAC-3-LUAD	miR-21-5p/miR-30c-2-3p	8.08
95	N	CPTAC-3-LUAD	miR-21-5p/miR-30c-2-3p	8.15604
96	T	CPTAC-3-LUAD	miR-21-5p/miR-30c-2-3p	13.8766
97	T	CPTAC-3-LUAD	miR-21-5p/miR-30c-2-3p	12.0844
98	N	CPTAC-3-LUAD	miR-21-5p/miR-30c-2-3p	10.1113
99	N	CPTAC-3-LUAD	miR-21-5p/miR-30c-2-3p	8.25669
100	T	CPTAC-3-LUAD	miR-21-5p/miR-30c-2-3p	12.4064
101	N	CPTAC-3-LUAD	miR-21-5p/miR-30c-2-3p	8.58366
102	T	CPTAC-3-LUAD	miR-21-5p/miR-30c-2-3p	13.8562
103	N	CPTAC-3-LUAD	miR-21-5p/miR-30c-2-3p	7.84796
104	T	CPTAC-3-LUAD	miR-21-5p/miR-30c-2-3p	13.6599
105	N	CPTAC-3-LUAD	miR-21-5p/miR-30c-2-3p	8.38072
106	N	CPTAC-3-LUAD	miR-21-5p/miR-30c-2-3p	11.1755
107	N	CPTAC-3-LUAD	miR-21-5p/miR-30c-2-3p	8.96623
108	N	CPTAC-3-LUAD	miR-21-5p/miR-30c-2-3p	9.05628
109	T	CPTAC-3-LUAD	miR-21-5p/miR-30c-2-3p	12.7464
110	T	CPTAC-3-LUAD	miR-21-5p/miR-30c-2-3p	14.406
111	T	CPTAC-3-LUAD	miR-21-5p/miR-30c-2-3p	11.7314
112	N	CPTAC-3-LUAD	miR-21-5p/miR-30c-2-3p	8.82884
113	N	CPTAC-3-LUAD	miR-21-5p/miR-30c-2-3p	8.46164
114	N	CPTAC-3-LUAD	miR-21-5p/miR-30c-2-3p	7.98586
115	T	CPTAC-3-LUAD	miR-21-5p/miR-30c-2-3p	10.6504
116	N	CPTAC-3-LUAD	miR-21-5p/miR-30c-2-3p	8.39628
117	N	CPTAC-3-LUAD	miR-21-5p/miR-30c-2-3p	9.68401
118	T	CPTAC-3-LUAD	miR-21-5p/miR-30c-2-3p	13.0381
119	N	CPTAC-3-LUAD	miR-21-5p/miR-30c-2-3p	8.26163
120	N	CPTAC-3-LUAD	miR-21-5p/miR-30c-2-3p	9.05759
121	N	CPTAC-3-LUAD	miR-21-5p/miR-30c-2-3p	8.90954
122	N	CPTAC-3-LUAD	miR-21-5p/miR-30c-2-3p	9.52815
123	N	CPTAC-3-LUAD	miR-21-5p/miR-30c-2-3p	9.36252
124	T	CPTAC-3-LUAD	miR-21-5p/miR-30c-2-3p	13.8114
125	N	CPTAC-3-LUAD	miR-21-5p/miR-30c-2-3p	9.12783
126	T	CPTAC-3-LUAD	miR-21-5p/miR-30c-2-3p	11.8099
127	T	CPTAC-3-LUAD	miR-21-5p/miR-30c-2-3p	14.7309
128	T	CPTAC-3-LUAD	miR-21-5p/miR-30c-2-3p	14.3806
129	N	CPTAC-3-LUAD	miR-21-5p/miR-30c-2-3p	9.21323
130	T	CPTAC-3-LUAD	miR-21-5p/miR-30c-2-3p	14.7985
131	T	CPTAC-3-LUAD	miR-21-5p/miR-30c-2-3p	13.4448
132	N	CPTAC-3-LUAD	miR-21-5p/miR-30c-2-3p	8.64426
133	N	CPTAC-3-LUAD	miR-21-5p/miR-30c-2-3p	8.12763
134	N	CPTAC-3-LUAD	miR-21-5p/miR-30c-2-3p	7.09992
135	T	CPTAC-3-LUAD	miR-21-5p/miR-30c-2-3p	12.5464
136	N	CPTAC-3-LUAD	miR-21-5p/miR-30c-2-3p	10.1635
137	N	CPTAC-3-LUAD	miR-21-5p/miR-30c-2-3p	7.56216
138	T	CPTAC-3-LUAD	miR-21-5p/miR-30c-2-3p	16.0679
139	T	CPTAC-3-LUAD	miR-21-5p/miR-30c-2-3p	14.3596
140	N	CPTAC-3-LUAD	miR-21-5p/miR-30c-2-3p	7.84794
141	T	CPTAC-3-LUAD	miR-21-5p/miR-30c-2-3p	15.3469
142	N	CPTAC-3-LUAD	miR-21-5p/miR-30c-2-3p	9.681
143	T	CPTAC-3-LUAD	miR-21-5p/miR-30c-2-3p	14.6176
144	N	CPTAC-3-LUAD	miR-21-5p/miR-30c-2-3p	9.11862
145	T	CPTAC-3-LUAD	miR-21-5p/miR-30c-2-3p	12.4137
146	T	CPTAC-3-LUAD	miR-21-5p/miR-30c-2-3p	14.4762
147	T	CPTAC-3-LUAD	miR-21-5p/miR-30c-2-3p	12.7248
148	T	CPTAC-3-LUAD	miR-21-5p/miR-30c-2-3p	14.9904
149	T	CPTAC-3-LUAD	miR-21-5p/miR-30c-2-3p	11.9867
150	N	CPTAC-3-LUAD	miR-21-5p/miR-30c-2-3p	8.45159
151	N	CPTAC-3-LUAD	miR-21-5p/miR-30c-2-3p	8.92281
152	N	CPTAC-3-LUAD	miR-21-5p/miR-30c-2-3p	8.14021
153	T	CPTAC-3-LUAD	miR-21-5p/miR-30c-2-3p	14.7774
154	N	CPTAC-3-LUAD	miR-21-5p/miR-30c-2-3p	9.11109
155	N	CPTAC-3-LUAD	miR-21-5p/miR-30c-2-3p	9.4534
156	N	CPTAC-3-LUAD	miR-21-5p/miR-30c-2-3p	7.59105
157	T	CPTAC-3-LUAD	miR-21-5p/miR-30c-2-3p	14.6389
158	N	CPTAC-3-LUAD	miR-21-5p/miR-30c-2-3p	8.1289
159	T	CPTAC-3-LUAD	miR-21-5p/miR-30c-2-3p	13.919
160	T	CPTAC-3-LUAD	miR-21-5p/miR-30c-2-3p	14.6094
161	T	CPTAC-3-LUAD	miR-21-5p/miR-30c-2-3p	14.7727
162	N	CPTAC-3-LUAD	miR-21-5p/miR-30c-2-3p	8.95274
163	N	CPTAC-3-LUAD	miR-21-5p/miR-30c-2-3p	7.96089
164	N	CPTAC-3-LUAD	miR-21-5p/miR-30c-2-3p	9.64728
165	T	CPTAC-3-LUAD	miR-21-5p/miR-30c-2-3p	12.0617
166	T	CPTAC-3-LUAD	miR-21-5p/miR-30c-2-3p	12.6071
167	N	CPTAC-3-LUAD	miR-21-5p/miR-30c-2-3p	7.20822
168	N	CPTAC-3-LUAD	miR-21-5p/miR-30c-2-3p	7.75122
169	T	CPTAC-3-LUAD	miR-21-5p/miR-30c-2-3p	13.3024
170	N	CPTAC-3-LUAD	miR-21-5p/miR-30c-2-3p	9.23841
171	T	CPTAC-3-LUAD	miR-21-5p/miR-30c-2-3p	14.0716
172	T	CPTAC-3-LUAD	miR-21-5p/miR-30c-2-3p	14.4812
173	N	CPTAC-3-LUAD	miR-21-5p/miR-30c-2-3p	7.37514
174	N	CPTAC-3-LUAD	miR-21-5p/miR-30c-2-3p	8.349
175	N	CPTAC-3-LUAD	miR-21-5p/miR-30c-2-3p	9.71763
176	T	CPTAC-3-LUAD	miR-21-5p/miR-30c-2-3p	13.7149
177	T	CPTAC-3-LUAD	miR-21-5p/miR-30c-2-3p	14.3859
178	N	CPTAC-3-LUAD	miR-21-5p/miR-30c-2-3p	8.45412
179	T	CPTAC-3-LUAD	miR-21-5p/miR-30c-2-3p	14.0295
180	N	CPTAC-3-LUAD	miR-21-5p/miR-30c-2-3p	10.735
181	N	CPTAC-3-LUAD	miR-21-5p/miR-30c-2-3p	7.51222
182	T	CPTAC-3-LUAD	miR-21-5p/miR-30c-2-3p	14.359
183	T	CPTAC-3-LUAD	miR-21-5p/miR-30c-2-3p	13.6034
184	N	CPTAC-3-LUAD	miR-21-5p/miR-30c-2-3p	9.32752
185	N	CPTAC-3-LUAD	miR-21-5p/miR-30c-2-3p	9.33897
186	T	CPTAC-3-LUAD	miR-21-5p/miR-30c-2-3p	13.6536
187	T	CPTAC-3-LUAD	miR-21-5p/miR-30c-2-3p	14.1529
188	T	CPTAC-3-LUAD	miR-21-5p/miR-30c-2-3p	15.1152
189	N	CPTAC-3-LUAD	miR-21-5p/miR-30c-2-3p	9.64983
190	T	CPTAC-3-LUAD	miR-21-5p/miR-30c-2-3p	15.0351
191	N	CPTAC-3-LUAD	miR-21-5p/miR-30c-2-3p	8.63553
192	N	CPTAC-3-LUAD	miR-21-5p/miR-30c-2-3p	9.22296
193	T	CPTAC-3-LUAD	miR-21-5p/miR-30c-2-3p	13.0737
194	T	CPTAC-3-LUAD	miR-21-5p/miR-30c-2-3p	13.0486
195	T	CPTAC-3-LUAD	miR-21-5p/miR-30c-2-3p	12.3827
196	T	CPTAC-3-LUAD	miR-21-5p/miR-30c-2-3p	13.1969
197	N	CPTAC-3-LUAD	miR-21-5p/miR-30c-2-3p	8.57091
198	N	CPTAC-3-LUAD	miR-21-5p/miR-30c-2-3p	7.27627
199	T	CPTAC-3-LUAD	miR-21-5p/miR-30c-2-3p	11.5195
200	N	CPTAC-3-LUAD	miR-21-5p/miR-30c-2-3p	8.02168
201	T	CPTAC-3-LUAD	miR-21-5p/miR-30c-2-3p	13.7205
202	N	CPTAC-3-LUAD	miR-21-5p/miR-30c-2-3p	7.2274
203	T	CPTAC-3-LUAD	miR-21-5p/miR-30c-2-3p	14.6385
204	N	CPTAC-3-LUAD	miR-21-5p/miR-30c-2-3p	8.15089
205	T	CPTAC-3-LUAD	miR-21-5p/miR-30c-2-3p	14.9547
206	N	CPTAC-3-LUAD	miR-21-5p/miR-30c-2-3p	7.908
207	T	CPTAC-3-LUAD	miR-21-5p/miR-30c-2-3p	11.28
208	T	CPTAC-3-LUAD	miR-21-5p/miR-30c-2-3p	15.3742
209	T	CPTAC-3-LUAD	miR-21-5p/miR-30c-2-3p	16.1112
210	T	CPTAC-3-LUAD	miR-21-5p/miR-30c-2-3p	17.7623
211	N	CPTAC-3-LUAD	miR-21-5p/miR-30c-2-3p	10.0337
212	T	CPTAC-3-LUAD	miR-21-5p/miR-30c-2-3p	13.4567
213	N	GSE110907	miR-21-5p/miR-30c-2-3p	7.93546
214	N	GSE110907	miR-21-5p/miR-30c-2-3p	7.2408
215	N	GSE110907	miR-21-5p/miR-30c-2-3p	7.26366
216	T	GSE110907	miR-21-5p/miR-30c-2-3p	9.90721
217	N	GSE110907	miR-21-5p/miR-30c-2-3p	7.69193
218	N	GSE110907	miR-21-5p/miR-30c-2-3p	8.25506
219	N	GSE110907	miR-21-5p/miR-30c-2-3p	7.42647
220	N	GSE110907	miR-21-5p/miR-30c-2-3p	7.81247
221	N	GSE110907	miR-21-5p/miR-30c-2-3p	8.94312
222	N	GSE110907	miR-21-5p/miR-30c-2-3p	7.78149
223	T	GSE110907	miR-21-5p/miR-30c-2-3p	10.4382
224	T	GSE110907	miR-21-5p/miR-30c-2-3p	13.3196
225	N	GSE110907	miR-21-5p/miR-30c-2-3p	8.46098
226	N	GSE110907	miR-21-5p/miR-30c-2-3p	7.62591
227	N	GSE110907	miR-21-5p/miR-30c-2-3p	7.11195
228	N	GSE110907	miR-21-5p/miR-30c-2-3p	7.71232
229	T	GSE110907	miR-21-5p/miR-30c-2-3p	10.0007
230	N	GSE110907	miR-21-5p/miR-30c-2-3p	8.35121
231	T	GSE110907	miR-21-5p/miR-30c-2-3p	11.1504
232	N	GSE110907	miR-21-5p/miR-30c-2-3p	7.21475
233	N	GSE110907	miR-21-5p/miR-30c-2-3p	7.82107
234	N	GSE110907	miR-21-5p/miR-30c-2-3p	8.73132
235	N	GSE110907	miR-21-5p/miR-30c-2-3p	8.01658
236	N	GSE110907	miR-21-5p/miR-30c-2-3p	8.09173
237	T	GSE110907	miR-21-5p/miR-30c-2-3p	12.2012
238	T	GSE110907	miR-21-5p/miR-30c-2-3p	10.9287
239	N	GSE110907	miR-21-5p/miR-30c-2-3p	7.70477
240	N	GSE110907	miR-21-5p/miR-30c-2-3p	8.70708
241	T	GSE110907	miR-21-5p/miR-30c-2-3p	11.0548
242	T	GSE110907	miR-21-5p/miR-30c-2-3p	14.4389
243	N	GSE110907	miR-21-5p/miR-30c-2-3p	7.86316
244	T	GSE110907	miR-21-5p/miR-30c-2-3p	13.3646
245	T	GSE110907	miR-21-5p/miR-30c-2-3p	9.97298
246	N	GSE110907	miR-21-5p/miR-30c-2-3p	7.39743
247	N	GSE110907	miR-21-5p/miR-30c-2-3p	9.22124
248	N	GSE110907	miR-21-5p/miR-30c-2-3p	7.61174
249	T	GSE110907	miR-21-5p/miR-30c-2-3p	10.027
250	T	GSE110907	miR-21-5p/miR-30c-2-3p	11.8614
251	T	GSE110907	miR-21-5p/miR-30c-2-3p	13.0224
252	T	GSE110907	miR-21-5p/miR-30c-2-3p	12.5894
253	T	GSE110907	miR-21-5p/miR-30c-2-3p	11.8735
254	T	GSE110907	miR-21-5p/miR-30c-2-3p	13.5126
255	T	GSE110907	miR-21-5p/miR-30c-2-3p	12.4913
256	T	GSE110907	miR-21-5p/miR-30c-2-3p	10.8052
257	N	GSE110907	miR-21-5p/miR-30c-2-3p	8.68072
258	T	GSE110907	miR-21-5p/miR-30c-2-3p	10.8145
259	T	GSE110907	miR-21-5p/miR-30c-2-3p	11.4054
260	N	GSE110907	miR-21-5p/miR-30c-2-3p	7.82462
261	T	GSE110907	miR-21-5p/miR-30c-2-3p	11.2357
262	N	GSE110907	miR-21-5p/miR-30c-2-3p	8.14339
263	T	GSE110907	miR-21-5p/miR-30c-2-3p	12.6623
264	T	GSE110907	miR-21-5p/miR-30c-2-3p	13.4249
265	N	GSE110907	miR-21-5p/miR-30c-2-3p	7.89731
266	T	GSE110907	miR-21-5p/miR-30c-2-3p	12.2502
267	N	GSE110907	miR-21-5p/miR-30c-2-3p	7.36085
268	T	GSE110907	miR-21-5p/miR-30c-2-3p	11.0128
269	T	GSE110907	miR-21-5p/miR-30c-2-3p	13.7518
270	T	GSE110907	miR-21-5p/miR-30c-2-3p	12.2733
271	T	GSE110907	miR-21-5p/miR-30c-2-3p	12.3999
272	N	GSE110907	miR-21-5p/miR-30c-2-3p	7.57126
273	T	GSE110907	miR-21-5p/miR-30c-2-3p	12.9099
274	N	GSE110907	miR-21-5p/miR-30c-2-3p	9.69265
275	N	GSE110907	miR-21-5p/miR-30c-2-3p	8.28609
276	T	GSE110907	miR-21-5p/miR-30c-2-3p	11.7773
277	T	GSE110907	miR-21-5p/miR-30c-2-3p	11.0439
278	N	GSE110907	miR-21-5p/miR-30c-2-3p	7.40753
279	N	GSE110907	miR-21-5p/miR-30c-2-3p	7.90814
280	N	GSE110907	miR-21-5p/miR-30c-2-3p	8.13595
281	N	GSE110907	miR-21-5p/miR-30c-2-3p	8.2724
282	N	GSE110907	miR-21-5p/miR-30c-2-3p	6.99357
283	N	GSE110907	miR-21-5p/miR-30c-2-3p	7.67336
284	N	GSE110907	miR-21-5p/miR-30c-2-3p	7.65237
285	N	GSE110907	miR-21-5p/miR-30c-2-3p	7.80884
286	N	GSE110907	miR-21-5p/miR-30c-2-3p	8.23498
287	N	GSE110907	miR-21-5p/miR-30c-2-3p	7.3092
288	N	GSE110907	miR-21-5p/miR-30c-2-3p	8.24388
289	T	GSE110907	miR-21-5p/miR-30c-2-3p	11.6725
290	T	GSE110907	miR-21-5p/miR-30c-2-3p	13.7549
291	N	GSE110907	miR-21-5p/miR-30c-2-3p	8.39692
292	T	GSE110907	miR-21-5p/miR-30c-2-3p	12.21
293	T	GSE110907	miR-21-5p/miR-30c-2-3p	12.4607
294	T	GSE110907	miR-21-5p/miR-30c-2-3p	12.0068
295	T	GSE110907	miR-21-5p/miR-30c-2-3p	11.3726
296	N	GSE110907	miR-21-5p/miR-30c-2-3p	10.8453
297	T	GSE110907	miR-21-5p/miR-30c-2-3p	11.6356
298	N	GSE110907	miR-21-5p/miR-30c-2-3p	7.60114
299	T	GSE110907	miR-21-5p/miR-30c-2-3p	9.95712
300	T	GSE110907	miR-21-5p/miR-30c-2-3p	14.4852
301	T	GSE110907	miR-21-5p/miR-30c-2-3p	14.1619
302	T	GSE110907	miR-21-5p/miR-30c-2-3p	9.58402
303	T	GSE110907	miR-21-5p/miR-30c-2-3p	12.5144
304	T	GSE110907	miR-21-5p/miR-30c-2-3p	12.9183
305	T	GSE110907	miR-21-5p/miR-30c-2-3p	12.3619
306	N	GSE110907	miR-21-5p/miR-30c-2-3p	7.85994
307	T	GSE110907	miR-21-5p/miR-30c-2-3p	10.4188
308	T	GSE110907	miR-21-5p/miR-30c-2-3p	13.5246
309	N	GSE196633	miR-21-5p/miR-30c-2-3p	9.04181
310	T	GSE196633	miR-21-5p/miR-30c-2-3p	8.02771
311	N	GSE196633	miR-21-5p/miR-30c-2-3p	8.67987
312	T	GSE196633	miR-21-5p/miR-30c-2-3p	12.1026
313	N	GSE196633	miR-21-5p/miR-30c-2-3p	2.48691
314	T	GSE196633	miR-21-5p/miR-30c-2-3p	10.8448
315	N	GSE196633	miR-21-5p/miR-30c-2-3p	8.44936
316	T	GSE196633	miR-21-5p/miR-30c-2-3p	13.2991
317	N	GSE196633	miR-21-5p/miR-30c-2-3p	8.9213
318	T	GSE196633	miR-21-5p/miR-30c-2-3p	14.4062
319	N	GSE196633	miR-21-5p/miR-30c-2-3p	9.57983
320	T	GSE196633	miR-21-5p/miR-30c-2-3p	12.395
321	N	GSE196633	miR-21-5p/miR-30c-2-3p	8.8367
322	T	GSE196633	miR-21-5p/miR-30c-2-3p	12.5026
323	N	GSE196633	miR-21-5p/miR-30c-2-3p	8.33291
324	T	GSE196633	miR-21-5p/miR-30c-2-3p	13.5413
325	N	GSE196633	miR-21-5p/miR-30c-2-3p	10.7507
326	T	GSE196633	miR-21-5p/miR-30c-2-3p	12.5715
327	N	GSE196633	miR-21-5p/miR-30c-2-3p	8.73723
328	T	GSE196633	miR-21-5p/miR-30c-2-3p	13.2455
329	T	CPTAC-3-LUAD	miR-30a-3p/miR-503-5p	0.368349
330	T	CPTAC-3-LUAD	miR-30a-3p/miR-503-5p	3.818
331	N	CPTAC-3-LUAD	miR-30a-3p/miR-503-5p	5.76526
332	T	CPTAC-3-LUAD	miR-30a-3p/miR-503-5p	0.528982
333	T	CPTAC-3-LUAD	miR-30a-3p/miR-503-5p	1.73664
334	T	CPTAC-3-LUAD	miR-30a-3p/miR-503-5p	1.26474
335	T	CPTAC-3-LUAD	miR-30a-3p/miR-503-5p	1.39206
336	N	CPTAC-3-LUAD	miR-30a-3p/miR-503-5p	4.73634
337	T	CPTAC-3-LUAD	miR-30a-3p/miR-503-5p	1.44439
338	T	CPTAC-3-LUAD	miR-30a-3p/miR-503-5p	0.898618
339	T	CPTAC-3-LUAD	miR-30a-3p/miR-503-5p	1.86087
340	N	CPTAC-3-LUAD	miR-30a-3p/miR-503-5p	6.47818
341	T	CPTAC-3-LUAD	miR-30a-3p/miR-503-5p	1.27471
342	T	CPTAC-3-LUAD	miR-30a-3p/miR-503-5p	1.41369
343	T	CPTAC-3-LUAD	miR-30a-3p/miR-503-5p	0.58593
344	N	CPTAC-3-LUAD	miR-30a-3p/miR-503-5p	5.88662
345	T	CPTAC-3-LUAD	miR-30a-3p/miR-503-5p	1.51299
346	T	CPTAC-3-LUAD	miR-30a-3p/miR-503-5p	0.262186
347	T	CPTAC-3-LUAD	miR-30a-3p/miR-503-5p	0.722808
348	N	CPTAC-3-LUAD	miR-30a-3p/miR-503-5p	6.94606
349	T	CPTAC-3-LUAD	miR-30a-3p/miR-503-5p	1.28976
350	N	CPTAC-3-LUAD	miR-30a-3p/miR-503-5p	5.28873
351	N	CPTAC-3-LUAD	miR-30a-3p/miR-503-5p	5.98164
352	T	CPTAC-3-LUAD	miR-30a-3p/miR-503-5p	2.14021
353	N	CPTAC-3-LUAD	miR-30a-3p/miR-503-5p	5.8219
354	T	CPTAC-3-LUAD	miR-30a-3p/miR-503-5p	1.42355
355	N	CPTAC-3-LUAD	miR-30a-3p/miR-503-5p	4.89277
356	N	CPTAC-3-LUAD	miR-30a-3p/miR-503-5p	5.95168
357	N	CPTAC-3-LUAD	miR-30a-3p/miR-503-5p	6.35445
358	T	CPTAC-3-LUAD	miR-30a-3p/miR-503-5p	1.35888
359	N	CPTAC-3-LUAD	miR-30a-3p/miR-503-5p	4.72589
360	T	CPTAC-3-LUAD	miR-30a-3p/miR-503-5p	2.1696
361	N	CPTAC-3-LUAD	miR-30a-3p/miR-503-5p	5.44742
362	T	CPTAC-3-LUAD	miR-30a-3p/miR-503-5p	0.455835
363	N	CPTAC-3-LUAD	miR-30a-3p/miR-503-5p	6.72837
364	T	CPTAC-3-LUAD	miR-30a-3p/miR-503-5p	0.582198
365	N	CPTAC-3-LUAD	miR-30a-3p/miR-503-5p	4.98807
366	T	CPTAC-3-LUAD	miR-30a-3p/miR-503-5p	2.22344
367	N	CPTAC-3-LUAD	miR-30a-3p/miR-503-5p	5.61102
368	N	CPTAC-3-LUAD	miR-30a-3p/miR-503-5p	6.40777
369	T	CPTAC-3-LUAD	miR-30a-3p/miR-503-5p	0.562894
370	N	CPTAC-3-LUAD	miR-30a-3p/miR-503-5p	5.54654
371	T	CPTAC-3-LUAD	miR-30a-3p/miR-503-5p	1.75734
372	T	CPTAC-3-LUAD	miR-30a-3p/miR-503-5p	1.38904
373	N	CPTAC-3-LUAD	miR-30a-3p/miR-503-5p	5.08709
374	T	CPTAC-3-LUAD	miR-30a-3p/miR-503-5p	3.17498
375	T	CPTAC-3-LUAD	miR-30a-3p/miR-503-5p	3.46025
376	N	CPTAC-3-LUAD	miR-30a-3p/miR-503-5p	7.0969
377	T	CPTAC-3-LUAD	miR-30a-3p/miR-503-5p	0.976398
378	N	CPTAC-3-LUAD	miR-30a-3p/miR-503-5p	4.26426
379	T	CPTAC-3-LUAD	miR-30a-3p/miR-503-5p	0.749085
380	T	CPTAC-3-LUAD	miR-30a-3p/miR-503-5p	1.1725
381	T	CPTAC-3-LUAD	miR-30a-3p/miR-503-5p	1.0162
382	N	CPTAC-3-LUAD	miR-30a-3p/miR-503-5p	4.08602
383	T	CPTAC-3-LUAD	miR-30a-3p/miR-503-5p	4.02225
384	T	CPTAC-3-LUAD	miR-30a-3p/miR-503-5p	0.928127
385	N	CPTAC-3-LUAD	miR-30a-3p/miR-503-5p	6.16476
386	T	CPTAC-3-LUAD	miR-30a-3p/miR-503-5p	0.546882
387	N	CPTAC-3-LUAD	miR-30a-3p/miR-503-5p	6.46666
388	N	CPTAC-3-LUAD	miR-30a-3p/miR-503-5p	5.3365
389	N	CPTAC-3-LUAD	miR-30a-3p/miR-503-5p	6.23287
390	T	CPTAC-3-LUAD	miR-30a-3p/miR-503-5p	1.04658
391	N	CPTAC-3-LUAD	miR-30a-3p/miR-503-5p	5.49185
392	T	CPTAC-3-LUAD	miR-30a-3p/miR-503-5p	2.14402
393	N	CPTAC-3-LUAD	miR-30a-3p/miR-503-5p	6.06396
394	T	CPTAC-3-LUAD	miR-30a-3p/miR-503-5p	2.05703
395	N	CPTAC-3-LUAD	miR-30a-3p/miR-503-5p	6.4132
396	T	CPTAC-3-LUAD	miR-30a-3p/miR-503-5p	1.39145
397	N	CPTAC-3-LUAD	miR-30a-3p/miR-503-5p	6.10852
398	N	CPTAC-3-LUAD	miR-30a-3p/miR-503-5p	5.21974
399	T	CPTAC-3-LUAD	miR-30a-3p/miR-503-5p	3.82051
400	N	CPTAC-3-LUAD	miR-30a-3p/miR-503-5p	5.86434
401	T	CPTAC-3-LUAD	miR-30a-3p/miR-503-5p	1.47222
402	N	CPTAC-3-LUAD	miR-30a-3p/miR-503-5p	7.44225
403	N	CPTAC-3-LUAD	miR-30a-3p/miR-503-5p	6.28595
404	N	CPTAC-3-LUAD	miR-30a-3p/miR-503-5p	5.85978
405	N	CPTAC-3-LUAD	miR-30a-3p/miR-503-5p	6.23325
406	N	CPTAC-3-LUAD	miR-30a-3p/miR-503-5p	7.11293
407	T	CPTAC-3-LUAD	miR-30a-3p/miR-503-5p	0.897341
408	T	CPTAC-3-LUAD	miR-30a-3p/miR-503-5p	0.919737
409	T	CPTAC-3-LUAD	miR-30a-3p/miR-503-5p	1.24577
410	T	CPTAC-3-LUAD	miR-30a-3p/miR-503-5p	0.628073
411	T	CPTAC-3-LUAD	miR-30a-3p/miR-503-5p	1.09483
412	N	CPTAC-3-LUAD	miR-30a-3p/miR-503-5p	6.19286
413	T	CPTAC-3-LUAD	miR-30a-3p/miR-503-5p	1.02126
414	T	CPTAC-3-LUAD	miR-30a-3p/miR-503-5p	1.00584
415	T	CPTAC-3-LUAD	miR-30a-3p/miR-503-5p	1.79948
416	N	CPTAC-3-LUAD	miR-30a-3p/miR-503-5p	5.91441
417	T	CPTAC-3-LUAD	miR-30a-3p/miR-503-5p	0.507054
418	N	CPTAC-3-LUAD	miR-30a-3p/miR-503-5p	6.27719
419	N	CPTAC-3-LUAD	miR-30a-3p/miR-503-5p	4.93314
420	T	CPTAC-3-LUAD	miR-30a-3p/miR-503-5p	0.207588
421	T	CPTAC-3-LUAD	miR-30a-3p/miR-503-5p	2.66094
422	T	CPTAC-3-LUAD	miR-30a-3p/miR-503-5p	1.3369
423	N	CPTAC-3-LUAD	miR-30a-3p/miR-503-5p	6.73929
424	N	CPTAC-3-LUAD	miR-30a-3p/miR-503-5p	6.4878
425	T	CPTAC-3-LUAD	miR-30a-3p/miR-503-5p	1.18137
426	T	CPTAC-3-LUAD	miR-30a-3p/miR-503-5p	3.29837
427	N	CPTAC-3-LUAD	miR-30a-3p/miR-503-5p	5.63609
428	N	CPTAC-3-LUAD	miR-30a-3p/miR-503-5p	6.01911
429	T	CPTAC-3-LUAD	miR-30a-3p/miR-503-5p	3.44582
430	N	CPTAC-3-LUAD	miR-30a-3p/miR-503-5p	5.50578
431	T	CPTAC-3-LUAD	miR-30a-3p/miR-503-5p	1.43776
432	N	CPTAC-3-LUAD	miR-30a-3p/miR-503-5p	6.87447
433	T	CPTAC-3-LUAD	miR-30a-3p/miR-503-5p	0.968134
434	N	CPTAC-3-LUAD	miR-30a-3p/miR-503-5p	6.39025
435	N	CPTAC-3-LUAD	miR-30a-3p/miR-503-5p	4.35553
436	N	CPTAC-3-LUAD	miR-30a-3p/miR-503-5p	4.65766
437	N	CPTAC-3-LUAD	miR-30a-3p/miR-503-5p	6.17751
438	T	CPTAC-3-LUAD	miR-30a-3p/miR-503-5p	4.09404
439	T	CPTAC-3-LUAD	miR-30a-3p/miR-503-5p	1.00273
440	T	CPTAC-3-LUAD	miR-30a-3p/miR-503-5p	3.13551
441	N	CPTAC-3-LUAD	miR-30a-3p/miR-503-5p	5.90014
442	N	CPTAC-3-LUAD	miR-30a-3p/miR-503-5p	5.8016
443	N	CPTAC-3-LUAD	miR-30a-3p/miR-503-5p	5.86159
444	T	CPTAC-3-LUAD	miR-30a-3p/miR-503-5p	1.60198
445	N	CPTAC-3-LUAD	miR-30a-3p/miR-503-5p	6.19409
446	N	CPTAC-3-LUAD	miR-30a-3p/miR-503-5p	6.51802
447	T	CPTAC-3-LUAD	miR-30a-3p/miR-503-5p	0.961874
448	N	CPTAC-3-LUAD	miR-30a-3p/miR-503-5p	6.14581
449	N	CPTAC-3-LUAD	miR-30a-3p/miR-503-5p	5.24022
450	N	CPTAC-3-LUAD	miR-30a-3p/miR-503-5p	4.41375
451	N	CPTAC-3-LUAD	miR-30a-3p/miR-503-5p	4.87482
452	N	CPTAC-3-LUAD	miR-30a-3p/miR-503-5p	5.09671
453	T	CPTAC-3-LUAD	miR-30a-3p/miR-503-5p	0.934373
454	N	CPTAC-3-LUAD	miR-30a-3p/miR-503-5p	5.26484
455	T	CPTAC-3-LUAD	miR-30a-3p/miR-503-5p	2.17521
456	T	CPTAC-3-LUAD	miR-30a-3p/miR-503-5p	0.234118
457	T	CPTAC-3-LUAD	miR-30a-3p/miR-503-5p	0.488327
458	N	CPTAC-3-LUAD	miR-30a-3p/miR-503-5p	5.28767
459	T	CPTAC-3-LUAD	miR-30a-3p/miR-503-5p	2.02284
460	T	CPTAC-3-LUAD	miR-30a-3p/miR-503-5p	2.83519
461	N	CPTAC-3-LUAD	miR-30a-3p/miR-503-5p	5.11327
462	N	CPTAC-3-LUAD	miR-30a-3p/miR-503-5p	6.13533
463	N	CPTAC-3-LUAD	miR-30a-3p/miR-503-5p	6.50127
464	T	CPTAC-3-LUAD	miR-30a-3p/miR-503-5p	1.70352
465	N	CPTAC-3-LUAD	miR-30a-3p/miR-503-5p	5.01693
466	N	CPTAC-3-LUAD	miR-30a-3p/miR-503-5p	6.6856
467	T	CPTAC-3-LUAD	miR-30a-3p/miR-503-5p	0.791186
468	T	CPTAC-3-LUAD	miR-30a-3p/miR-503-5p	0.980929
469	N	CPTAC-3-LUAD	miR-30a-3p/miR-503-5p	6.85244
470	T	CPTAC-3-LUAD	miR-30a-3p/miR-503-5p	0.679971
471	N	CPTAC-3-LUAD	miR-30a-3p/miR-503-5p	5.29269
472	T	CPTAC-3-LUAD	miR-30a-3p/miR-503-5p	0.806074
473	N	CPTAC-3-LUAD	miR-30a-3p/miR-503-5p	6.22863
474	T	CPTAC-3-LUAD	miR-30a-3p/miR-503-5p	2.32193
475	T	CPTAC-3-LUAD	miR-30a-3p/miR-503-5p	0.83134
476	T	CPTAC-3-LUAD	miR-30a-3p/miR-503-5p	2.48096
477	T	CPTAC-3-LUAD	miR-30a-3p/miR-503-5p	1.24723
478	T	CPTAC-3-LUAD	miR-30a-3p/miR-503-5p	2.75229
479	N	CPTAC-3-LUAD	miR-30a-3p/miR-503-5p	6.07406
480	N	CPTAC-3-LUAD	miR-30a-3p/miR-503-5p	5.55846
481	N	CPTAC-3-LUAD	miR-30a-3p/miR-503-5p	5.79843
482	T	CPTAC-3-LUAD	miR-30a-3p/miR-503-5p	0.579643
483	N	CPTAC-3-LUAD	miR-30a-3p/miR-503-5p	5.98123
484	N	CPTAC-3-LUAD	miR-30a-3p/miR-503-5p	4.96161
485	N	CPTAC-3-LUAD	miR-30a-3p/miR-503-5p	7.65639
486	T	CPTAC-3-LUAD	miR-30a-3p/miR-503-5p	1.2997
487	N	CPTAC-3-LUAD	miR-30a-3p/miR-503-5p	6.81402
488	T	CPTAC-3-LUAD	miR-30a-3p/miR-503-5p	0.926443
489	T	CPTAC-3-LUAD	miR-30a-3p/miR-503-5p	0.351364
490	T	CPTAC-3-LUAD	miR-30a-3p/miR-503-5p	0.529666
491	N	CPTAC-3-LUAD	miR-30a-3p/miR-503-5p	5.55412
492	N	CPTAC-3-LUAD	miR-30a-3p/miR-503-5p	6.30209
493	N	CPTAC-3-LUAD	miR-30a-3p/miR-503-5p	6.13684
494	T	CPTAC-3-LUAD	miR-30a-3p/miR-503-5p	2.52102
495	T	CPTAC-3-LUAD	miR-30a-3p/miR-503-5p	1.61722
496	N	CPTAC-3-LUAD	miR-30a-3p/miR-503-5p	6.2274
497	N	CPTAC-3-LUAD	miR-30a-3p/miR-503-5p	6.65098
498	T	CPTAC-3-LUAD	miR-30a-3p/miR-503-5p	2.44228
499	N	CPTAC-3-LUAD	miR-30a-3p/miR-503-5p	5.15856
500	T	CPTAC-3-LUAD	miR-30a-3p/miR-503-5p	2.88735
501	T	CPTAC-3-LUAD	miR-30a-3p/miR-503-5p	0.724504
502	N	CPTAC-3-LUAD	miR-30a-3p/miR-503-5p	6.48079
503	N	CPTAC-3-LUAD	miR-30a-3p/miR-503-5p	5.45823
504	N	CPTAC-3-LUAD	miR-30a-3p/miR-503-5p	5.0538
505	T	CPTAC-3-LUAD	miR-30a-3p/miR-503-5p	2.10539
506	T	CPTAC-3-LUAD	miR-30a-3p/miR-503-5p	0.489835
507	N	CPTAC-3-LUAD	miR-30a-3p/miR-503-5p	6.04487
508	T	CPTAC-3-LUAD	miR-30a-3p/miR-503-5p	1.20723
509	N	CPTAC-3-LUAD	miR-30a-3p/miR-503-5p	4.08476
510	N	CPTAC-3-LUAD	miR-30a-3p/miR-503-5p	6.74309
511	T	CPTAC-3-LUAD	miR-30a-3p/miR-503-5p	3.31135
512	T	CPTAC-3-LUAD	miR-30a-3p/miR-503-5p	3.14458
513	N	CPTAC-3-LUAD	miR-30a-3p/miR-503-5p	5.1565
514	N	CPTAC-3-LUAD	miR-30a-3p/miR-503-5p	6.2333
515	T	CPTAC-3-LUAD	miR-30a-3p/miR-503-5p	2.4613
516	T	CPTAC-3-LUAD	miR-30a-3p/miR-503-5p	0.984099
517	T	CPTAC-3-LUAD	miR-30a-3p/miR-503-5p	0.693139
518	N	CPTAC-3-LUAD	miR-30a-3p/miR-503-5p	4.97973
519	T	CPTAC-3-LUAD	miR-30a-3p/miR-503-5p	0.542527
520	N	CPTAC-3-LUAD	miR-30a-3p/miR-503-5p	6.29008
521	N	CPTAC-3-LUAD	miR-30a-3p/miR-503-5p	5.59495
522	T	CPTAC-3-LUAD	miR-30a-3p/miR-503-5p	2.24084
523	T	CPTAC-3-LUAD	miR-30a-3p/miR-503-5p	1.7483
524	T	CPTAC-3-LUAD	miR-30a-3p/miR-503-5p	2.02023
525	T	CPTAC-3-LUAD	miR-30a-3p/miR-503-5p	2.30112
526	N	CPTAC-3-LUAD	miR-30a-3p/miR-503-5p	5.73877
527	N	CPTAC-3-LUAD	miR-30a-3p/miR-503-5p	5.79149
528	T	CPTAC-3-LUAD	miR-30a-3p/miR-503-5p	1.92892
529	N	CPTAC-3-LUAD	miR-30a-3p/miR-503-5p	6.15282
530	T	CPTAC-3-LUAD	miR-30a-3p/miR-503-5p	0.442564
531	N	CPTAC-3-LUAD	miR-30a-3p/miR-503-5p	7.44708
532	T	CPTAC-3-LUAD	miR-30a-3p/miR-503-5p	0.342872
533	N	CPTAC-3-LUAD	miR-30a-3p/miR-503-5p	5.75931
534	T	CPTAC-3-LUAD	miR-30a-3p/miR-503-5p	1.63619
535	N	CPTAC-3-LUAD	miR-30a-3p/miR-503-5p	6.35563
536	T	CPTAC-3-LUAD	miR-30a-3p/miR-503-5p	4.15908
537	T	CPTAC-3-LUAD	miR-30a-3p/miR-503-5p	0.723527
538	T	CPTAC-3-LUAD	miR-30a-3p/miR-503-5p	0.227157
539	T	CPTAC-3-LUAD	miR-30a-3p/miR-503-5p	0.235597
540	N	CPTAC-3-LUAD	miR-30a-3p/miR-503-5p	5.58633
541	T	CPTAC-3-LUAD	miR-30a-3p/miR-503-5p	3.38634
542	N	GSE110907	miR-30a-3p/miR-503-5p	10.2066
543	N	GSE110907	miR-30a-3p/miR-503-5p	11.57
544	N	GSE110907	miR-30a-3p/miR-503-5p	10.9141
545	T	GSE110907	miR-30a-3p/miR-503-5p	8.95172
546	N	GSE110907	miR-30a-3p/miR-503-5p	10.9438
547	N	GSE110907	miR-30a-3p/miR-503-5p	11.1173
548	N	GSE110907	miR-30a-3p/miR-503-5p	10.2912
549	N	GSE110907	miR-30a-3p/miR-503-5p	10.0765
550	N	GSE110907	miR-30a-3p/miR-503-5p	10.2207
551	N	GSE110907	miR-30a-3p/miR-503-5p	11.1489
552	T	GSE110907	miR-30a-3p/miR-503-5p	9.18205
553	T	GSE110907	miR-30a-3p/miR-503-5p	5.14592
554	N	GSE110907	miR-30a-3p/miR-503-5p	9.92852
555	N	GSE110907	miR-30a-3p/miR-503-5p	11.6265
556	N	GSE110907	miR-30a-3p/miR-503-5p	9.50346
557	N	GSE110907	miR-30a-3p/miR-503-5p	9.99688
558	T	GSE110907	miR-30a-3p/miR-503-5p	7.30877
559	N	GSE110907	miR-30a-3p/miR-503-5p	10.896
560	T	GSE110907	miR-30a-3p/miR-503-5p	9.524
561	N	GSE110907	miR-30a-3p/miR-503-5p	10.5183
562	N	GSE110907	miR-30a-3p/miR-503-5p	10.905
563	N	GSE110907	miR-30a-3p/miR-503-5p	10.5668
564	N	GSE110907	miR-30a-3p/miR-503-5p	9.77386
565	N	GSE110907	miR-30a-3p/miR-503-5p	9.04004
566	T	GSE110907	miR-30a-3p/miR-503-5p	5.36931
567	T	GSE110907	miR-30a-3p/miR-503-5p	7.3132
568	N	GSE110907	miR-30a-3p/miR-503-5p	9.85777
569	N	GSE110907	miR-30a-3p/miR-503-5p	11.5759
570	T	GSE110907	miR-30a-3p/miR-503-5p	7.93251
571	T	GSE110907	miR-30a-3p/miR-503-5p	4.33936
572	N	GSE110907	miR-30a-3p/miR-503-5p	10.4607
573	T	GSE110907	miR-30a-3p/miR-503-5p	4.33225
574	T	GSE110907	miR-30a-3p/miR-503-5p	6.05769
575	N	GSE110907	miR-30a-3p/miR-503-5p	11.5297
576	N	GSE110907	miR-30a-3p/miR-503-5p	9.84913
577	N	GSE110907	miR-30a-3p/miR-503-5p	12.2105
578	T	GSE110907	miR-30a-3p/miR-503-5p	7.98171
579	T	GSE110907	miR-30a-3p/miR-503-5p	8.4219
580	T	GSE110907	miR-30a-3p/miR-503-5p	7.47951
581	T	GSE110907	miR-30a-3p/miR-503-5p	6.93577
582	T	GSE110907	miR-30a-3p/miR-503-5p	6.69369
583	T	GSE110907	miR-30a-3p/miR-503-5p	5.7767
584	T	GSE110907	miR-30a-3p/miR-503-5p	6.4823
585	T	GSE110907	miR-30a-3p/miR-503-5p	8.44864
586	N	GSE110907	miR-30a-3p/miR-503-5p	9.98101
587	T	GSE110907	miR-30a-3p/miR-503-5p	7.43413
588	T	GSE110907	miR-30a-3p/miR-503-5p	6.94242
589	N	GSE110907	miR-30a-3p/miR-503-5p	10.6974
590	T	GSE110907	miR-30a-3p/miR-503-5p	8.54741
591	N	GSE110907	miR-30a-3p/miR-503-5p	10.075
592	T	GSE110907	miR-30a-3p/miR-503-5p	5.32222
593	T	GSE110907	miR-30a-3p/miR-503-5p	6.89991
594	N	GSE110907	miR-30a-3p/miR-503-5p	11.0996
595	T	GSE110907	miR-30a-3p/miR-503-5p	5.44014
596	N	GSE110907	miR-30a-3p/miR-503-5p	11.0118
597	T	GSE110907	miR-30a-3p/miR-503-5p	8.70678
598	T	GSE110907	miR-30a-3p/miR-503-5p	4.0967
599	T	GSE110907	miR-30a-3p/miR-503-5p	7.21049
600	T	GSE110907	miR-30a-3p/miR-503-5p	4.96193
601	N	GSE110907	miR-30a-3p/miR-503-5p	10.514
602	T	GSE110907	miR-30a-3p/miR-503-5p	5.20496
603	N	GSE110907	miR-30a-3p/miR-503-5p	8.24925
604	N	GSE110907	miR-30a-3p/miR-503-5p	10.0252
605	T	GSE110907	miR-30a-3p/miR-503-5p	5.64965
606	T	GSE110907	miR-30a-3p/miR-503-5p	6.79177
607	N	GSE110907	miR-30a-3p/miR-503-5p	11.23
608	N	GSE110907	miR-30a-3p/miR-503-5p	10.4642
609	N	GSE110907	miR-30a-3p/miR-503-5p	10.9455
610	N	GSE110907	miR-30a-3p/miR-503-5p	10.7657
611	N	GSE110907	miR-30a-3p/miR-503-5p	10.3789
612	N	GSE110907	miR-30a-3p/miR-503-5p	10.9697
613	N	GSE110907	miR-30a-3p/miR-503-5p	11.4714
614	N	GSE110907	miR-30a-3p/miR-503-5p	10.7937
615	N	GSE110907	miR-30a-3p/miR-503-5p	10.2155
616	N	GSE110907	miR-30a-3p/miR-503-5p	11.5472
617	N	GSE110907	miR-30a-3p/miR-503-5p	12.099
618	T	GSE110907	miR-30a-3p/miR-503-5p	9.24965
619	T	GSE110907	miR-30a-3p/miR-503-5p	4.72589
620	N	GSE110907	miR-30a-3p/miR-503-5p	10.387
621	T	GSE110907	miR-30a-3p/miR-503-5p	4.43704
622	T	GSE110907	miR-30a-3p/miR-503-5p	6.96358
623	T	GSE110907	miR-30a-3p/miR-503-5p	5.87119
624	T	GSE110907	miR-30a-3p/miR-503-5p	6.08001
625	N	GSE110907	miR-30a-3p/miR-503-5p	8.23362
626	T	GSE110907	miR-30a-3p/miR-503-5p	7.79221
627	N	GSE110907	miR-30a-3p/miR-503-5p	10.2763
628	T	GSE110907	miR-30a-3p/miR-503-5p	9.28486
629	T	GSE110907	miR-30a-3p/miR-503-5p	5.16256
630	T	GSE110907	miR-30a-3p/miR-503-5p	4.74565
631	T	GSE110907	miR-30a-3p/miR-503-5p	11.731
632	T	GSE110907	miR-30a-3p/miR-503-5p	3.9465
633	T	GSE110907	miR-30a-3p/miR-503-5p	4.82887
634	T	GSE110907	miR-30a-3p/miR-503-5p	4.89224
635	N	GSE110907	miR-30a-3p/miR-503-5p	10.6018
636	T	GSE110907	miR-30a-3p/miR-503-5p	7.48778
637	T	GSE110907	miR-30a-3p/miR-503-5p	3.67988
638	N	GSE196633	miR-30a-3p/miR-503-5p	9.33269
639	T	GSE196633	miR-30a-3p/miR-503-5p	8.37177
640	N	GSE196633	miR-30a-3p/miR-503-5p	7.43243
641	T	GSE196633	miR-30a-3p/miR-503-5p	5.42272
642	N	GSE196633	miR-30a-3p/miR-503-5p	10.0881
643	T	GSE196633	miR-30a-3p/miR-503-5p	7.65941
644	N	GSE196633	miR-30a-3p/miR-503-5p	11.3486
645	T	GSE196633	miR-30a-3p/miR-503-5p	6.23783
646	N	GSE196633	miR-30a-3p/miR-503-5p	10.5475
647	T	GSE196633	miR-30a-3p/miR-503-5p	4.20488
648	N	GSE196633	miR-30a-3p/miR-503-5p	8.24704
649	T	GSE196633	miR-30a-3p/miR-503-5p	6.44683
650	N	GSE196633	miR-30a-3p/miR-503-5p	8.82535
651	T	GSE196633	miR-30a-3p/miR-503-5p	6.0918
652	N	GSE196633	miR-30a-3p/miR-503-5p	10.4286
653	T	GSE196633	miR-30a-3p/miR-503-5p	3.16775
654	N	GSE196633	miR-30a-3p/miR-503-5p	9.59611
655	T	GSE196633	miR-30a-3p/miR-503-5p	7.12805
656	N	GSE196633	miR-30a-3p/miR-503-5p	11.6634
657	T	GSE196633	miR-30a-3p/miR-503-5p	6.44662
658	T	CPTAC-3-LUAD	miR-30c-2-3p/miR-9-5p	0.030287
659	T	CPTAC-3-LUAD	miR-30c-2-3p/miR-9-5p	0.37618
660	N	CPTAC-3-LUAD	miR-30c-2-3p/miR-9-5p	2.5372
661	T	CPTAC-3-LUAD	miR-30c-2-3p/miR-9-5p	0.0835234
662	T	CPTAC-3-LUAD	miR-30c-2-3p/miR-9-5p	0.0353057
663	T	CPTAC-3-LUAD	miR-30c-2-3p/miR-9-5p	0.0616287
664	T	CPTAC-3-LUAD	miR-30c-2-3p/miR-9-5p	0.363453
665	N	CPTAC-3-LUAD	miR-30c-2-3p/miR-9-5p	2.88851
666	T	CPTAC-3-LUAD	miR-30c-2-3p/miR-9-5p	0.00607863
667	T	CPTAC-3-LUAD	miR-30c-2-3p/miR-9-5p	0.0605731
668	T	CPTAC-3-LUAD	miR-30c-2-3p/miR-9-5p	0.0278582
669	N	CPTAC-3-LUAD	miR-30c-2-3p/miR-9-5p	2.63352
670	T	CPTAC-3-LUAD	miR-30c-2-3p/miR-9-5p	0.0172293
671	T	CPTAC-3-LUAD	miR-30c-2-3p/miR-9-5p	0.155076
672	T	CPTAC-3-LUAD	miR-30c-2-3p/miR-9-5p	0.0819095
673	N	CPTAC-3-LUAD	miR-30c-2-3p/miR-9-5p	3.05387
674	T	CPTAC-3-LUAD	miR-30c-2-3p/miR-9-5p	0.010861
675	T	CPTAC-3-LUAD	miR-30c-2-3p/miR-9-5p	0.00703911
676	T	CPTAC-3-LUAD	miR-30c-2-3p/miR-9-5p	0.0222424
677	N	CPTAC-3-LUAD	miR-30c-2-3p/miR-9-5p	2.87385
678	T	CPTAC-3-LUAD	miR-30c-2-3p/miR-9-5p	0.404785
679	N	CPTAC-3-LUAD	miR-30c-2-3p/miR-9-5p	2.7445
680	N	CPTAC-3-LUAD	miR-30c-2-3p/miR-9-5p	3.53952
681	T	CPTAC-3-LUAD	miR-30c-2-3p/miR-9-5p	0.542043
682	N	CPTAC-3-LUAD	miR-30c-2-3p/miR-9-5p	2.55491
683	T	CPTAC-3-LUAD	miR-30c-2-3p/miR-9-5p	0.00737605
684	N	CPTAC-3-LUAD	miR-30c-2-3p/miR-9-5p	2.90928
685	N	CPTAC-3-LUAD	miR-30c-2-3p/miR-9-5p	2.01295
686	N	CPTAC-3-LUAD	miR-30c-2-3p/miR-9-5p	2.55592
687	T	CPTAC-3-LUAD	miR-30c-2-3p/miR-9-5p	0.00126398
688	N	CPTAC-3-LUAD	miR-30c-2-3p/miR-9-5p	2.20011
689	T	CPTAC-3-LUAD	miR-30c-2-3p/miR-9-5p	0.18018
690	N	CPTAC-3-LUAD	miR-30c-2-3p/miR-9-5p	2.76275
691	T	CPTAC-3-LUAD	miR-30c-2-3p/miR-9-5p	0.0351936
692	N	CPTAC-3-LUAD	miR-30c-2-3p/miR-9-5p	2.20108
693	T	CPTAC-3-LUAD	miR-30c-2-3p/miR-9-5p	0.0119477
694	N	CPTAC-3-LUAD	miR-30c-2-3p/miR-9-5p	0.481376
695	T	CPTAC-3-LUAD	miR-30c-2-3p/miR-9-5p	0.440847
696	N	CPTAC-3-LUAD	miR-30c-2-3p/miR-9-5p	2.48288
697	N	CPTAC-3-LUAD	miR-30c-2-3p/miR-9-5p	2.6121
698	T	CPTAC-3-LUAD	miR-30c-2-3p/miR-9-5p	0.138337
699	N	CPTAC-3-LUAD	miR-30c-2-3p/miR-9-5p	1.86598
700	T	CPTAC-3-LUAD	miR-30c-2-3p/miR-9-5p	0.257856
701	T	CPTAC-3-LUAD	miR-30c-2-3p/miR-9-5p	0.168374
702	N	CPTAC-3-LUAD	miR-30c-2-3p/miR-9-5p	1.18159
703	T	CPTAC-3-LUAD	miR-30c-2-3p/miR-9-5p	0.266252
704	T	CPTAC-3-LUAD	miR-30c-2-3p/miR-9-5p	0.135398
705	N	CPTAC-3-LUAD	miR-30c-2-3p/miR-9-5p	3.37406
706	T	CPTAC-3-LUAD	miR-30c-2-3p/miR-9-5p	0.0147049
707	N	CPTAC-3-LUAD	miR-30c-2-3p/miR-9-5p	2.53051
708	T	CPTAC-3-LUAD	miR-30c-2-3p/miR-9-5p	0.193966
709	T	CPTAC-3-LUAD	miR-30c-2-3p/miR-9-5p	0.00666373
710	T	CPTAC-3-LUAD	miR-30c-2-3p/miR-9-5p	0.00259484
711	N	CPTAC-3-LUAD	miR-30c-2-3p/miR-9-5p	3.95079
712	T	CPTAC-3-LUAD	miR-30c-2-3p/miR-9-5p	0.293344
713	T	CPTAC-3-LUAD	miR-30c-2-3p/miR-9-5p	0.0945514
714	N	CPTAC-3-LUAD	miR-30c-2-3p/miR-9-5p	2.14923
715	T	CPTAC-3-LUAD	miR-30c-2-3p/miR-9-5p	0.133203
716	N	CPTAC-3-LUAD	miR-30c-2-3p/miR-9-5p	2.19292
717	N	CPTAC-3-LUAD	miR-30c-2-3p/miR-9-5p	2.47166
718	N	CPTAC-3-LUAD	miR-30c-2-3p/miR-9-5p	2.95492
719	T	CPTAC-3-LUAD	miR-30c-2-3p/miR-9-5p	0.097735
720	N	CPTAC-3-LUAD	miR-30c-2-3p/miR-9-5p	1.92798
721	T	CPTAC-3-LUAD	miR-30c-2-3p/miR-9-5p	0.064525
722	N	CPTAC-3-LUAD	miR-30c-2-3p/miR-9-5p	1.57045
723	T	CPTAC-3-LUAD	miR-30c-2-3p/miR-9-5p	0.064525
724	N	CPTAC-3-LUAD	miR-30c-2-3p/miR-9-5p	2.85963
725	T	CPTAC-3-LUAD	miR-30c-2-3p/miR-9-5p	0.166447
726	N	CPTAC-3-LUAD	miR-30c-2-3p/miR-9-5p	2.42579
727	N	CPTAC-3-LUAD	miR-30c-2-3p/miR-9-5p	1.83685
728	T	CPTAC-3-LUAD	miR-30c-2-3p/miR-9-5p	0.373711
729	N	CPTAC-3-LUAD	miR-30c-2-3p/miR-9-5p	1.77969
730	T	CPTAC-3-LUAD	miR-30c-2-3p/miR-9-5p	0.216064
731	N	CPTAC-3-LUAD	miR-30c-2-3p/miR-9-5p	3.44038
732	N	CPTAC-3-LUAD	miR-30c-2-3p/miR-9-5p	2.02786
733	N	CPTAC-3-LUAD	miR-30c-2-3p/miR-9-5p	2.76141
734	N	CPTAC-3-LUAD	miR-30c-2-3p/miR-9-5p	2.98024
735	N	CPTAC-3-LUAD	miR-30c-2-3p/miR-9-5p	2.03688
736	T	CPTAC-3-LUAD	miR-30c-2-3p/miR-9-5p	0.026507
737	T	CPTAC-3-LUAD	miR-30c-2-3p/miR-9-5p	0.0225575
738	T	CPTAC-3-LUAD	miR-30c-2-3p/miR-9-5p	0.0487351
739	T	CPTAC-3-LUAD	miR-30c-2-3p/miR-9-5p	0.0839772
740	T	CPTAC-3-LUAD	miR-30c-2-3p/miR-9-5p	0.145514
741	N	CPTAC-3-LUAD	miR-30c-2-3p/miR-9-5p	1.24774
742	T	CPTAC-3-LUAD	miR-30c-2-3p/miR-9-5p	0.179304
743	T	CPTAC-3-LUAD	miR-30c-2-3p/miR-9-5p	0.342869
744	T	CPTAC-3-LUAD	miR-30c-2-3p/miR-9-5p	0.0219426
745	N	CPTAC-3-LUAD	miR-30c-2-3p/miR-9-5p	2.10121
746	T	CPTAC-3-LUAD	miR-30c-2-3p/miR-9-5p	0.540746
747	N	CPTAC-3-LUAD	miR-30c-2-3p/miR-9-5p	1.60814
748	N	CPTAC-3-LUAD	miR-30c-2-3p/miR-9-5p	2.51431
749	T	CPTAC-3-LUAD	miR-30c-2-3p/miR-9-5p	0.0316528
750	T	CPTAC-3-LUAD	miR-30c-2-3p/miR-9-5p	0.0466433
751	T	CPTAC-3-LUAD	miR-30c-2-3p/miR-9-5p	0.0427672
752	N	CPTAC-3-LUAD	miR-30c-2-3p/miR-9-5p	3.81193
753	N	CPTAC-3-LUAD	miR-30c-2-3p/miR-9-5p	1.18791
754	T	CPTAC-3-LUAD	miR-30c-2-3p/miR-9-5p	0.381241
755	T	CPTAC-3-LUAD	miR-30c-2-3p/miR-9-5p	0.293522
756	N	CPTAC-3-LUAD	miR-30c-2-3p/miR-9-5p	2.38627
757	N	CPTAC-3-LUAD	miR-30c-2-3p/miR-9-5p	1.9788
758	T	CPTAC-3-LUAD	miR-30c-2-3p/miR-9-5p	0.129203
759	N	CPTAC-3-LUAD	miR-30c-2-3p/miR-9-5p	2.43222
760	T	CPTAC-3-LUAD	miR-30c-2-3p/miR-9-5p	0.24428
761	N	CPTAC-3-LUAD	miR-30c-2-3p/miR-9-5p	3.04664
762	T	CPTAC-3-LUAD	miR-30c-2-3p/miR-9-5p	0.0822926
763	N	CPTAC-3-LUAD	miR-30c-2-3p/miR-9-5p	1.68787
764	N	CPTAC-3-LUAD	miR-30c-2-3p/miR-9-5p	1.26886
765	N	CPTAC-3-LUAD	miR-30c-2-3p/miR-9-5p	1.72647
766	N	CPTAC-3-LUAD	miR-30c-2-3p/miR-9-5p	2.72588
767	T	CPTAC-3-LUAD	miR-30c-2-3p/miR-9-5p	0.716024
768	T	CPTAC-3-LUAD	miR-30c-2-3p/miR-9-5p	0.0972972
769	T	CPTAC-3-LUAD	miR-30c-2-3p/miR-9-5p	0.079364
770	N	CPTAC-3-LUAD	miR-30c-2-3p/miR-9-5p	3.12944
771	N	CPTAC-3-LUAD	miR-30c-2-3p/miR-9-5p	2.19404
772	N	CPTAC-3-LUAD	miR-30c-2-3p/miR-9-5p	2.91907
773	T	CPTAC-3-LUAD	miR-30c-2-3p/miR-9-5p	0.703031
774	N	CPTAC-3-LUAD	miR-30c-2-3p/miR-9-5p	3.08174
775	N	CPTAC-3-LUAD	miR-30c-2-3p/miR-9-5p	1.78741
776	T	CPTAC-3-LUAD	miR-30c-2-3p/miR-9-5p	0.245147
777	N	CPTAC-3-LUAD	miR-30c-2-3p/miR-9-5p	2.96843
778	N	CPTAC-3-LUAD	miR-30c-2-3p/miR-9-5p	2.7046
779	N	CPTAC-3-LUAD	miR-30c-2-3p/miR-9-5p	2.38347
780	N	CPTAC-3-LUAD	miR-30c-2-3p/miR-9-5p	2.7091
781	N	CPTAC-3-LUAD	miR-30c-2-3p/miR-9-5p	1.86172
782	T	CPTAC-3-LUAD	miR-30c-2-3p/miR-9-5p	0.0216484
783	N	CPTAC-3-LUAD	miR-30c-2-3p/miR-9-5p	2.10256
784	T	CPTAC-3-LUAD	miR-30c-2-3p/miR-9-5p	0.640553
785	T	CPTAC-3-LUAD	miR-30c-2-3p/miR-9-5p	0.0225805
786	T	CPTAC-3-LUAD	miR-30c-2-3p/miR-9-5p	0.0170918
787	N	CPTAC-3-LUAD	miR-30c-2-3p/miR-9-5p	2.39473
788	T	CPTAC-3-LUAD	miR-30c-2-3p/miR-9-5p	0.0307497
789	T	CPTAC-3-LUAD	miR-30c-2-3p/miR-9-5p	0.04848
790	N	CPTAC-3-LUAD	miR-30c-2-3p/miR-9-5p	2.50891
791	N	CPTAC-3-LUAD	miR-30c-2-3p/miR-9-5p	2.57237
792	N	CPTAC-3-LUAD	miR-30c-2-3p/miR-9-5p	4.99777
793	T	CPTAC-3-LUAD	miR-30c-2-3p/miR-9-5p	0.068066
794	N	CPTAC-3-LUAD	miR-30c-2-3p/miR-9-5p	1.86911
795	N	CPTAC-3-LUAD	miR-30c-2-3p/miR-9-5p	1.11742
796	T	CPTAC-3-LUAD	miR-30c-2-3p/miR-9-5p	0.0216951
797	T	CPTAC-3-LUAD	miR-30c-2-3p/miR-9-5p	0.0521026
798	N	CPTAC-3-LUAD	miR-30c-2-3p/miR-9-5p	2.3803
799	T	CPTAC-3-LUAD	miR-30c-2-3p/miR-9-5p	0.0111213
800	N	CPTAC-3-LUAD	miR-30c-2-3p/miR-9-5p	1.25513
801	T	CPTAC-3-LUAD	miR-30c-2-3p/miR-9-5p	0.110821
802	N	CPTAC-3-LUAD	miR-30c-2-3p/miR-9-5p	1.82996
803	T	CPTAC-3-LUAD	miR-30c-2-3p/miR-9-5p	0.136007
804	T	CPTAC-3-LUAD	miR-30c-2-3p/miR-9-5p	0.00806427
805	T	CPTAC-3-LUAD	miR-30c-2-3p/miR-9-5p	0.0134392
806	T	CPTAC-3-LUAD	miR-30c-2-3p/miR-9-5p	0.0169156
807	T	CPTAC-3-LUAD	miR-30c-2-3p/miR-9-5p	0.495789
808	N	CPTAC-3-LUAD	miR-30c-2-3p/miR-9-5p	1.8955
809	N	CPTAC-3-LUAD	miR-30c-2-3p/miR-9-5p	1.99713
810	N	CPTAC-3-LUAD	miR-30c-2-3p/miR-9-5p	2.52487
811	T	CPTAC-3-LUAD	miR-30c-2-3p/miR-9-5p	0.0249604
812	N	CPTAC-3-LUAD	miR-30c-2-3p/miR-9-5p	1.79989
813	N	CPTAC-3-LUAD	miR-30c-2-3p/miR-9-5p	2.85533
814	N	CPTAC-3-LUAD	miR-30c-2-3p/miR-9-5p	2.39303
815	T	CPTAC-3-LUAD	miR-30c-2-3p/miR-9-5p	0.20482
816	N	CPTAC-3-LUAD	miR-30c-2-3p/miR-9-5p	2.19384
817	T	CPTAC-3-LUAD	miR-30c-2-3p/miR-9-5p	0.0480542
818	T	CPTAC-3-LUAD	miR-30c-2-3p/miR-9-5p	0.506707
819	T	CPTAC-3-LUAD	miR-30c-2-3p/miR-9-5p	0.0145748
820	N	CPTAC-3-LUAD	miR-30c-2-3p/miR-9-5p	2.06083
821	N	CPTAC-3-LUAD	miR-30c-2-3p/miR-9-5p	2.22966
822	N	CPTAC-3-LUAD	miR-30c-2-3p/miR-9-5p	1.58213
823	T	CPTAC-3-LUAD	miR-30c-2-3p/miR-9-5p	0.25037
824	T	CPTAC-3-LUAD	miR-30c-2-3p/miR-9-5p	0.72514
825	N	CPTAC-3-LUAD	miR-30c-2-3p/miR-9-5p	3.41871
826	N	CPTAC-3-LUAD	miR-30c-2-3p/miR-9-5p	1.72377
827	T	CPTAC-3-LUAD	miR-30c-2-3p/miR-9-5p	0.139628
828	N	CPTAC-3-LUAD	miR-30c-2-3p/miR-9-5p	2.39975
829	T	CPTAC-3-LUAD	miR-30c-2-3p/miR-9-5p	0.20777
830	T	CPTAC-3-LUAD	miR-30c-2-3p/miR-9-5p	0.12452
831	N	CPTAC-3-LUAD	miR-30c-2-3p/miR-9-5p	1.61197
832	N	CPTAC-3-LUAD	miR-30c-2-3p/miR-9-5p	2.66661
833	N	CPTAC-3-LUAD	miR-30c-2-3p/miR-9-5p	1.2522
834	T	CPTAC-3-LUAD	miR-30c-2-3p/miR-9-5p	0.280049
835	T	CPTAC-3-LUAD	miR-30c-2-3p/miR-9-5p	0.000991325
836	N	CPTAC-3-LUAD	miR-30c-2-3p/miR-9-5p	2.31564
837	T	CPTAC-3-LUAD	miR-30c-2-3p/miR-9-5p	0.0320222
838	N	CPTAC-3-LUAD	miR-30c-2-3p/miR-9-5p	1.20508
839	N	CPTAC-3-LUAD	miR-30c-2-3p/miR-9-5p	3.39671
840	T	CPTAC-3-LUAD	miR-30c-2-3p/miR-9-5p	0.107069
841	T	CPTAC-3-LUAD	miR-30c-2-3p/miR-9-5p	0.112512
842	N	CPTAC-3-LUAD	miR-30c-2-3p/miR-9-5p	1.64054
843	N	CPTAC-3-LUAD	miR-30c-2-3p/miR-9-5p	2.50375
844	T	CPTAC-3-LUAD	miR-30c-2-3p/miR-9-5p	0.148392
845	T	CPTAC-3-LUAD	miR-30c-2-3p/miR-9-5p	0.0708275
846	T	CPTAC-3-LUAD	miR-30c-2-3p/miR-9-5p	0.0435263
847	N	CPTAC-3-LUAD	miR-30c-2-3p/miR-9-5p	0.74535
848	T	CPTAC-3-LUAD	miR-30c-2-3p/miR-9-5p	0.0418202
849	N	CPTAC-3-LUAD	miR-30c-2-3p/miR-9-5p	1
850	N	CPTAC-3-LUAD	miR-30c-2-3p/miR-9-5p	2.89874
851	T	CPTAC-3-LUAD	miR-30c-2-3p/miR-9-5p	0.0425735
852	T	CPTAC-3-LUAD	miR-30c-2-3p/miR-9-5p	0.0504302
853	T	CPTAC-3-LUAD	miR-30c-2-3p/miR-9-5p	0.202908
854	T	CPTAC-3-LUAD	miR-30c-2-3p/miR-9-5p	0.129411
855	N	CPTAC-3-LUAD	miR-30c-2-3p/miR-9-5p	1.94076
856	N	CPTAC-3-LUAD	miR-30c-2-3p/miR-9-5p	2.79747
857	T	CPTAC-3-LUAD	miR-30c-2-3p/miR-9-5p	0.133267
858	N	CPTAC-3-LUAD	miR-30c-2-3p/miR-9-5p	3.34931
859	T	CPTAC-3-LUAD	miR-30c-2-3p/miR-9-5p	0.252216
860	N	CPTAC-3-LUAD	miR-30c-2-3p/miR-9-5p	3.88765
861	T	CPTAC-3-LUAD	miR-30c-2-3p/miR-9-5p	0.0294438
862	N	CPTAC-3-LUAD	miR-30c-2-3p/miR-9-5p	2.49788
863	T	CPTAC-3-LUAD	miR-30c-2-3p/miR-9-5p	0.0517695
864	N	CPTAC-3-LUAD	miR-30c-2-3p/miR-9-5p	3.02246
865	T	CPTAC-3-LUAD	miR-30c-2-3p/miR-9-5p	2.19607
866	T	CPTAC-3-LUAD	miR-30c-2-3p/miR-9-5p	0.0387668
867	T	CPTAC-3-LUAD	miR-30c-2-3p/miR-9-5p	0.00551399
868	T	CPTAC-3-LUAD	miR-30c-2-3p/miR-9-5p	0.00289262
869	N	CPTAC-3-LUAD	miR-30c-2-3p/miR-9-5p	0.729153
870	T	CPTAC-3-LUAD	miR-30c-2-3p/miR-9-5p	0.297295
871	N	GSE110907	miR-30c-2-3p/miR-9-5p	4.03914
872	N	GSE110907	miR-30c-2-3p/miR-9-5p	4.50268
873	N	GSE110907	miR-30c-2-3p/miR-9-5p	4.36554
874	T	GSE110907	miR-30c-2-3p/miR-9-5p	1.52334
875	N	GSE110907	miR-30c-2-3p/miR-9-5p	4.57058
876	N	GSE110907	miR-30c-2-3p/miR-9-5p	5.03814
877	N	GSE110907	miR-30c-2-3p/miR-9-5p	4.18322
878	N	GSE110907	miR-30c-2-3p/miR-9-5p	3.71848
879	N	GSE110907	miR-30c-2-3p/miR-9-5p	2.74582
880	N	GSE110907	miR-30c-2-3p/miR-9-5p	4.43621
881	T	GSE110907	miR-30c-2-3p/miR-9-5p	0.619593
882	T	GSE110907	miR-30c-2-3p/miR-9-5p	0.0699924
883	N	GSE110907	miR-30c-2-3p/miR-9-5p	3.24834
884	N	GSE110907	miR-30c-2-3p/miR-9-5p	4.04162
885	N	GSE110907	miR-30c-2-3p/miR-9-5p	4.61536
886	N	GSE110907	miR-30c-2-3p/miR-9-5p	5.8199
887	T	GSE110907	miR-30c-2-3p/miR-9-5p	3.08484
888	N	GSE110907	miR-30c-2-3p/miR-9-5p	3.31719
889	T	GSE110907	miR-30c-2-3p/miR-9-5p	0.569281
890	N	GSE110907	miR-30c-2-3p/miR-9-5p	4.09666
891	N	GSE110907	miR-30c-2-3p/miR-9-5p	4.26478
892	N	GSE110907	miR-30c-2-3p/miR-9-5p	3.10487
893	N	GSE110907	miR-30c-2-3p/miR-9-5p	4.45849
894	N	GSE110907	miR-30c-2-3p/miR-9-5p	4.08918
895	T	GSE110907	miR-30c-2-3p/miR-9-5p	0.538339
896	T	GSE110907	miR-30c-2-3p/miR-9-5p	1.53721
897	N	GSE110907	miR-30c-2-3p/miR-9-5p	3.6909
898	N	GSE110907	miR-30c-2-3p/miR-9-5p	3.64239
899	T	GSE110907	miR-30c-2-3p/miR-9-5p	0.976358
900	T	GSE110907	miR-30c-2-3p/miR-9-5p	0.162566
901	N	GSE110907	miR-30c-2-3p/miR-9-5p	3.99772
902	T	GSE110907	miR-30c-2-3p/miR-9-5p	0.42711
903	T	GSE110907	miR-30c-2-3p/miR-9-5p	0.73558
904	N	GSE110907	miR-30c-2-3p/miR-9-5p	4.5927
905	N	GSE110907	miR-30c-2-3p/miR-9-5p	3.0492
906	N	GSE110907	miR-30c-2-3p/miR-9-5p	4.41633
907	T	GSE110907	miR-30c-2-3p/miR-9-5p	2.66324
908	T	GSE110907	miR-30c-2-3p/miR-9-5p	2.0711
909	T	GSE110907	miR-30c-2-3p/miR-9-5p	0.171147
910	T	GSE110907	miR-30c-2-3p/miR-9-5p	0.960388
911	T	GSE110907	miR-30c-2-3p/miR-9-5p	1.42572
912	T	GSE110907	miR-30c-2-3p/miR-9-5p	0.324986
913	T	GSE110907	miR-30c-2-3p/miR-9-5p	0.214963
914	T	GSE110907	miR-30c-2-3p/miR-9-5p	0.593404
915	N	GSE110907	miR-30c-2-3p/miR-9-5p	2.22734
916	T	GSE110907	miR-30c-2-3p/miR-9-5p	0.693404
917	T	GSE110907	miR-30c-2-3p/miR-9-5p	2.42394
918	N	GSE110907	miR-30c-2-3p/miR-9-5p	3.75607
919	T	GSE110907	miR-30c-2-3p/miR-9-5p	1.513
920	N	GSE110907	miR-30c-2-3p/miR-9-5p	2.67258
921	T	GSE110907	miR-30c-2-3p/miR-9-5p	1.01788
922	T	GSE110907	miR-30c-2-3p/miR-9-5p	0.558388
923	N	GSE110907	miR-30c-2-3p/miR-9-5p	3.85526
924	T	GSE110907	miR-30c-2-3p/miR-9-5p	1.18826
925	N	GSE110907	miR-30c-2-3p/miR-9-5p	4.36976
926	T	GSE110907	miR-30c-2-3p/miR-9-5p	1.9631
927	T	GSE110907	miR-30c-2-3p/miR-9-5p	1.2824
928	T	GSE110907	miR-30c-2-3p/miR-9-5p	0.26934
929	T	GSE110907	miR-30c-2-3p/miR-9-5p	0.391991
930	N	GSE110907	miR-30c-2-3p/miR-9-5p	4.4853
931	T	GSE110907	miR-30c-2-3p/miR-9-5p	0.0942814
932	N	GSE110907	miR-30c-2-3p/miR-9-5p	3.6212
933	N	GSE110907	miR-30c-2-3p/miR-9-5p	3.7873
934	T	GSE110907	miR-30c-2-3p/miR-9-5p	0.293392
935	T	GSE110907	miR-30c-2-3p/miR-9-5p	1.50738
936	N	GSE110907	miR-30c-2-3p/miR-9-5p	3.98132
937	N	GSE110907	miR-30c-2-3p/miR-9-5p	3.84549
938	N	GSE110907	miR-30c-2-3p/miR-9-5p	2.63647
939	N	GSE110907	miR-30c-2-3p/miR-9-5p	4.40718
940	N	GSE110907	miR-30c-2-3p/miR-9-5p	4.29044
941	N	GSE110907	miR-30c-2-3p/miR-9-5p	4.9111
942	N	GSE110907	miR-30c-2-3p/miR-9-5p	4.11324
943	N	GSE110907	miR-30c-2-3p/miR-9-5p	4.4078
944	N	GSE110907	miR-30c-2-3p/miR-9-5p	4.54726
945	N	GSE110907	miR-30c-2-3p/miR-9-5p	4.97963
946	N	GSE110907	miR-30c-2-3p/miR-9-5p	3.75453
947	T	GSE110907	miR-30c-2-3p/miR-9-5p	1.31194
948	T	GSE110907	miR-30c-2-3p/miR-9-5p	0.174225
949	N	GSE110907	miR-30c-2-3p/miR-9-5p	4.3196
950	T	GSE110907	miR-30c-2-3p/miR-9-5p	0.606226
951	T	GSE110907	miR-30c-2-3p/miR-9-5p	1.48575
952	T	GSE110907	miR-30c-2-3p/miR-9-5p	0.483083
953	T	GSE110907	miR-30c-2-3p/miR-9-5p	1.16211
954	N	GSE110907	miR-30c-2-3p/miR-9-5p	2.19959
955	T	GSE110907	miR-30c-2-3p/miR-9-5p	2.50203
956	N	GSE110907	miR-30c-2-3p/miR-9-5p	5.51891
957	T	GSE110907	miR-30c-2-3p/miR-9-5p	0.538117
958	T	GSE110907	miR-30c-2-3p/miR-9-5p	0.344736
959	T	GSE110907	miR-30c-2-3p/miR-9-5p	0.0362094
960	T	GSE110907	miR-30c-2-3p/miR-9-5p	3.62059
961	T	GSE110907	miR-30c-2-3p/miR-9-5p	0.39776
962	T	GSE110907	miR-30c-2-3p/miR-9-5p	0.0489804
963	T	GSE110907	miR-30c-2-3p/miR-9-5p	0.303062
964	N	GSE110907	miR-30c-2-3p/miR-9-5p	4.38444
965	T	GSE110907	miR-30c-2-3p/miR-9-5p	2.04604
966	T	GSE110907	miR-30c-2-3p/miR-9-5p	0.142402
967	N	GSE196633	miR-30c-2-3p/miR-9-5p	3.61961
968	T	GSE196633	miR-30c-2-3p/miR-9-5p	4.42168
969	N	GSE196633	miR-30c-2-3p/miR-9-5p	4.04228
970	T	GSE196633	miR-30c-2-3p/miR-9-5p	2.07405
971	N	GSE196633	miR-30c-2-3p/miR-9-5p	9.00642
972	T	GSE196633	miR-30c-2-3p/miR-9-5p	1.79099
973	N	GSE196633	miR-30c-2-3p/miR-9-5p	3.77101
974	T	GSE196633	miR-30c-2-3p/miR-9-5p	1.08698
975	N	GSE196633	miR-30c-2-3p/miR-9-5p	4.76173
976	T	GSE196633	miR-30c-2-3p/miR-9-5p	0.224931
977	N	GSE196633	miR-30c-2-3p/miR-9-5p	1.9571
978	T	GSE196633	miR-30c-2-3p/miR-9-5p	0.350395
979	N	GSE196633	miR-30c-2-3p/miR-9-5p	3.04075
980	T	GSE196633	miR-30c-2-3p/miR-9-5p	1.33546
981	N	GSE196633	miR-30c-2-3p/miR-9-5p	4.18449
982	T	GSE196633	miR-30c-2-3p/miR-9-5p	0.168692
983	N	GSE196633	miR-30c-2-3p/miR-9-5p	2.21681
984	T	GSE196633	miR-30c-2-3p/miR-9-5p	0.0996975
985	N	GSE196633	miR-30c-2-3p/miR-9-5p	3.85327
986	T	GSE196633	miR-30c-2-3p/miR-9-5p	1.83551
