# Supplementary material for: In search of the ratio of miRNA expression as robust biomarkers for constructing stable diagnostic models among multi-center data
Source: Front Genet. 2024 Apr 30;15:1381917. doi: 10.3389/fgene.2024.1381917 (PMC11091382; doi:10.3389/fgene.2024.1381917)
Supplement: Supplementary file 5 [file Table4.XLSX]

## Sheet: Table S4
	target	From	variable	value
0	T	CPTAC-3-RCC	miR-200c-3p/miR-221-5p	0.480474
1	N	CPTAC-3-RCC	miR-200c-3p/miR-221-5p	4.36556
2	T	CPTAC-3-RCC	miR-200c-3p/miR-221-5p	1.99224
3	N	CPTAC-3-RCC	miR-200c-3p/miR-221-5p	4.2402
4	T	CPTAC-3-RCC	miR-200c-3p/miR-221-5p	0.664758
5	T	CPTAC-3-RCC	miR-200c-3p/miR-221-5p	1.08815
6	T	CPTAC-3-RCC	miR-200c-3p/miR-221-5p	0.513628
7	T	CPTAC-3-RCC	miR-200c-3p/miR-221-5p	0.77542
8	T	CPTAC-3-RCC	miR-200c-3p/miR-221-5p	0.220288
9	T	CPTAC-3-RCC	miR-200c-3p/miR-221-5p	0.205867
10	N	CPTAC-3-RCC	miR-200c-3p/miR-221-5p	4.59046
11	T	CPTAC-3-RCC	miR-200c-3p/miR-221-5p	0.385517
12	T	CPTAC-3-RCC	miR-200c-3p/miR-221-5p	0.769542
13	T	CPTAC-3-RCC	miR-200c-3p/miR-221-5p	0.756271
14	T	CPTAC-3-RCC	miR-200c-3p/miR-221-5p	0.688103
15	N	CPTAC-3-RCC	miR-200c-3p/miR-221-5p	4.2162
16	T	CPTAC-3-RCC	miR-200c-3p/miR-221-5p	0.738177
17	N	CPTAC-3-RCC	miR-200c-3p/miR-221-5p	4.40107
18	T	CPTAC-3-RCC	miR-200c-3p/miR-221-5p	0.587687
19	T	CPTAC-3-RCC	miR-200c-3p/miR-221-5p	0.454156
20	T	CPTAC-3-RCC	miR-200c-3p/miR-221-5p	0.443009
21	T	CPTAC-3-RCC	miR-200c-3p/miR-221-5p	0.39822
22	N	CPTAC-3-RCC	miR-200c-3p/miR-221-5p	4.7432
23	T	CPTAC-3-RCC	miR-200c-3p/miR-221-5p	0.910869
24	T	CPTAC-3-RCC	miR-200c-3p/miR-221-5p	0.632929
25	N	CPTAC-3-RCC	miR-200c-3p/miR-221-5p	4.62057
26	T	CPTAC-3-RCC	miR-200c-3p/miR-221-5p	1.33296
27	T	CPTAC-3-RCC	miR-200c-3p/miR-221-5p	0.608421
28	T	CPTAC-3-RCC	miR-200c-3p/miR-221-5p	0.372461
29	N	CPTAC-3-RCC	miR-200c-3p/miR-221-5p	4.84208
30	T	CPTAC-3-RCC	miR-200c-3p/miR-221-5p	0.926457
31	N	CPTAC-3-RCC	miR-200c-3p/miR-221-5p	4.41593
32	N	CPTAC-3-RCC	miR-200c-3p/miR-221-5p	5.20476
33	T	CPTAC-3-RCC	miR-200c-3p/miR-221-5p	1.28529
34	T	CPTAC-3-RCC	miR-200c-3p/miR-221-5p	0.558116
35	T	CPTAC-3-RCC	miR-200c-3p/miR-221-5p	1.28912
36	T	CPTAC-3-RCC	miR-200c-3p/miR-221-5p	0.750835
37	T	CPTAC-3-RCC	miR-200c-3p/miR-221-5p	1.05408
38	N	CPTAC-3-RCC	miR-200c-3p/miR-221-5p	4.25261
39	T	CPTAC-3-RCC	miR-200c-3p/miR-221-5p	0.486897
40	T	CPTAC-3-RCC	miR-200c-3p/miR-221-5p	0.769456
41	T	CPTAC-3-RCC	miR-200c-3p/miR-221-5p	0.700124
42	N	CPTAC-3-RCC	miR-200c-3p/miR-221-5p	3.69237
43	T	CPTAC-3-RCC	miR-200c-3p/miR-221-5p	0.912906
44	T	CPTAC-3-RCC	miR-200c-3p/miR-221-5p	0.522886
45	N	CPTAC-3-RCC	miR-200c-3p/miR-221-5p	4.5736
46	T	CPTAC-3-RCC	miR-200c-3p/miR-221-5p	1.13602
47	N	CPTAC-3-RCC	miR-200c-3p/miR-221-5p	4.11335
48	T	CPTAC-3-RCC	miR-200c-3p/miR-221-5p	0.398718
49	T	CPTAC-3-RCC	miR-200c-3p/miR-221-5p	2.21459
50	T	CPTAC-3-RCC	miR-200c-3p/miR-221-5p	0.630396
51	T	CPTAC-3-RCC	miR-200c-3p/miR-221-5p	0.372796
52	T	CPTAC-3-RCC	miR-200c-3p/miR-221-5p	1.46694
53	N	CPTAC-3-RCC	miR-200c-3p/miR-221-5p	5.58581
54	T	CPTAC-3-RCC	miR-200c-3p/miR-221-5p	0.88012
55	T	CPTAC-3-RCC	miR-200c-3p/miR-221-5p	0.42929
56	T	CPTAC-3-RCC	miR-200c-3p/miR-221-5p	0.690653
57	T	CPTAC-3-RCC	miR-200c-3p/miR-221-5p	0.829946
58	N	CPTAC-3-RCC	miR-200c-3p/miR-221-5p	4.6808
59	T	CPTAC-3-RCC	miR-200c-3p/miR-221-5p	0.37734
60	N	CPTAC-3-RCC	miR-200c-3p/miR-221-5p	5.0099
61	T	CPTAC-3-RCC	miR-200c-3p/miR-221-5p	0.945907
62	T	CPTAC-3-RCC	miR-200c-3p/miR-221-5p	1.71906
63	T	CPTAC-3-RCC	miR-200c-3p/miR-221-5p	0.626998
64	T	CPTAC-3-RCC	miR-200c-3p/miR-221-5p	0.806829
65	N	CPTAC-3-RCC	miR-200c-3p/miR-221-5p	4.60821
66	T	CPTAC-3-RCC	miR-200c-3p/miR-221-5p	2.07774
67	T	CPTAC-3-RCC	miR-200c-3p/miR-221-5p	1.20353
68	N	CPTAC-3-RCC	miR-200c-3p/miR-221-5p	4.16332
69	T	CPTAC-3-RCC	miR-200c-3p/miR-221-5p	0.457851
70	T	CPTAC-3-RCC	miR-200c-3p/miR-221-5p	0.888482
71	N	CPTAC-3-RCC	miR-200c-3p/miR-221-5p	4.54997
72	T	CPTAC-3-RCC	miR-200c-3p/miR-221-5p	3.26148
73	N	CPTAC-3-RCC	miR-200c-3p/miR-221-5p	4.48574
74	T	CPTAC-3-RCC	miR-200c-3p/miR-221-5p	0.186816
75	T	CPTAC-3-RCC	miR-200c-3p/miR-221-5p	0.242082
76	N	CPTAC-3-RCC	miR-200c-3p/miR-221-5p	4.18633
77	T	CPTAC-3-RCC	miR-200c-3p/miR-221-5p	0.405925
78	N	CPTAC-3-RCC	miR-200c-3p/miR-221-5p	3.98653
79	N	CPTAC-3-RCC	miR-200c-3p/miR-221-5p	4.19706
80	T	CPTAC-3-RCC	miR-200c-3p/miR-221-5p	0.674184
81	T	CPTAC-3-RCC	miR-200c-3p/miR-221-5p	0.261125
82	N	CPTAC-3-RCC	miR-200c-3p/miR-221-5p	5.08735
83	T	CPTAC-3-RCC	miR-200c-3p/miR-221-5p	0.188638
84	N	CPTAC-3-RCC	miR-200c-3p/miR-221-5p	4.11812
85	T	CPTAC-3-RCC	miR-200c-3p/miR-221-5p	0.822477
86	N	CPTAC-3-RCC	miR-200c-3p/miR-221-5p	3.70241
87	N	CPTAC-3-RCC	miR-200c-3p/miR-221-5p	5.12016
88	N	CPTAC-3-RCC	miR-200c-3p/miR-221-5p	4.9472
89	T	CPTAC-3-RCC	miR-200c-3p/miR-221-5p	0.645738
90	T	CPTAC-3-RCC	miR-200c-3p/miR-221-5p	0.696955
91	T	CPTAC-3-RCC	miR-200c-3p/miR-221-5p	0.379714
92	T	CPTAC-3-RCC	miR-200c-3p/miR-221-5p	1.38672
93	N	CPTAC-3-RCC	miR-200c-3p/miR-221-5p	4.11945
94	T	CPTAC-3-RCC	miR-200c-3p/miR-221-5p	0.312986
95	N	CPTAC-3-RCC	miR-200c-3p/miR-221-5p	4.9
96	N	CPTAC-3-RCC	miR-200c-3p/miR-221-5p	5.06655
97	T	CPTAC-3-RCC	miR-200c-3p/miR-221-5p	1.6896
98	N	CPTAC-3-RCC	miR-200c-3p/miR-221-5p	4.7254
99	T	CPTAC-3-RCC	miR-200c-3p/miR-221-5p	1.19306
100	T	CPTAC-3-RCC	miR-200c-3p/miR-221-5p	1.97252
101	T	CPTAC-3-RCC	miR-200c-3p/miR-221-5p	1.68434
102	N	CPTAC-3-RCC	miR-200c-3p/miR-221-5p	4.46535
103	T	CPTAC-3-RCC	miR-200c-3p/miR-221-5p	0.883713
104	T	CPTAC-3-RCC	miR-200c-3p/miR-221-5p	0.603664
105	N	CPTAC-3-RCC	miR-200c-3p/miR-221-5p	4.35142
106	T	CPTAC-3-RCC	miR-200c-3p/miR-221-5p	1.24823
107	N	CPTAC-3-RCC	miR-200c-3p/miR-221-5p	5.15194
108	T	CPTAC-3-RCC	miR-200c-3p/miR-221-5p	2.22837
109	T	CPTAC-3-RCC	miR-200c-3p/miR-221-5p	0.899189
110	T	CPTAC-3-RCC	miR-200c-3p/miR-221-5p	1.07283
111	T	CPTAC-3-RCC	miR-200c-3p/miR-221-5p	0.718843
112	T	CPTAC-3-RCC	miR-200c-3p/miR-221-5p	1.14665
113	T	CPTAC-3-RCC	miR-200c-3p/miR-221-5p	0.648822
114	T	CPTAC-3-RCC	miR-200c-3p/miR-221-5p	0.740284
115	T	CPTAC-3-RCC	miR-200c-3p/miR-221-5p	0.262417
116	T	CPTAC-3-RCC	miR-200c-3p/miR-221-5p	0.98639
117	N	CPTAC-3-RCC	miR-200c-3p/miR-221-5p	4.65506
118	T	CPTAC-3-RCC	miR-200c-3p/miR-221-5p	0.268817
119	T	CPTAC-3-RCC	miR-200c-3p/miR-221-5p	0.519636
120	N	CPTAC-3-RCC	miR-200c-3p/miR-221-5p	4.03045
121	N	CPTAC-3-RCC	miR-200c-3p/miR-221-5p	4.04991
122	T	CPTAC-3-RCC	miR-200c-3p/miR-221-5p	0.591879
123	T	CPTAC-3-RCC	miR-200c-3p/miR-221-5p	0.0460463
124	N	CPTAC-3-RCC	miR-200c-3p/miR-221-5p	4.38817
125	T	CPTAC-3-RCC	miR-200c-3p/miR-221-5p	0.439125
126	T	CPTAC-3-RCC	miR-200c-3p/miR-221-5p	0.631027
127	T	CPTAC-3-RCC	miR-200c-3p/miR-221-5p	1.96378
128	T	CPTAC-3-RCC	miR-200c-3p/miR-221-5p	0.523424
129	T	CPTAC-3-RCC	miR-200c-3p/miR-221-5p	0.586107
130	T	CPTAC-3-RCC	miR-200c-3p/miR-221-5p	0.625924
131	N	CPTAC-3-RCC	miR-200c-3p/miR-221-5p	4.58487
132	T	CPTAC-3-RCC	miR-200c-3p/miR-221-5p	0.525636
133	T	CPTAC-3-RCC	miR-200c-3p/miR-221-5p	0.697085
134	T	CPTAC-3-RCC	miR-200c-3p/miR-221-5p	1.55362
135	T	CPTAC-3-RCC	miR-200c-3p/miR-221-5p	0.669006
136	T	CPTAC-3-RCC	miR-200c-3p/miR-221-5p	0.615316
137	N	CPTAC-3-RCC	miR-200c-3p/miR-221-5p	4.59752
138	T	CPTAC-3-RCC	miR-200c-3p/miR-221-5p	0.368566
139	T	CPTAC-3-RCC	miR-200c-3p/miR-221-5p	0.475733
140	N	CPTAC-3-RCC	miR-200c-3p/miR-221-5p	4.37574
141	N	CPTAC-3-RCC	miR-200c-3p/miR-221-5p	4.62826
142	T	CPTAC-3-RCC	miR-200c-3p/miR-221-5p	0.415692
143	N	CPTAC-3-RCC	miR-200c-3p/miR-221-5p	4.95209
144	T	CPTAC-3-RCC	miR-200c-3p/miR-221-5p	0.763662
145	N	CPTAC-3-RCC	miR-200c-3p/miR-221-5p	4.29373
146	T	CPTAC-3-RCC	miR-200c-3p/miR-221-5p	0.59513
147	T	CPTAC-3-RCC	miR-200c-3p/miR-221-5p	0.709672
148	T	CPTAC-3-RCC	miR-200c-3p/miR-221-5p	0.598749
149	T	CPTAC-3-RCC	miR-200c-3p/miR-221-5p	1.14893
150	T	CPTAC-3-RCC	miR-200c-3p/miR-221-5p	0.590033
151	T	CPTAC-3-RCC	miR-200c-3p/miR-221-5p	0.702721
152	N	CPTAC-3-RCC	miR-200c-3p/miR-221-5p	4.9001
153	T	CPTAC-3-RCC	miR-200c-3p/miR-221-5p	0.585694
154	N	CPTAC-3-RCC	miR-200c-3p/miR-221-5p	4.83947
155	T	CPTAC-3-RCC	miR-200c-3p/miR-221-5p	0.298545
156	T	CPTAC-3-RCC	miR-200c-3p/miR-221-5p	1.05804
157	T	CPTAC-3-RCC	miR-200c-3p/miR-221-5p	1.08387
158	N	CPTAC-3-RCC	miR-200c-3p/miR-221-5p	5.00907
159	T	CPTAC-3-RCC	miR-200c-3p/miR-221-5p	1.90679
160	N	CPTAC-3-RCC	miR-200c-3p/miR-221-5p	4.04023
161	T	CPTAC-3-RCC	miR-200c-3p/miR-221-5p	3.22818
162	T	CPTAC-3-RCC	miR-200c-3p/miR-221-5p	0.97572
163	N	CPTAC-3-RCC	miR-200c-3p/miR-221-5p	4.33838
164	T	CPTAC-3-RCC	miR-200c-3p/miR-221-5p	0.763689
165	T	CPTAC-3-RCC	miR-200c-3p/miR-221-5p	0.610298
166	N	CPTAC-3-RCC	miR-200c-3p/miR-221-5p	5.20701
167	T	CPTAC-3-RCC	miR-200c-3p/miR-221-5p	3.35264
168	T	CPTAC-3-RCC	miR-200c-3p/miR-221-5p	2.35707
169	T	CPTAC-3-RCC	miR-200c-3p/miR-221-5p	0.740833
170	T	CPTAC-3-RCC	miR-200c-3p/miR-221-5p	0.354515
171	N	CPTAC-3-RCC	miR-200c-3p/miR-221-5p	5.31756
172	T	CPTAC-3-RCC	miR-200c-3p/miR-221-5p	0.352756
173	T	CPTAC-3-RCC	miR-200c-3p/miR-221-5p	0.56038
174	T	CPTAC-3-RCC	miR-200c-3p/miR-221-5p	0.514792
175	N	CPTAC-3-RCC	miR-200c-3p/miR-221-5p	4.87121
176	N	CPTAC-3-RCC	miR-200c-3p/miR-221-5p	4.76297
177	T	CPTAC-3-RCC	miR-200c-3p/miR-221-5p	0.633809
178	T	CPTAC-3-RCC	miR-200c-3p/miR-221-5p	1.09395
179	N	CPTAC-3-RCC	miR-200c-3p/miR-221-5p	3.96487
180	T	CPTAC-3-RCC	miR-200c-3p/miR-221-5p	0.801565
181	T	CPTAC-3-RCC	miR-200c-3p/miR-221-5p	0.780297
182	N	CPTAC-3-RCC	miR-200c-3p/miR-221-5p	3.72548
183	T	CPTAC-3-RCC	miR-200c-3p/miR-221-5p	0.1884
184	T	CPTAC-3-RCC	miR-200c-3p/miR-221-5p	0.291598
185	T	CPTAC-3-RCC	miR-200c-3p/miR-221-5p	0.382753
186	T	CPTAC-3-RCC	miR-200c-3p/miR-221-5p	0.258717
187	T	CPTAC-3-RCC	miR-200c-3p/miR-221-5p	2.74878
188	T	CPTAC-3-RCC	miR-200c-3p/miR-221-5p	0.706842
189	N	CPTAC-3-RCC	miR-200c-3p/miR-221-5p	4.15299
190	T	CPTAC-3-RCC	miR-200c-3p/miR-221-5p	0.565102
191	N	CPTAC-3-RCC	miR-200c-3p/miR-221-5p	4.65897
192	T	CPTAC-3-RCC	miR-200c-3p/miR-221-5p	0.473986
193	T	CPTAC-3-RCC	miR-200c-3p/miR-221-5p	0.62455
194	N	CPTAC-3-RCC	miR-200c-3p/miR-221-5p	4.26899
195	T	CPTAC-3-RCC	miR-200c-3p/miR-221-5p	0.502647
196	N	CPTAC-3-RCC	miR-200c-3p/miR-221-5p	4.90092
197	N	CPTAC-3-RCC	miR-200c-3p/miR-221-5p	5.25263
198	T	CPTAC-3-RCC	miR-200c-3p/miR-221-5p	0.500582
199	T	CPTAC-3-RCC	miR-200c-3p/miR-221-5p	0.338881
200	T	CPTAC-3-RCC	miR-200c-3p/miR-221-5p	0.390241
201	T	CPTAC-3-RCC	miR-200c-3p/miR-221-5p	1.52356
202	T	CPTAC-3-RCC	miR-200c-3p/miR-221-5p	0.6183
203	T	CPTAC-3-RCC	miR-200c-3p/miR-221-5p	2.11473
204	T	CPTAC-3-RCC	miR-200c-3p/miR-221-5p	0.910802
205	N	CPTAC-3-RCC	miR-200c-3p/miR-221-5p	4.17184
206	T	CPTAC-3-RCC	miR-200c-3p/miR-221-5p	0.378834
207	N	CPTAC-3-RCC	miR-200c-3p/miR-221-5p	4.65866
208	N	CPTAC-3-RCC	miR-200c-3p/miR-221-5p	4.89399
209	T	CPTAC-3-RCC	miR-200c-3p/miR-221-5p	1.08263
210	T	CPTAC-3-RCC	miR-200c-3p/miR-221-5p	0.399541
211	N	CPTAC-3-RCC	miR-200c-3p/miR-221-5p	4.95834
212	N	CPTAC-3-RCC	miR-200c-3p/miR-221-5p	4.45974
213	T	CPTAC-3-RCC	miR-200c-3p/miR-221-5p	0.805871
214	N	CPTAC-3-RCC	miR-200c-3p/miR-221-5p	3.20943
215	N	CPTAC-3-RCC	miR-200c-3p/miR-221-5p	4.86415
216	T	CPTAC-3-RCC	miR-200c-3p/miR-221-5p	0.602261
217	T	CPTAC-3-RCC	miR-200c-3p/miR-221-5p	1.04571
218	T	CPTAC-3-RCC	miR-200c-3p/miR-221-5p	0.926298
219	N	CPTAC-3-RCC	miR-200c-3p/miR-221-5p	4.21232
220	T	CPTAC-3-RCC	miR-200c-3p/miR-221-5p	1.91363
221	T	CPTAC-3-RCC	miR-200c-3p/miR-221-5p	0.343004
222	N	CPTAC-3-RCC	miR-200c-3p/miR-221-5p	4.4362
223	N	CPTAC-3-RCC	miR-200c-3p/miR-221-5p	4.56227
224	T	CPTAC-3-RCC	miR-200c-3p/miR-221-5p	0.321412
225	N	CPTAC-3-RCC	miR-200c-3p/miR-221-5p	5.00517
226	N	CPTAC-3-RCC	miR-200c-3p/miR-221-5p	4.70559
227	T	CPTAC-3-RCC	miR-200c-3p/miR-221-5p	0.693257
228	T	CPTAC-3-RCC	miR-200c-3p/miR-221-5p	1.10871
229	T	CPTAC-3-RCC	miR-200c-3p/miR-221-5p	0.636387
230	T	CPTAC-3-RCC	miR-200c-3p/miR-221-5p	1.55661
231	T	CPTAC-3-RCC	miR-200c-3p/miR-221-5p	0.5603
232	T	CPTAC-3-RCC	miR-200c-3p/miR-221-5p	1.58617
233	N	CPTAC-3-RCC	miR-200c-3p/miR-221-5p	3.9696
234	T	CPTAC-3-RCC	miR-200c-3p/miR-221-5p	1.48625
235	T	CPTAC-3-RCC	miR-200c-3p/miR-221-5p	1.38625
236	T	CPTAC-3-RCC	miR-200c-3p/miR-221-5p	0.821522
237	T	CPTAC-3-RCC	miR-200c-3p/miR-221-5p	1
238	N	CPTAC-3-RCC	miR-200c-3p/miR-221-5p	3.72229
239	T	CPTAC-3-RCC	miR-200c-3p/miR-221-5p	1.7609
240	T	CPTAC-3-RCC	miR-200c-3p/miR-221-5p	0.748532
241	T	CPTAC-3-RCC	miR-200c-3p/miR-221-5p	0.544282
242	N	CPTAC-3-RCC	miR-200c-3p/miR-221-5p	4.42105
243	T	CPTAC-3-RCC	miR-200c-3p/miR-221-5p	0.92473
244	N	CPTAC-3-RCC	miR-200c-3p/miR-221-5p	5.22088
245	T	CPTAC-3-RCC	miR-200c-3p/miR-221-5p	2.51304
246	N	CPTAC-3-RCC	miR-200c-3p/miR-221-5p	3.21467
247	T	CPTAC-3-RCC	miR-200c-3p/miR-221-5p	3.43753
248	T	CPTAC-3-RCC	miR-200c-3p/miR-221-5p	2.49281
249	T	CPTAC-3-RCC	miR-200c-3p/miR-221-5p	0.383524
250	N	CPTAC-3-RCC	miR-200c-3p/miR-221-5p	5.36728
251	T	CPTAC-3-RCC	miR-200c-3p/miR-221-5p	0.3254
252	T	CPTAC-3-RCC	miR-200c-3p/miR-221-5p	0.260467
253	T	CPTAC-3-RCC	miR-200c-3p/miR-221-5p	1.16481
254	T	CPTAC-3-RCC	miR-200c-3p/miR-221-5p	0.659101
255	N	CPTAC-3-RCC	miR-200c-3p/miR-221-5p	5.19203
256	T	CPTAC-3-RCC	miR-200c-3p/miR-221-5p	0.525763
257	T	CPTAC-3-RCC	miR-200c-3p/miR-221-5p	0.895851
258	T	CPTAC-3-RCC	miR-200c-3p/miR-221-5p	0.608907
259	T	CPTAC-3-RCC	miR-200c-3p/miR-221-5p	0.682929
260	T	CPTAC-3-RCC	miR-200c-3p/miR-221-5p	0.268308
261	T	CPTAC-3-RCC	miR-200c-3p/miR-221-5p	3.36332
262	T	CPTAC-3-RCC	miR-200c-3p/miR-221-5p	1.32686
263	T	CPTAC-3-RCC	miR-200c-3p/miR-221-5p	2.28101
264	N	CPTAC-3-RCC	miR-200c-3p/miR-221-5p	3.82013
265	T	CPTAC-3-RCC	miR-200c-3p/miR-221-5p	1.09433
266	N	CPTAC-3-RCC	miR-200c-3p/miR-221-5p	4.31832
267	T	CPTAC-3-RCC	miR-200c-3p/miR-221-5p	0.682485
268	T	CPTAC-3-RCC	miR-200c-3p/miR-221-5p	0.784732
269	N	CPTAC-3-RCC	miR-200c-3p/miR-221-5p	4.93371
270	N	CPTAC-3-RCC	miR-200c-3p/miR-221-5p	4.00142
271	T	CPTAC-3-RCC	miR-200c-3p/miR-221-5p	0.663764
272	T	CPTAC-3-RCC	miR-200c-3p/miR-221-5p	0.732885
273	N	CPTAC-3-RCC	miR-200c-3p/miR-221-5p	4.53828
274	T	CPTAC-3-RCC	miR-200c-3p/miR-221-5p	0.470651
275	T	CPTAC-3-RCC	miR-200c-3p/miR-221-5p	0.124798
276	T	CPTAC-3-RCC	miR-200c-3p/miR-221-5p	0.848585
277	T	CPTAC-3-RCC	miR-200c-3p/miR-221-5p	0.39989
278	N	CPTAC-3-RCC	miR-200c-3p/miR-221-5p	5.27455
279	T	CPTAC-3-RCC	miR-200c-3p/miR-221-5p	0.459621
280	T	CPTAC-3-RCC	miR-200c-3p/miR-221-5p	0.517806
281	T	CPTAC-3-RCC	miR-200c-3p/miR-221-5p	1.03839
282	N	CPTAC-3-RCC	miR-200c-3p/miR-221-5p	4.45778
283	N	CPTAC-3-RCC	miR-200c-3p/miR-221-5p	4.52933
284	T	CPTAC-3-RCC	miR-200c-3p/miR-221-5p	1.61902
285	N	CPTAC-3-RCC	miR-200c-3p/miR-221-5p	4.21399
286	T	CPTAC-3-RCC	miR-200c-3p/miR-221-5p	0.526127
287	T	CPTAC-3-RCC	miR-200c-3p/miR-221-5p	0.405206
288	T	CPTAC-3-RCC	miR-200c-3p/miR-221-5p	0.714281
289	T	CPTAC-3-RCC	miR-200c-3p/miR-221-5p	3.5606
290	T	CPTAC-3-RCC	miR-200c-3p/miR-221-5p	0.539335
291	N	CPTAC-3-RCC	miR-200c-3p/miR-221-5p	4.37841
292	N	CPTAC-3-RCC	miR-200c-3p/miR-221-5p	4.15378
293	T	CPTAC-3-RCC	miR-200c-3p/miR-221-5p	0.944758
294	N	CPTAC-3-RCC	miR-200c-3p/miR-221-5p	4.60741
295	T	CPTAC-3-RCC	miR-200c-3p/miR-221-5p	1.31067
296	N	CPTAC-3-RCC	miR-200c-3p/miR-221-5p	4.65961
297	T	CPTAC-3-RCC	miR-200c-3p/miR-221-5p	1.3646
298	T	CPTAC-3-RCC	miR-200c-3p/miR-221-5p	0.794044
299	N	CPTAC-3-RCC	miR-200c-3p/miR-221-5p	5.26218
300	N	CPTAC-3-RCC	miR-200c-3p/miR-221-5p	5.35394
301	T	CPTAC-3-RCC	miR-200c-3p/miR-221-5p	1.19399
302	N	CPTAC-3-RCC	miR-200c-3p/miR-221-5p	4.86382
303	T	CPTAC-3-RCC	miR-200c-3p/miR-221-5p	0.952085
304	T	CPTAC-3-RCC	miR-200c-3p/miR-221-5p	0.757866
305	T	CPTAC-3-RCC	miR-200c-3p/miR-221-5p	0.718558
306	T	CPTAC-3-RCC	miR-200c-3p/miR-221-5p	0.954495
307	N	CPTAC-3-RCC	miR-200c-3p/miR-221-5p	4.86929
308	T	CPTAC-3-RCC	miR-200c-3p/miR-221-5p	0.343975
309	T	CPTAC-3-RCC	miR-200c-3p/miR-221-5p	0.912821
310	T	CPTAC-3-RCC	miR-200c-3p/miR-221-5p	0.370603
311	T	CPTAC-3-RCC	miR-200c-3p/miR-221-5p	0.448358
312	N	CPTAC-3-RCC	miR-200c-3p/miR-221-5p	4.90349
313	T	CPTAC-3-RCC	miR-200c-3p/miR-221-5p	0.315381
314	T	CPTAC-3-RCC	miR-200c-3p/miR-221-5p	0.52747
315	T	CPTAC-3-RCC	miR-200c-3p/miR-221-5p	1.59186
316	N	CPTAC-3-RCC	miR-200c-3p/miR-221-5p	4.6125
317	T	CPTAC-3-RCC	miR-200c-3p/miR-221-5p	0.503692
318	T	CPTAC-3-RCC	miR-200c-3p/miR-221-5p	1.47859
319	T	CPTAC-3-RCC	miR-200c-3p/miR-221-5p	0.585466
320	T	CPTAC-3-RCC	miR-200c-3p/miR-221-5p	0.816633
321	T	CPTAC-3-RCC	miR-200c-3p/miR-221-5p	0.555781
322	N	CPTAC-3-RCC	miR-200c-3p/miR-221-5p	4.78333
323	N	CPTAC-3-RCC	miR-200c-3p/miR-221-5p	5.57589
324	T	CPTAC-3-RCC	miR-200c-3p/miR-221-5p	0.686658
325	T	CPTAC-3-RCC	miR-200c-3p/miR-221-5p	0.67841
326	N	CPTAC-3-RCC	miR-200c-3p/miR-221-5p	4.87276
327	N	CPTAC-3-RCC	miR-200c-3p/miR-221-5p	4.4439
328	T	CPTAC-3-RCC	miR-200c-3p/miR-221-5p	0.567438
329	T	CPTAC-3-RCC	miR-200c-3p/miR-221-5p	0.482044
330	T	CPTAC-3-RCC	miR-200c-3p/miR-221-5p	0.69435
331	N	CPTAC-3-RCC	miR-200c-3p/miR-221-5p	4.44751
332	N	CPTAC-3-RCC	miR-200c-3p/miR-221-5p	3.95488
333	T	CPTAC-3-RCC	miR-200c-3p/miR-221-5p	0.718999
334	T	CPTAC-3-RCC	miR-200c-3p/miR-221-5p	0.697331
335	N	CPTAC-3-RCC	miR-200c-3p/miR-221-5p	4.56253
336	T	CPTAC-3-RCC	miR-200c-3p/miR-221-5p	0.687061
337	T	CPTAC-3-RCC	miR-200c-3p/miR-221-5p	0.948083
338	T	CPTAC-3-RCC	miR-200c-3p/miR-221-5p	0.744935
339	T	CPTAC-3-RCC	miR-200c-3p/miR-221-5p	1.36421
340	N	CPTAC-3-RCC	miR-200c-3p/miR-221-5p	5.52067
341	T	CPTAC-3-RCC	miR-200c-3p/miR-221-5p	0.603963
342	N	CPTAC-3-RCC	miR-200c-3p/miR-221-5p	4.83802
343	T	CPTAC-3-RCC	miR-200c-3p/miR-221-5p	0.969987
344	T	CPTAC-3-RCC	miR-200c-3p/miR-221-5p	0.494034
345	N	CPTAC-3-RCC	miR-200c-3p/miR-221-5p	5.42325
346	T	CPTAC-3-RCC	miR-200c-3p/miR-221-5p	0.667046
347	T	CPTAC-3-RCC	miR-200c-3p/miR-221-5p	0.739563
348	T	CPTAC-3-RCC	miR-200c-3p/miR-221-5p	0.753741
349	T	CPTAC-3-RCC	miR-200c-3p/miR-221-5p	0.549604
350	N	CPTAC-3-RCC	miR-200c-3p/miR-221-5p	4.57504
351	T	CPTAC-3-RCC	miR-200c-3p/miR-221-5p	2.53359
352	N	CPTAC-3-RCC	miR-200c-3p/miR-221-5p	4.49882
353	T	CPTAC-3-RCC	miR-200c-3p/miR-221-5p	0.677902
354	T	CPTAC-3-RCC	miR-200c-3p/miR-221-5p	0.643506
355	T	CPTAC-3-RCC	miR-200c-3p/miR-221-5p	0.846921
356	N	CPTAC-3-RCC	miR-200c-3p/miR-221-5p	3.77697
357	T	CPTAC-3-RCC	miR-200c-3p/miR-221-5p	1.61016
358	T	CPTAC-3-RCC	miR-200c-3p/miR-221-5p	1.21177
359	N	CPTAC-3-RCC	miR-200c-3p/miR-221-5p	4.73563
360	N	CPTAC-3-RCC	miR-200c-3p/miR-221-5p	4.19566
361	T	CPTAC-3-RCC	miR-200c-3p/miR-221-5p	1.55305
362	T	CPTAC-3-RCC	miR-200c-3p/miR-221-5p	1.8722
363	N	CPTAC-3-RCC	miR-200c-3p/miR-221-5p	4.61976
364	N	CPTAC-3-RCC	miR-200c-3p/miR-221-5p	5.39041
365	T	CPTAC-3-RCC	miR-200c-3p/miR-221-5p	0.539922
366	N	CPTAC-3-RCC	miR-200c-3p/miR-221-5p	3.82829
367	N	CPTAC-3-RCC	miR-200c-3p/miR-221-5p	5.35688
368	N	CPTAC-3-RCC	miR-200c-3p/miR-221-5p	3.98787
369	T	CPTAC-3-RCC	miR-200c-3p/miR-221-5p	0.454032
370	N	CPTAC-3-RCC	miR-200c-3p/miR-221-5p	4.48759
371	T	CPTAC-3-RCC	miR-200c-3p/miR-221-5p	0.502825
372	T	CPTAC-3-RCC	miR-200c-3p/miR-221-5p	0.148949
373	T	CPTAC-3-RCC	miR-200c-3p/miR-221-5p	0.792405
374	N	CPTAC-3-RCC	miR-200c-3p/miR-221-5p	4.86953
375	N	CPTAC-3-RCC	miR-200c-3p/miR-221-5p	4.82179
376	T	CPTAC-3-RCC	miR-200c-3p/miR-221-5p	0.700705
377	T	CPTAC-3-RCC	miR-200c-3p/miR-221-5p	0.76896
378	T	CPTAC-3-RCC	miR-200c-3p/miR-221-5p	0.825334
379	N	CPTAC-3-RCC	miR-200c-3p/miR-221-5p	3.22283
380	T	CPTAC-3-RCC	miR-200c-3p/miR-221-5p	1.10668
381	T	CPTAC-3-RCC	miR-200c-3p/miR-221-5p	1.0161
382	T	CPTAC-3-RCC	miR-200c-3p/miR-221-5p	1.42608
383	T	CPTAC-3-RCC	miR-200c-3p/miR-221-5p	0.425138
384	T	CPTAC-3-RCC	miR-200c-3p/miR-221-5p	0.335253
385	N	CPTAC-3-RCC	miR-200c-3p/miR-221-5p	4.84312
386	T	CPTAC-3-RCC	miR-200c-3p/miR-221-5p	1.27544
387	T	CPTAC-3-RCC	miR-200c-3p/miR-221-5p	0.472096
388	T	CPTAC-3-RCC	miR-200c-3p/miR-221-5p	0.507813
389	N	CPTAC-3-RCC	miR-200c-3p/miR-221-5p	4.66603
390	T	CPTAC-3-RCC	miR-200c-3p/miR-221-5p	0.729806
391	N	CPTAC-3-RCC	miR-200c-3p/miR-221-5p	4.25143
392	T	CPTAC-3-RCC	miR-200c-3p/miR-221-5p	1.17265
393	N	CPTAC-3-RCC	miR-200c-3p/miR-221-5p	3.95104
394	T	CPTAC-3-RCC	miR-200c-3p/miR-221-5p	0.910522
395	T	CPTAC-3-RCC	miR-200c-3p/miR-221-5p	0.965737
396	N	CPTAC-3-RCC	miR-200c-3p/miR-221-5p	4.25907
397	T	CPTAC-3-RCC	miR-200c-3p/miR-221-5p	0.911873
398	T	CPTAC-3-RCC	miR-200c-3p/miR-221-5p	0.334571
399	N	CPTAC-3-RCC	miR-200c-3p/miR-221-5p	4.29599
400	T	CPTAC-3-RCC	miR-200c-3p/miR-221-5p	0.951971
401	T	CPTAC-3-RCC	miR-200c-3p/miR-221-5p	0.509208
402	T	CPTAC-3-RCC	miR-200c-3p/miR-221-5p	0.750811
403	T	CPTAC-3-RCC	miR-200c-3p/miR-221-5p	0.582842
404	N	CPTAC-3-RCC	miR-200c-3p/miR-221-5p	5.11307
405	N	CPTAC-3-RCC	miR-200c-3p/miR-221-5p	5.501
406	T	CPTAC-3-RCC	miR-200c-3p/miR-221-5p	0.579436
407	T	CPTAC-3-RCC	miR-200c-3p/miR-221-5p	1.24675
408	T	CPTAC-3-RCC	miR-200c-3p/miR-221-5p	0.94747
409	T	CPTAC-3-RCC	miR-200c-3p/miR-221-5p	0.826441
410	T	CPTAC-3-RCC	miR-200c-3p/miR-221-5p	0.228907
411	T	CPTAC-3-RCC	miR-200c-3p/miR-221-5p	0.360311
412	T	CPTAC-3-RCC	miR-200c-3p/miR-221-5p	0.182074
413	T	CPTAC-3-RCC	miR-200c-3p/miR-221-5p	0.657247
414	N	CPTAC-3-RCC	miR-200c-3p/miR-221-5p	4.34711
415	T	CPTAC-3-RCC	miR-200c-3p/miR-221-5p	0.657152
416	T	CPTAC-3-RCC	miR-200c-3p/miR-221-5p	0.930686
417	T	CPTAC-3-RCC	miR-200c-3p/miR-221-5p	0.644636
418	N	CPTAC-3-RCC	miR-200c-3p/miR-221-5p	4.06799
419	T	CPTAC-3-RCC	miR-200c-3p/miR-221-5p	1.44358
420	T	CPTAC-3-RCC	miR-200c-3p/miR-221-5p	1.07617
421	T	CPTAC-3-RCC	miR-200c-3p/miR-221-5p	2.8419
422	T	CPTAC-3-RCC	miR-200c-3p/miR-221-5p	0.548839
423	T	CPTAC-3-RCC	miR-200c-3p/miR-221-5p	1.03006
424	T	CPTAC-3-RCC	miR-200c-3p/miR-221-5p	0.611435
425	T	CPTAC-3-RCC	miR-200c-3p/miR-221-5p	0.818115
426	T	CPTAC-3-RCC	miR-200c-3p/miR-221-5p	0.840534
427	N	CPTAC-3-RCC	miR-200c-3p/miR-221-5p	4.75942
428	N	CPTAC-3-RCC	miR-200c-3p/miR-221-5p	4.63223
429	T	CPTAC-3-RCC	miR-200c-3p/miR-221-5p	1.12516
430	T	CPTAC-3-RCC	miR-200c-3p/miR-221-5p	0.637759
431	T	CPTAC-3-RCC	miR-200c-3p/miR-221-5p	3.49493
432	T	CPTAC-3-RCC	miR-200c-3p/miR-221-5p	1.12083
433	T	CPTAC-3-RCC	miR-200c-3p/miR-221-5p	0.737632
434	T	CPTAC-3-RCC	miR-200c-3p/miR-221-5p	2.58415
435	N	CPTAC-3-RCC	miR-200c-3p/miR-221-5p	4.24739
436	N	CPTAC-3-RCC	miR-200c-3p/miR-221-5p	4.34646
437	T	CPTAC-3-RCC	miR-200c-3p/miR-221-5p	0.540397
438	T	CPTAC-3-RCC	miR-200c-3p/miR-221-5p	0.892063
439	N	CPTAC-3-RCC	miR-200c-3p/miR-221-5p	4.77104
440	T	CPTAC-3-RCC	miR-200c-3p/miR-221-5p	0.346564
441	N	CPTAC-3-RCC	miR-200c-3p/miR-221-5p	3.80139
442	T	CPTAC-3-RCC	miR-200c-3p/miR-221-5p	0.476825
443	N	CPTAC-3-RCC	miR-200c-3p/miR-221-5p	4.24029
444	N	CPTAC-3-RCC	miR-200c-3p/miR-221-5p	4.59453
445	T	CPTAC-3-RCC	miR-200c-3p/miR-221-5p	1.23566
446	T	CPTAC-3-RCC	miR-200c-3p/miR-221-5p	0.340075
447	T	CPTAC-3-RCC	miR-200c-3p/miR-221-5p	1.35337
448	T	CPTAC-3-RCC	miR-200c-3p/miR-221-5p	0.198239
449	T	CPTAC-3-RCC	miR-200c-3p/miR-221-5p	0.827432
450	N	CPTAC-3-RCC	miR-200c-3p/miR-221-5p	4.56601
451	N	CPTAC-3-RCC	miR-200c-3p/miR-221-5p	4.54701
452	N	CPTAC-3-RCC	miR-200c-3p/miR-221-5p	3.96313
453	N	CPTAC-3-RCC	miR-200c-3p/miR-221-5p	5.43964
454	N	CPTAC-3-RCC	miR-200c-3p/miR-221-5p	4.29782
455	T	CPTAC-3-RCC	miR-200c-3p/miR-221-5p	0.409543
456	T	CPTAC-3-RCC	miR-200c-3p/miR-221-5p	0.94932
457	N	CPTAC-3-RCC	miR-200c-3p/miR-221-5p	5.03752
458	T	CPTAC-3-RCC	miR-200c-3p/miR-221-5p	0.419352
459	N	TCGA-KIRP	miR-200c-3p/miR-221-5p	9.43135
460	N	TCGA-KIRP	miR-200c-3p/miR-221-5p	9.7016
461	N	TCGA-KIRP	miR-200c-3p/miR-221-5p	11.818
462	N	TCGA-KIRP	miR-200c-3p/miR-221-5p	9.48029
463	N	TCGA-KIRP	miR-200c-3p/miR-221-5p	8.07608
464	N	TCGA-KIRP	miR-200c-3p/miR-221-5p	8.92057
465	N	TCGA-KIRP	miR-200c-3p/miR-221-5p	12.4703
466	N	TCGA-KIRP	miR-200c-3p/miR-221-5p	8.74784
467	N	TCGA-KIRP	miR-200c-3p/miR-221-5p	9.9631
468	N	TCGA-KIRP	miR-200c-3p/miR-221-5p	9.46786
469	N	TCGA-KIRP	miR-200c-3p/miR-221-5p	9.50354
470	N	TCGA-KIRP	miR-200c-3p/miR-221-5p	9.55374
471	N	TCGA-KIRP	miR-200c-3p/miR-221-5p	9.52622
472	N	TCGA-KIRP	miR-200c-3p/miR-221-5p	9.37025
473	N	TCGA-KIRP	miR-200c-3p/miR-221-5p	9.10114
474	N	TCGA-KIRP	miR-200c-3p/miR-221-5p	11.043
475	N	TCGA-KIRP	miR-200c-3p/miR-221-5p	11.1676
476	N	TCGA-KIRP	miR-200c-3p/miR-221-5p	11.6357
477	N	TCGA-KIRP	miR-200c-3p/miR-221-5p	11.3774
478	N	TCGA-KIRP	miR-200c-3p/miR-221-5p	11.457
479	N	TCGA-KIRP	miR-200c-3p/miR-221-5p	9.5326
480	N	TCGA-KIRP	miR-200c-3p/miR-221-5p	9.13008
481	N	TCGA-KIRP	miR-200c-3p/miR-221-5p	11.7761
482	N	TCGA-KIRP	miR-200c-3p/miR-221-5p	9.56954
483	N	TCGA-KIRP	miR-200c-3p/miR-221-5p	10.1931
484	N	TCGA-KIRP	miR-200c-3p/miR-221-5p	8.61392
485	N	TCGA-KIRP	miR-200c-3p/miR-221-5p	8.76057
486	N	TCGA-KIRP	miR-200c-3p/miR-221-5p	10.3384
487	N	TCGA-KIRP	miR-200c-3p/miR-221-5p	9.68575
488	N	TCGA-KIRP	miR-200c-3p/miR-221-5p	9.63964
489	N	TCGA-KIRP	miR-200c-3p/miR-221-5p	9.70193
490	N	TCGA-KIRP	miR-200c-3p/miR-221-5p	10.7373
491	N	TCGA-KIRP	miR-200c-3p/miR-221-5p	11.1592
492	N	TCGA-KIRP	miR-200c-3p/miR-221-5p	8.70298
493	T	TCGA-KIRP	miR-200c-3p/miR-221-5p	5.82443
494	T	TCGA-KIRP	miR-200c-3p/miR-221-5p	5.05889
495	T	TCGA-KIRP	miR-200c-3p/miR-221-5p	4.99247
496	T	TCGA-KIRP	miR-200c-3p/miR-221-5p	5.90689
497	T	TCGA-KIRP	miR-200c-3p/miR-221-5p	3.7866
498	T	TCGA-KIRP	miR-200c-3p/miR-221-5p	4.71149
499	T	TCGA-KIRP	miR-200c-3p/miR-221-5p	3.27302
500	T	TCGA-KIRP	miR-200c-3p/miR-221-5p	11.4127
501	T	TCGA-KIRP	miR-200c-3p/miR-221-5p	5.17991
502	T	TCGA-KIRP	miR-200c-3p/miR-221-5p	5.48113
503	T	TCGA-KIRP	miR-200c-3p/miR-221-5p	6.70044
504	T	TCGA-KIRP	miR-200c-3p/miR-221-5p	4.70044
505	T	TCGA-KIRP	miR-200c-3p/miR-221-5p	7.02237
506	T	TCGA-KIRP	miR-200c-3p/miR-221-5p	4.27798
507	T	TCGA-KIRP	miR-200c-3p/miR-221-5p	6.05889
508	T	TCGA-KIRP	miR-200c-3p/miR-221-5p	3.7425
509	T	TCGA-KIRP	miR-200c-3p/miR-221-5p	6.96
510	T	TCGA-KIRP	miR-200c-3p/miR-221-5p	4.92735
511	T	TCGA-KIRP	miR-200c-3p/miR-221-5p	5.96578
512	T	TCGA-KIRP	miR-200c-3p/miR-221-5p	7.33985
513	T	TCGA-KIRP	miR-200c-3p/miR-221-5p	10.7928
514	T	TCGA-KIRP	miR-200c-3p/miR-221-5p	4.60881
515	T	TCGA-KIRP	miR-200c-3p/miR-221-5p	4.34577
516	T	TCGA-KIRP	miR-200c-3p/miR-221-5p	4.22882
517	T	TCGA-KIRP	miR-200c-3p/miR-221-5p	4.55459
518	T	TCGA-KIRP	miR-200c-3p/miR-221-5p	5.33092
519	T	TCGA-KIRP	miR-200c-3p/miR-221-5p	6.48455
520	T	TCGA-KIRP	miR-200c-3p/miR-221-5p	4.89812
521	T	TCGA-KIRP	miR-200c-3p/miR-221-5p	5.72792
522	T	TCGA-KIRP	miR-200c-3p/miR-221-5p	6.27612
523	T	TCGA-KIRP	miR-200c-3p/miR-221-5p	4.62059
524	T	TCGA-KIRP	miR-200c-3p/miR-221-5p	3.89482
525	T	TCGA-KIRP	miR-200c-3p/miR-221-5p	2.53605
526	T	TCGA-KIRP	miR-200c-3p/miR-221-5p	5.53916
527	N	GSE109368	miR-200c-3p/miR-221-5p	2.25198
528	N	GSE109368	miR-200c-3p/miR-221-5p	3.23695
529	T	GSE109368	miR-200c-3p/miR-221-5p	0.215013
530	T	GSE109368	miR-200c-3p/miR-221-5p	0.721536
531	T	GSE109368	miR-200c-3p/miR-221-5p	1.01005
532	N	GSE109368	miR-200c-3p/miR-221-5p	3.59154
533	T	GSE109368	miR-200c-3p/miR-221-5p	0.14439
534	N	GSE109368	miR-200c-3p/miR-221-5p	4.09703
535	T	GSE109368	miR-200c-3p/miR-221-5p	0.181066
536	T	GSE109368	miR-200c-3p/miR-221-5p	0.186769
537	N	GSE109368	miR-200c-3p/miR-221-5p	3.5399
538	N	GSE109368	miR-200c-3p/miR-221-5p	3.21951
539	N	GSE109368	miR-200c-3p/miR-221-5p	3.92665
540	T	GSE109368	miR-200c-3p/miR-221-5p	0.513624
541	T	GSE109368	miR-200c-3p/miR-221-5p	0.227069
542	T	GSE109368	miR-200c-3p/miR-221-5p	0.351844
543	N	GSE109368	miR-200c-3p/miR-221-5p	3.62083
544	T	GSE109368	miR-200c-3p/miR-221-5p	1.6746
545	N	GSE109368	miR-200c-3p/miR-221-5p	3.71344
546	N	GSE109368	miR-200c-3p/miR-221-5p	2.98037
547	N	GSE109368	miR-200c-3p/miR-221-5p	3.25239
548	T	GSE109368	miR-200c-3p/miR-221-5p	0.289507
549	N	GSE109368	miR-200c-3p/miR-221-5p	4.58643
550	T	GSE109368	miR-200c-3p/miR-221-5p	0.526436
551	T	CPTAC-3-RCC	miR-106b-3p/miR-214-5p	3.61455
552	N	CPTAC-3-RCC	miR-106b-3p/miR-214-5p	1.5451
553	T	CPTAC-3-RCC	miR-106b-3p/miR-214-5p	5.67702
554	N	CPTAC-3-RCC	miR-106b-3p/miR-214-5p	2.14608
555	T	CPTAC-3-RCC	miR-106b-3p/miR-214-5p	4.13827
556	T	CPTAC-3-RCC	miR-106b-3p/miR-214-5p	4.09285
557	T	CPTAC-3-RCC	miR-106b-3p/miR-214-5p	4.14188
558	T	CPTAC-3-RCC	miR-106b-3p/miR-214-5p	6.17757
559	T	CPTAC-3-RCC	miR-106b-3p/miR-214-5p	6.69183
560	T	CPTAC-3-RCC	miR-106b-3p/miR-214-5p	6.11936
561	N	CPTAC-3-RCC	miR-106b-3p/miR-214-5p	1.83933
562	T	CPTAC-3-RCC	miR-106b-3p/miR-214-5p	3.6732
563	T	CPTAC-3-RCC	miR-106b-3p/miR-214-5p	7.13993
564	T	CPTAC-3-RCC	miR-106b-3p/miR-214-5p	4.648
565	T	CPTAC-3-RCC	miR-106b-3p/miR-214-5p	3.76436
566	N	CPTAC-3-RCC	miR-106b-3p/miR-214-5p	2.00305
567	T	CPTAC-3-RCC	miR-106b-3p/miR-214-5p	4.61391
568	N	CPTAC-3-RCC	miR-106b-3p/miR-214-5p	1.72583
569	T	CPTAC-3-RCC	miR-106b-3p/miR-214-5p	4.73511
570	T	CPTAC-3-RCC	miR-106b-3p/miR-214-5p	8.0657
571	T	CPTAC-3-RCC	miR-106b-3p/miR-214-5p	6.97328
572	T	CPTAC-3-RCC	miR-106b-3p/miR-214-5p	2.74694
573	N	CPTAC-3-RCC	miR-106b-3p/miR-214-5p	2.59307
574	T	CPTAC-3-RCC	miR-106b-3p/miR-214-5p	7.83289
575	T	CPTAC-3-RCC	miR-106b-3p/miR-214-5p	3.94203
576	N	CPTAC-3-RCC	miR-106b-3p/miR-214-5p	2.38658
577	T	CPTAC-3-RCC	miR-106b-3p/miR-214-5p	4.93074
578	T	CPTAC-3-RCC	miR-106b-3p/miR-214-5p	3.85519
579	T	CPTAC-3-RCC	miR-106b-3p/miR-214-5p	4.62506
580	N	CPTAC-3-RCC	miR-106b-3p/miR-214-5p	2.02128
581	T	CPTAC-3-RCC	miR-106b-3p/miR-214-5p	6.1862
582	N	CPTAC-3-RCC	miR-106b-3p/miR-214-5p	2
583	N	CPTAC-3-RCC	miR-106b-3p/miR-214-5p	2.23491
584	T	CPTAC-3-RCC	miR-106b-3p/miR-214-5p	5.63883
585	T	CPTAC-3-RCC	miR-106b-3p/miR-214-5p	6.7775
586	T	CPTAC-3-RCC	miR-106b-3p/miR-214-5p	4.08123
587	T	CPTAC-3-RCC	miR-106b-3p/miR-214-5p	4.88466
588	T	CPTAC-3-RCC	miR-106b-3p/miR-214-5p	3.95652
589	N	CPTAC-3-RCC	miR-106b-3p/miR-214-5p	1.05803
590	T	CPTAC-3-RCC	miR-106b-3p/miR-214-5p	3.54311
591	T	CPTAC-3-RCC	miR-106b-3p/miR-214-5p	6.35951
592	T	CPTAC-3-RCC	miR-106b-3p/miR-214-5p	3.41967
593	N	CPTAC-3-RCC	miR-106b-3p/miR-214-5p	1.61564
594	T	CPTAC-3-RCC	miR-106b-3p/miR-214-5p	5.48615
595	T	CPTAC-3-RCC	miR-106b-3p/miR-214-5p	5.29008
596	N	CPTAC-3-RCC	miR-106b-3p/miR-214-5p	1.67624
597	T	CPTAC-3-RCC	miR-106b-3p/miR-214-5p	5.13329
598	N	CPTAC-3-RCC	miR-106b-3p/miR-214-5p	2.33331
599	T	CPTAC-3-RCC	miR-106b-3p/miR-214-5p	1.53436
600	T	CPTAC-3-RCC	miR-106b-3p/miR-214-5p	3.27435
601	T	CPTAC-3-RCC	miR-106b-3p/miR-214-5p	6.04059
602	T	CPTAC-3-RCC	miR-106b-3p/miR-214-5p	3.45943
603	T	CPTAC-3-RCC	miR-106b-3p/miR-214-5p	5.70749
604	N	CPTAC-3-RCC	miR-106b-3p/miR-214-5p	2.58557
605	T	CPTAC-3-RCC	miR-106b-3p/miR-214-5p	5.35095
606	T	CPTAC-3-RCC	miR-106b-3p/miR-214-5p	5.32876
607	T	CPTAC-3-RCC	miR-106b-3p/miR-214-5p	1.61026
608	T	CPTAC-3-RCC	miR-106b-3p/miR-214-5p	5.22574
609	N	CPTAC-3-RCC	miR-106b-3p/miR-214-5p	1.77559
610	T	CPTAC-3-RCC	miR-106b-3p/miR-214-5p	3.75489
611	N	CPTAC-3-RCC	miR-106b-3p/miR-214-5p	2.32323
612	T	CPTAC-3-RCC	miR-106b-3p/miR-214-5p	6.91755
613	T	CPTAC-3-RCC	miR-106b-3p/miR-214-5p	3.10826
614	T	CPTAC-3-RCC	miR-106b-3p/miR-214-5p	8.98527
615	T	CPTAC-3-RCC	miR-106b-3p/miR-214-5p	4.37362
616	N	CPTAC-3-RCC	miR-106b-3p/miR-214-5p	1.96269
617	T	CPTAC-3-RCC	miR-106b-3p/miR-214-5p	5.18371
618	T	CPTAC-3-RCC	miR-106b-3p/miR-214-5p	11.9989
619	N	CPTAC-3-RCC	miR-106b-3p/miR-214-5p	1.88022
620	T	CPTAC-3-RCC	miR-106b-3p/miR-214-5p	4.86413
621	T	CPTAC-3-RCC	miR-106b-3p/miR-214-5p	3.79831
622	N	CPTAC-3-RCC	miR-106b-3p/miR-214-5p	1.8625
623	T	CPTAC-3-RCC	miR-106b-3p/miR-214-5p	2.54179
624	N	CPTAC-3-RCC	miR-106b-3p/miR-214-5p	2.15929
625	T	CPTAC-3-RCC	miR-106b-3p/miR-214-5p	3.78437
626	T	CPTAC-3-RCC	miR-106b-3p/miR-214-5p	5.28855
627	N	CPTAC-3-RCC	miR-106b-3p/miR-214-5p	1.68669
628	T	CPTAC-3-RCC	miR-106b-3p/miR-214-5p	4.93433
629	N	CPTAC-3-RCC	miR-106b-3p/miR-214-5p	1.5571
630	N	CPTAC-3-RCC	miR-106b-3p/miR-214-5p	1.6759
631	T	CPTAC-3-RCC	miR-106b-3p/miR-214-5p	6.11565
632	T	CPTAC-3-RCC	miR-106b-3p/miR-214-5p	5.53127
633	N	CPTAC-3-RCC	miR-106b-3p/miR-214-5p	2.37504
634	T	CPTAC-3-RCC	miR-106b-3p/miR-214-5p	3.78694
635	N	CPTAC-3-RCC	miR-106b-3p/miR-214-5p	1.73365
636	T	CPTAC-3-RCC	miR-106b-3p/miR-214-5p	3.79624
637	N	CPTAC-3-RCC	miR-106b-3p/miR-214-5p	2.06845
638	N	CPTAC-3-RCC	miR-106b-3p/miR-214-5p	2.39033
639	N	CPTAC-3-RCC	miR-106b-3p/miR-214-5p	1.82558
640	T	CPTAC-3-RCC	miR-106b-3p/miR-214-5p	4.60371
641	T	CPTAC-3-RCC	miR-106b-3p/miR-214-5p	5.54689
642	T	CPTAC-3-RCC	miR-106b-3p/miR-214-5p	5.08332
643	T	CPTAC-3-RCC	miR-106b-3p/miR-214-5p	4.91099
644	N	CPTAC-3-RCC	miR-106b-3p/miR-214-5p	1.68361
645	T	CPTAC-3-RCC	miR-106b-3p/miR-214-5p	3.50737
646	N	CPTAC-3-RCC	miR-106b-3p/miR-214-5p	2.72097
647	N	CPTAC-3-RCC	miR-106b-3p/miR-214-5p	2.14115
648	T	CPTAC-3-RCC	miR-106b-3p/miR-214-5p	5.11385
649	N	CPTAC-3-RCC	miR-106b-3p/miR-214-5p	1.54844
650	T	CPTAC-3-RCC	miR-106b-3p/miR-214-5p	3.0264
651	T	CPTAC-3-RCC	miR-106b-3p/miR-214-5p	3.58915
652	T	CPTAC-3-RCC	miR-106b-3p/miR-214-5p	6.9566
653	N	CPTAC-3-RCC	miR-106b-3p/miR-214-5p	2.69988
654	T	CPTAC-3-RCC	miR-106b-3p/miR-214-5p	4.92822
655	T	CPTAC-3-RCC	miR-106b-3p/miR-214-5p	11.8388
656	N	CPTAC-3-RCC	miR-106b-3p/miR-214-5p	2.02525
657	T	CPTAC-3-RCC	miR-106b-3p/miR-214-5p	5.46858
658	N	CPTAC-3-RCC	miR-106b-3p/miR-214-5p	1.96868
659	T	CPTAC-3-RCC	miR-106b-3p/miR-214-5p	5.1718
660	T	CPTAC-3-RCC	miR-106b-3p/miR-214-5p	6.29002
661	T	CPTAC-3-RCC	miR-106b-3p/miR-214-5p	6.41335
662	T	CPTAC-3-RCC	miR-106b-3p/miR-214-5p	6.20421
663	T	CPTAC-3-RCC	miR-106b-3p/miR-214-5p	2.67359
664	T	CPTAC-3-RCC	miR-106b-3p/miR-214-5p	3.71361
665	T	CPTAC-3-RCC	miR-106b-3p/miR-214-5p	8.75538
666	T	CPTAC-3-RCC	miR-106b-3p/miR-214-5p	2.6885
667	T	CPTAC-3-RCC	miR-106b-3p/miR-214-5p	3.99548
668	N	CPTAC-3-RCC	miR-106b-3p/miR-214-5p	2.37888
669	T	CPTAC-3-RCC	miR-106b-3p/miR-214-5p	4.41943
670	T	CPTAC-3-RCC	miR-106b-3p/miR-214-5p	4.95283
671	N	CPTAC-3-RCC	miR-106b-3p/miR-214-5p	1.87213
672	N	CPTAC-3-RCC	miR-106b-3p/miR-214-5p	1.94029
673	T	CPTAC-3-RCC	miR-106b-3p/miR-214-5p	6.36632
674	T	CPTAC-3-RCC	miR-106b-3p/miR-214-5p	7.83447
675	N	CPTAC-3-RCC	miR-106b-3p/miR-214-5p	1.96022
676	T	CPTAC-3-RCC	miR-106b-3p/miR-214-5p	7.07735
677	T	CPTAC-3-RCC	miR-106b-3p/miR-214-5p	4.41219
678	T	CPTAC-3-RCC	miR-106b-3p/miR-214-5p	5.18587
679	T	CPTAC-3-RCC	miR-106b-3p/miR-214-5p	3.18393
680	T	CPTAC-3-RCC	miR-106b-3p/miR-214-5p	5.451
681	T	CPTAC-3-RCC	miR-106b-3p/miR-214-5p	5.4632
682	N	CPTAC-3-RCC	miR-106b-3p/miR-214-5p	2.2854
683	T	CPTAC-3-RCC	miR-106b-3p/miR-214-5p	5.1674
684	T	CPTAC-3-RCC	miR-106b-3p/miR-214-5p	5.62859
685	T	CPTAC-3-RCC	miR-106b-3p/miR-214-5p	2.43002
686	T	CPTAC-3-RCC	miR-106b-3p/miR-214-5p	4.6709
687	T	CPTAC-3-RCC	miR-106b-3p/miR-214-5p	6.0853
688	N	CPTAC-3-RCC	miR-106b-3p/miR-214-5p	2.52477
689	T	CPTAC-3-RCC	miR-106b-3p/miR-214-5p	3.99515
690	T	CPTAC-3-RCC	miR-106b-3p/miR-214-5p	4.96347
691	N	CPTAC-3-RCC	miR-106b-3p/miR-214-5p	1.93459
692	N	CPTAC-3-RCC	miR-106b-3p/miR-214-5p	1.90993
693	T	CPTAC-3-RCC	miR-106b-3p/miR-214-5p	4.24104
694	N	CPTAC-3-RCC	miR-106b-3p/miR-214-5p	2.03121
695	T	CPTAC-3-RCC	miR-106b-3p/miR-214-5p	4.15933
696	N	CPTAC-3-RCC	miR-106b-3p/miR-214-5p	2.04419
697	T	CPTAC-3-RCC	miR-106b-3p/miR-214-5p	4.95689
698	T	CPTAC-3-RCC	miR-106b-3p/miR-214-5p	5.29527
699	T	CPTAC-3-RCC	miR-106b-3p/miR-214-5p	5.47825
700	T	CPTAC-3-RCC	miR-106b-3p/miR-214-5p	4.60334
701	T	CPTAC-3-RCC	miR-106b-3p/miR-214-5p	5.58534
702	T	CPTAC-3-RCC	miR-106b-3p/miR-214-5p	5.06643
703	N	CPTAC-3-RCC	miR-106b-3p/miR-214-5p	2.24201
704	T	CPTAC-3-RCC	miR-106b-3p/miR-214-5p	6.48823
705	N	CPTAC-3-RCC	miR-106b-3p/miR-214-5p	2.00229
706	T	CPTAC-3-RCC	miR-106b-3p/miR-214-5p	4.56896
707	T	CPTAC-3-RCC	miR-106b-3p/miR-214-5p	6.00075
708	T	CPTAC-3-RCC	miR-106b-3p/miR-214-5p	8.94084
709	N	CPTAC-3-RCC	miR-106b-3p/miR-214-5p	2.71359
710	T	CPTAC-3-RCC	miR-106b-3p/miR-214-5p	7.08856
711	N	CPTAC-3-RCC	miR-106b-3p/miR-214-5p	1.98272
712	T	CPTAC-3-RCC	miR-106b-3p/miR-214-5p	5.26568
713	T	CPTAC-3-RCC	miR-106b-3p/miR-214-5p	4.81614
714	N	CPTAC-3-RCC	miR-106b-3p/miR-214-5p	2.07427
715	T	CPTAC-3-RCC	miR-106b-3p/miR-214-5p	6.7128
716	T	CPTAC-3-RCC	miR-106b-3p/miR-214-5p	6.07692
717	N	CPTAC-3-RCC	miR-106b-3p/miR-214-5p	1.45267
718	T	CPTAC-3-RCC	miR-106b-3p/miR-214-5p	5.08489
719	T	CPTAC-3-RCC	miR-106b-3p/miR-214-5p	3.31924
720	T	CPTAC-3-RCC	miR-106b-3p/miR-214-5p	4.25808
721	T	CPTAC-3-RCC	miR-106b-3p/miR-214-5p	2.71981
722	N	CPTAC-3-RCC	miR-106b-3p/miR-214-5p	1.90427
723	T	CPTAC-3-RCC	miR-106b-3p/miR-214-5p	5.27932
724	T	CPTAC-3-RCC	miR-106b-3p/miR-214-5p	5.26391
725	T	CPTAC-3-RCC	miR-106b-3p/miR-214-5p	3.90964
726	N	CPTAC-3-RCC	miR-106b-3p/miR-214-5p	2.10481
727	N	CPTAC-3-RCC	miR-106b-3p/miR-214-5p	1.86108
728	T	CPTAC-3-RCC	miR-106b-3p/miR-214-5p	4.72056
729	T	CPTAC-3-RCC	miR-106b-3p/miR-214-5p	7.76411
730	N	CPTAC-3-RCC	miR-106b-3p/miR-214-5p	1.5455
731	T	CPTAC-3-RCC	miR-106b-3p/miR-214-5p	4.04614
732	T	CPTAC-3-RCC	miR-106b-3p/miR-214-5p	4.78154
733	N	CPTAC-3-RCC	miR-106b-3p/miR-214-5p	2.13723
734	T	CPTAC-3-RCC	miR-106b-3p/miR-214-5p	3.15664
735	T	CPTAC-3-RCC	miR-106b-3p/miR-214-5p	6.11861
736	T	CPTAC-3-RCC	miR-106b-3p/miR-214-5p	3.2096
737	T	CPTAC-3-RCC	miR-106b-3p/miR-214-5p	6.04996
738	T	CPTAC-3-RCC	miR-106b-3p/miR-214-5p	3.57415
739	T	CPTAC-3-RCC	miR-106b-3p/miR-214-5p	4.31206
740	N	CPTAC-3-RCC	miR-106b-3p/miR-214-5p	2.09002
741	T	CPTAC-3-RCC	miR-106b-3p/miR-214-5p	4.21985
742	N	CPTAC-3-RCC	miR-106b-3p/miR-214-5p	2.16252
743	T	CPTAC-3-RCC	miR-106b-3p/miR-214-5p	6.28873
744	T	CPTAC-3-RCC	miR-106b-3p/miR-214-5p	5.20212
745	N	CPTAC-3-RCC	miR-106b-3p/miR-214-5p	2.42511
746	T	CPTAC-3-RCC	miR-106b-3p/miR-214-5p	5.03392
747	N	CPTAC-3-RCC	miR-106b-3p/miR-214-5p	2.4022
748	N	CPTAC-3-RCC	miR-106b-3p/miR-214-5p	2.54483
749	T	CPTAC-3-RCC	miR-106b-3p/miR-214-5p	5.17911
750	T	CPTAC-3-RCC	miR-106b-3p/miR-214-5p	5.20022
751	T	CPTAC-3-RCC	miR-106b-3p/miR-214-5p	4.81903
752	T	CPTAC-3-RCC	miR-106b-3p/miR-214-5p	5.15589
753	T	CPTAC-3-RCC	miR-106b-3p/miR-214-5p	5.06246
754	T	CPTAC-3-RCC	miR-106b-3p/miR-214-5p	2.48287
755	T	CPTAC-3-RCC	miR-106b-3p/miR-214-5p	3.75207
756	N	CPTAC-3-RCC	miR-106b-3p/miR-214-5p	2.05471
757	T	CPTAC-3-RCC	miR-106b-3p/miR-214-5p	3.96991
758	N	CPTAC-3-RCC	miR-106b-3p/miR-214-5p	1.99059
759	N	CPTAC-3-RCC	miR-106b-3p/miR-214-5p	2.5965
760	T	CPTAC-3-RCC	miR-106b-3p/miR-214-5p	4.19082
761	T	CPTAC-3-RCC	miR-106b-3p/miR-214-5p	4.39573
762	N	CPTAC-3-RCC	miR-106b-3p/miR-214-5p	2.62041
763	N	CPTAC-3-RCC	miR-106b-3p/miR-214-5p	2.27069
764	T	CPTAC-3-RCC	miR-106b-3p/miR-214-5p	6.35567
765	N	CPTAC-3-RCC	miR-106b-3p/miR-214-5p	1.94486
766	N	CPTAC-3-RCC	miR-106b-3p/miR-214-5p	2.0495
767	T	CPTAC-3-RCC	miR-106b-3p/miR-214-5p	5.77797
768	T	CPTAC-3-RCC	miR-106b-3p/miR-214-5p	7.46735
769	T	CPTAC-3-RCC	miR-106b-3p/miR-214-5p	5.92884
770	N	CPTAC-3-RCC	miR-106b-3p/miR-214-5p	2.01465
771	T	CPTAC-3-RCC	miR-106b-3p/miR-214-5p	3.24254
772	T	CPTAC-3-RCC	miR-106b-3p/miR-214-5p	3.98767
773	N	CPTAC-3-RCC	miR-106b-3p/miR-214-5p	1.76446
774	N	CPTAC-3-RCC	miR-106b-3p/miR-214-5p	1.91336
775	T	CPTAC-3-RCC	miR-106b-3p/miR-214-5p	5.55575
776	N	CPTAC-3-RCC	miR-106b-3p/miR-214-5p	2.43189
777	N	CPTAC-3-RCC	miR-106b-3p/miR-214-5p	1.93689
778	T	CPTAC-3-RCC	miR-106b-3p/miR-214-5p	8.05194
779	T	CPTAC-3-RCC	miR-106b-3p/miR-214-5p	5.3053
780	T	CPTAC-3-RCC	miR-106b-3p/miR-214-5p	11.3788
781	T	CPTAC-3-RCC	miR-106b-3p/miR-214-5p	7.09869
782	T	CPTAC-3-RCC	miR-106b-3p/miR-214-5p	4.95131
783	T	CPTAC-3-RCC	miR-106b-3p/miR-214-5p	8.85415
784	N	CPTAC-3-RCC	miR-106b-3p/miR-214-5p	1.45237
785	T	CPTAC-3-RCC	miR-106b-3p/miR-214-5p	8.61692
786	T	CPTAC-3-RCC	miR-106b-3p/miR-214-5p	4.38628
787	T	CPTAC-3-RCC	miR-106b-3p/miR-214-5p	5.39709
788	T	CPTAC-3-RCC	miR-106b-3p/miR-214-5p	6.81824
789	N	CPTAC-3-RCC	miR-106b-3p/miR-214-5p	1.47837
790	T	CPTAC-3-RCC	miR-106b-3p/miR-214-5p	4.81726
791	T	CPTAC-3-RCC	miR-106b-3p/miR-214-5p	4.98324
792	T	CPTAC-3-RCC	miR-106b-3p/miR-214-5p	3.62294
793	N	CPTAC-3-RCC	miR-106b-3p/miR-214-5p	1.66864
794	T	CPTAC-3-RCC	miR-106b-3p/miR-214-5p	4.92957
795	N	CPTAC-3-RCC	miR-106b-3p/miR-214-5p	1.88255
796	T	CPTAC-3-RCC	miR-106b-3p/miR-214-5p	4.37409
797	N	CPTAC-3-RCC	miR-106b-3p/miR-214-5p	1.29291
798	T	CPTAC-3-RCC	miR-106b-3p/miR-214-5p	3.31413
799	T	CPTAC-3-RCC	miR-106b-3p/miR-214-5p	4.14616
800	T	CPTAC-3-RCC	miR-106b-3p/miR-214-5p	5.12548
801	N	CPTAC-3-RCC	miR-106b-3p/miR-214-5p	2.35466
802	T	CPTAC-3-RCC	miR-106b-3p/miR-214-5p	4.96034
803	T	CPTAC-3-RCC	miR-106b-3p/miR-214-5p	4.90565
804	T	CPTAC-3-RCC	miR-106b-3p/miR-214-5p	4.24719
805	T	CPTAC-3-RCC	miR-106b-3p/miR-214-5p	7.23787
806	N	CPTAC-3-RCC	miR-106b-3p/miR-214-5p	2.34087
807	T	CPTAC-3-RCC	miR-106b-3p/miR-214-5p	4.27021
808	T	CPTAC-3-RCC	miR-106b-3p/miR-214-5p	7.74233
809	T	CPTAC-3-RCC	miR-106b-3p/miR-214-5p	5.50651
810	T	CPTAC-3-RCC	miR-106b-3p/miR-214-5p	3.7632
811	T	CPTAC-3-RCC	miR-106b-3p/miR-214-5p	4.80387
812	T	CPTAC-3-RCC	miR-106b-3p/miR-214-5p	3.93809
813	T	CPTAC-3-RCC	miR-106b-3p/miR-214-5p	3.28979
814	T	CPTAC-3-RCC	miR-106b-3p/miR-214-5p	5.37464
815	N	CPTAC-3-RCC	miR-106b-3p/miR-214-5p	1.30218
816	T	CPTAC-3-RCC	miR-106b-3p/miR-214-5p	5.09377
817	N	CPTAC-3-RCC	miR-106b-3p/miR-214-5p	2.00918
818	T	CPTAC-3-RCC	miR-106b-3p/miR-214-5p	7.31505
819	T	CPTAC-3-RCC	miR-106b-3p/miR-214-5p	4.64242
820	N	CPTAC-3-RCC	miR-106b-3p/miR-214-5p	2.21201
821	N	CPTAC-3-RCC	miR-106b-3p/miR-214-5p	1.24115
822	T	CPTAC-3-RCC	miR-106b-3p/miR-214-5p	4.91637
823	T	CPTAC-3-RCC	miR-106b-3p/miR-214-5p	3.41785
824	N	CPTAC-3-RCC	miR-106b-3p/miR-214-5p	1.54931
825	T	CPTAC-3-RCC	miR-106b-3p/miR-214-5p	6.69515
826	T	CPTAC-3-RCC	miR-106b-3p/miR-214-5p	2.38833
827	T	CPTAC-3-RCC	miR-106b-3p/miR-214-5p	3.70416
828	T	CPTAC-3-RCC	miR-106b-3p/miR-214-5p	2.32981
829	N	CPTAC-3-RCC	miR-106b-3p/miR-214-5p	1.57643
830	T	CPTAC-3-RCC	miR-106b-3p/miR-214-5p	3.73829
831	T	CPTAC-3-RCC	miR-106b-3p/miR-214-5p	5.05275
832	T	CPTAC-3-RCC	miR-106b-3p/miR-214-5p	5.02425
833	N	CPTAC-3-RCC	miR-106b-3p/miR-214-5p	2.43347
834	N	CPTAC-3-RCC	miR-106b-3p/miR-214-5p	1.68559
835	T	CPTAC-3-RCC	miR-106b-3p/miR-214-5p	4.98909
836	N	CPTAC-3-RCC	miR-106b-3p/miR-214-5p	1.84246
837	T	CPTAC-3-RCC	miR-106b-3p/miR-214-5p	3.24825
838	T	CPTAC-3-RCC	miR-106b-3p/miR-214-5p	2.59287
839	T	CPTAC-3-RCC	miR-106b-3p/miR-214-5p	5.38307
840	T	CPTAC-3-RCC	miR-106b-3p/miR-214-5p	2.94993
841	T	CPTAC-3-RCC	miR-106b-3p/miR-214-5p	4.79286
842	N	CPTAC-3-RCC	miR-106b-3p/miR-214-5p	2.16601
843	N	CPTAC-3-RCC	miR-106b-3p/miR-214-5p	2.39516
844	T	CPTAC-3-RCC	miR-106b-3p/miR-214-5p	7.24549
845	N	CPTAC-3-RCC	miR-106b-3p/miR-214-5p	2.46009
846	T	CPTAC-3-RCC	miR-106b-3p/miR-214-5p	6.00855
847	N	CPTAC-3-RCC	miR-106b-3p/miR-214-5p	2.04229
848	T	CPTAC-3-RCC	miR-106b-3p/miR-214-5p	2.94351
849	T	CPTAC-3-RCC	miR-106b-3p/miR-214-5p	3.04941
850	N	CPTAC-3-RCC	miR-106b-3p/miR-214-5p	2.05732
851	N	CPTAC-3-RCC	miR-106b-3p/miR-214-5p	1.75236
852	T	CPTAC-3-RCC	miR-106b-3p/miR-214-5p	3.3207
853	N	CPTAC-3-RCC	miR-106b-3p/miR-214-5p	3.2311
854	T	CPTAC-3-RCC	miR-106b-3p/miR-214-5p	3.58146
855	T	CPTAC-3-RCC	miR-106b-3p/miR-214-5p	6.51752
856	T	CPTAC-3-RCC	miR-106b-3p/miR-214-5p	6.33367
857	T	CPTAC-3-RCC	miR-106b-3p/miR-214-5p	4.11353
858	N	CPTAC-3-RCC	miR-106b-3p/miR-214-5p	2.27931
859	T	CPTAC-3-RCC	miR-106b-3p/miR-214-5p	2.74883
860	T	CPTAC-3-RCC	miR-106b-3p/miR-214-5p	2.61525
861	T	CPTAC-3-RCC	miR-106b-3p/miR-214-5p	5.93009
862	T	CPTAC-3-RCC	miR-106b-3p/miR-214-5p	5.13837
863	N	CPTAC-3-RCC	miR-106b-3p/miR-214-5p	1.8124
864	T	CPTAC-3-RCC	miR-106b-3p/miR-214-5p	6.74218
865	T	CPTAC-3-RCC	miR-106b-3p/miR-214-5p	6.32071
866	T	CPTAC-3-RCC	miR-106b-3p/miR-214-5p	5.75847
867	N	CPTAC-3-RCC	miR-106b-3p/miR-214-5p	2.64198
868	T	CPTAC-3-RCC	miR-106b-3p/miR-214-5p	3.84545
869	T	CPTAC-3-RCC	miR-106b-3p/miR-214-5p	4.75878
870	T	CPTAC-3-RCC	miR-106b-3p/miR-214-5p	5.39336
871	T	CPTAC-3-RCC	miR-106b-3p/miR-214-5p	5.84255
872	T	CPTAC-3-RCC	miR-106b-3p/miR-214-5p	4.83856
873	N	CPTAC-3-RCC	miR-106b-3p/miR-214-5p	2.70129
874	N	CPTAC-3-RCC	miR-106b-3p/miR-214-5p	2.0698
875	T	CPTAC-3-RCC	miR-106b-3p/miR-214-5p	4.94867
876	T	CPTAC-3-RCC	miR-106b-3p/miR-214-5p	6.14393
877	N	CPTAC-3-RCC	miR-106b-3p/miR-214-5p	1.48104
878	N	CPTAC-3-RCC	miR-106b-3p/miR-214-5p	1.93379
879	T	CPTAC-3-RCC	miR-106b-3p/miR-214-5p	5.27507
880	T	CPTAC-3-RCC	miR-106b-3p/miR-214-5p	5.2999
881	T	CPTAC-3-RCC	miR-106b-3p/miR-214-5p	5.3966
882	N	CPTAC-3-RCC	miR-106b-3p/miR-214-5p	2.18517
883	N	CPTAC-3-RCC	miR-106b-3p/miR-214-5p	1.74793
884	T	CPTAC-3-RCC	miR-106b-3p/miR-214-5p	4.57865
885	T	CPTAC-3-RCC	miR-106b-3p/miR-214-5p	3.64027
886	N	CPTAC-3-RCC	miR-106b-3p/miR-214-5p	2.19125
887	T	CPTAC-3-RCC	miR-106b-3p/miR-214-5p	3.15751
888	T	CPTAC-3-RCC	miR-106b-3p/miR-214-5p	5.79647
889	T	CPTAC-3-RCC	miR-106b-3p/miR-214-5p	4.8002
890	T	CPTAC-3-RCC	miR-106b-3p/miR-214-5p	5.66012
891	N	CPTAC-3-RCC	miR-106b-3p/miR-214-5p	2.14029
892	T	CPTAC-3-RCC	miR-106b-3p/miR-214-5p	5.57007
893	N	CPTAC-3-RCC	miR-106b-3p/miR-214-5p	1.86736
894	T	CPTAC-3-RCC	miR-106b-3p/miR-214-5p	4.68286
895	T	CPTAC-3-RCC	miR-106b-3p/miR-214-5p	6.09291
896	N	CPTAC-3-RCC	miR-106b-3p/miR-214-5p	2.40022
897	T	CPTAC-3-RCC	miR-106b-3p/miR-214-5p	5.87266
898	T	CPTAC-3-RCC	miR-106b-3p/miR-214-5p	4.98299
899	T	CPTAC-3-RCC	miR-106b-3p/miR-214-5p	5.64912
900	T	CPTAC-3-RCC	miR-106b-3p/miR-214-5p	4.13183
901	N	CPTAC-3-RCC	miR-106b-3p/miR-214-5p	1.9576
902	T	CPTAC-3-RCC	miR-106b-3p/miR-214-5p	3.09005
903	N	CPTAC-3-RCC	miR-106b-3p/miR-214-5p	2.41542
904	T	CPTAC-3-RCC	miR-106b-3p/miR-214-5p	4.17265
905	T	CPTAC-3-RCC	miR-106b-3p/miR-214-5p	5.69067
906	T	CPTAC-3-RCC	miR-106b-3p/miR-214-5p	4.65222
907	N	CPTAC-3-RCC	miR-106b-3p/miR-214-5p	1.84627
908	T	CPTAC-3-RCC	miR-106b-3p/miR-214-5p	7.36935
909	T	CPTAC-3-RCC	miR-106b-3p/miR-214-5p	7.11678
910	N	CPTAC-3-RCC	miR-106b-3p/miR-214-5p	1.87447
911	N	CPTAC-3-RCC	miR-106b-3p/miR-214-5p	2.22565
912	T	CPTAC-3-RCC	miR-106b-3p/miR-214-5p	5.61471
913	T	CPTAC-3-RCC	miR-106b-3p/miR-214-5p	3.04753
914	N	CPTAC-3-RCC	miR-106b-3p/miR-214-5p	1.84746
915	N	CPTAC-3-RCC	miR-106b-3p/miR-214-5p	2.5449
916	T	CPTAC-3-RCC	miR-106b-3p/miR-214-5p	2.64972
917	N	CPTAC-3-RCC	miR-106b-3p/miR-214-5p	1.94309
918	N	CPTAC-3-RCC	miR-106b-3p/miR-214-5p	2.558
919	N	CPTAC-3-RCC	miR-106b-3p/miR-214-5p	1.53791
920	T	CPTAC-3-RCC	miR-106b-3p/miR-214-5p	3.92024
921	N	CPTAC-3-RCC	miR-106b-3p/miR-214-5p	1.91167
922	T	CPTAC-3-RCC	miR-106b-3p/miR-214-5p	4.91129
923	T	CPTAC-3-RCC	miR-106b-3p/miR-214-5p	5.71825
924	T	CPTAC-3-RCC	miR-106b-3p/miR-214-5p	6.87263
925	N	CPTAC-3-RCC	miR-106b-3p/miR-214-5p	2.09332
926	N	CPTAC-3-RCC	miR-106b-3p/miR-214-5p	2.14345
927	T	CPTAC-3-RCC	miR-106b-3p/miR-214-5p	4.1771
928	T	CPTAC-3-RCC	miR-106b-3p/miR-214-5p	4.70881
929	T	CPTAC-3-RCC	miR-106b-3p/miR-214-5p	4.61362
930	N	CPTAC-3-RCC	miR-106b-3p/miR-214-5p	1.83254
931	T	CPTAC-3-RCC	miR-106b-3p/miR-214-5p	2.53314
932	T	CPTAC-3-RCC	miR-106b-3p/miR-214-5p	4.6578
933	T	CPTAC-3-RCC	miR-106b-3p/miR-214-5p	2.76584
934	T	CPTAC-3-RCC	miR-106b-3p/miR-214-5p	3.88038
935	T	CPTAC-3-RCC	miR-106b-3p/miR-214-5p	10.2021
936	N	CPTAC-3-RCC	miR-106b-3p/miR-214-5p	2.7706
937	T	CPTAC-3-RCC	miR-106b-3p/miR-214-5p	5.01309
938	T	CPTAC-3-RCC	miR-106b-3p/miR-214-5p	3.5704
939	T	CPTAC-3-RCC	miR-106b-3p/miR-214-5p	4.78069
940	N	CPTAC-3-RCC	miR-106b-3p/miR-214-5p	2.30033
941	T	CPTAC-3-RCC	miR-106b-3p/miR-214-5p	5.6352
942	N	CPTAC-3-RCC	miR-106b-3p/miR-214-5p	1.66058
943	T	CPTAC-3-RCC	miR-106b-3p/miR-214-5p	4.06761
944	N	CPTAC-3-RCC	miR-106b-3p/miR-214-5p	2.22734
945	T	CPTAC-3-RCC	miR-106b-3p/miR-214-5p	3.5873
946	T	CPTAC-3-RCC	miR-106b-3p/miR-214-5p	3.51538
947	N	CPTAC-3-RCC	miR-106b-3p/miR-214-5p	2.10084
948	T	CPTAC-3-RCC	miR-106b-3p/miR-214-5p	5.11255
949	T	CPTAC-3-RCC	miR-106b-3p/miR-214-5p	4.7305
950	N	CPTAC-3-RCC	miR-106b-3p/miR-214-5p	1.92815
951	T	CPTAC-3-RCC	miR-106b-3p/miR-214-5p	5.42085
952	T	CPTAC-3-RCC	miR-106b-3p/miR-214-5p	5.713
953	T	CPTAC-3-RCC	miR-106b-3p/miR-214-5p	4.74572
954	T	CPTAC-3-RCC	miR-106b-3p/miR-214-5p	5.47173
955	N	CPTAC-3-RCC	miR-106b-3p/miR-214-5p	2.07062
956	N	CPTAC-3-RCC	miR-106b-3p/miR-214-5p	2.35071
957	T	CPTAC-3-RCC	miR-106b-3p/miR-214-5p	5.72916
958	T	CPTAC-3-RCC	miR-106b-3p/miR-214-5p	4.52587
959	T	CPTAC-3-RCC	miR-106b-3p/miR-214-5p	6.04975
960	T	CPTAC-3-RCC	miR-106b-3p/miR-214-5p	4.30045
961	T	CPTAC-3-RCC	miR-106b-3p/miR-214-5p	5.69627
962	T	CPTAC-3-RCC	miR-106b-3p/miR-214-5p	4.57499
963	T	CPTAC-3-RCC	miR-106b-3p/miR-214-5p	5.32337
964	T	CPTAC-3-RCC	miR-106b-3p/miR-214-5p	4.26604
965	N	CPTAC-3-RCC	miR-106b-3p/miR-214-5p	1.7766
966	T	CPTAC-3-RCC	miR-106b-3p/miR-214-5p	6.28945
967	T	CPTAC-3-RCC	miR-106b-3p/miR-214-5p	3.57993
968	T	CPTAC-3-RCC	miR-106b-3p/miR-214-5p	3.66676
969	N	CPTAC-3-RCC	miR-106b-3p/miR-214-5p	1.82303
970	T	CPTAC-3-RCC	miR-106b-3p/miR-214-5p	2.74967
971	T	CPTAC-3-RCC	miR-106b-3p/miR-214-5p	5.67125
972	T	CPTAC-3-RCC	miR-106b-3p/miR-214-5p	4.04739
973	T	CPTAC-3-RCC	miR-106b-3p/miR-214-5p	2.74457
974	T	CPTAC-3-RCC	miR-106b-3p/miR-214-5p	4.97552
975	T	CPTAC-3-RCC	miR-106b-3p/miR-214-5p	3.84936
976	T	CPTAC-3-RCC	miR-106b-3p/miR-214-5p	5.19216
977	T	CPTAC-3-RCC	miR-106b-3p/miR-214-5p	3.24006
978	N	CPTAC-3-RCC	miR-106b-3p/miR-214-5p	1.55846
979	N	CPTAC-3-RCC	miR-106b-3p/miR-214-5p	2.52655
980	T	CPTAC-3-RCC	miR-106b-3p/miR-214-5p	6.93221
981	T	CPTAC-3-RCC	miR-106b-3p/miR-214-5p	4.04865
982	T	CPTAC-3-RCC	miR-106b-3p/miR-214-5p	3.85945
983	T	CPTAC-3-RCC	miR-106b-3p/miR-214-5p	4.6444
984	T	CPTAC-3-RCC	miR-106b-3p/miR-214-5p	3.43857
985	T	CPTAC-3-RCC	miR-106b-3p/miR-214-5p	2.49058
986	N	CPTAC-3-RCC	miR-106b-3p/miR-214-5p	1.91847
987	N	CPTAC-3-RCC	miR-106b-3p/miR-214-5p	1.83079
988	T	CPTAC-3-RCC	miR-106b-3p/miR-214-5p	4.01676
989	T	CPTAC-3-RCC	miR-106b-3p/miR-214-5p	4.49861
990	N	CPTAC-3-RCC	miR-106b-3p/miR-214-5p	2.13863
991	T	CPTAC-3-RCC	miR-106b-3p/miR-214-5p	2.94699
992	N	CPTAC-3-RCC	miR-106b-3p/miR-214-5p	1.62619
993	T	CPTAC-3-RCC	miR-106b-3p/miR-214-5p	7.10616
994	N	CPTAC-3-RCC	miR-106b-3p/miR-214-5p	1.81592
995	N	CPTAC-3-RCC	miR-106b-3p/miR-214-5p	2.15835
996	T	CPTAC-3-RCC	miR-106b-3p/miR-214-5p	4.68722
997	T	CPTAC-3-RCC	miR-106b-3p/miR-214-5p	2.94029
998	T	CPTAC-3-RCC	miR-106b-3p/miR-214-5p	3.6932
999	T	CPTAC-3-RCC	miR-106b-3p/miR-214-5p	3.46968
1000	T	CPTAC-3-RCC	miR-106b-3p/miR-214-5p	4.67531
1001	N	CPTAC-3-RCC	miR-106b-3p/miR-214-5p	1.80735
1002	N	CPTAC-3-RCC	miR-106b-3p/miR-214-5p	2.57642
1003	N	CPTAC-3-RCC	miR-106b-3p/miR-214-5p	2.29045
1004	N	CPTAC-3-RCC	miR-106b-3p/miR-214-5p	3.14534
1005	N	CPTAC-3-RCC	miR-106b-3p/miR-214-5p	1.8903
1006	T	CPTAC-3-RCC	miR-106b-3p/miR-214-5p	2.4716
1007	T	CPTAC-3-RCC	miR-106b-3p/miR-214-5p	6.33797
1008	N	CPTAC-3-RCC	miR-106b-3p/miR-214-5p	2.09686
1009	T	CPTAC-3-RCC	miR-106b-3p/miR-214-5p	4.54253
1010	N	TCGA-KIRP	miR-106b-3p/miR-214-5p	1.63082
1011	N	TCGA-KIRP	miR-106b-3p/miR-214-5p	2.59412
1012	N	TCGA-KIRP	miR-106b-3p/miR-214-5p	2.30386
1013	N	TCGA-KIRP	miR-106b-3p/miR-214-5p	3.33431
1014	N	TCGA-KIRP	miR-106b-3p/miR-214-5p	4.10224
1015	N	TCGA-KIRP	miR-106b-3p/miR-214-5p	3.53119
1016	N	TCGA-KIRP	miR-106b-3p/miR-214-5p	2.38123
1017	N	TCGA-KIRP	miR-106b-3p/miR-214-5p	2.53605
1018	N	TCGA-KIRP	miR-106b-3p/miR-214-5p	1.78427
1019	N	TCGA-KIRP	miR-106b-3p/miR-214-5p	3.17688
1020	N	TCGA-KIRP	miR-106b-3p/miR-214-5p	2.36325
1021	N	TCGA-KIRP	miR-106b-3p/miR-214-5p	3.06904
1022	N	TCGA-KIRP	miR-106b-3p/miR-214-5p	2.78651
1023	N	TCGA-KIRP	miR-106b-3p/miR-214-5p	2.63577
1024	N	TCGA-KIRP	miR-106b-3p/miR-214-5p	3.16628
1025	N	TCGA-KIRP	miR-106b-3p/miR-214-5p	2.16547
1026	N	TCGA-KIRP	miR-106b-3p/miR-214-5p	2.56143
1027	N	TCGA-KIRP	miR-106b-3p/miR-214-5p	2.24393
1028	N	TCGA-KIRP	miR-106b-3p/miR-214-5p	1.99291
1029	N	TCGA-KIRP	miR-106b-3p/miR-214-5p	1.11876
1030	N	TCGA-KIRP	miR-106b-3p/miR-214-5p	3.09516
1031	N	TCGA-KIRP	miR-106b-3p/miR-214-5p	2.70512
1032	N	TCGA-KIRP	miR-106b-3p/miR-214-5p	3.1951
1033	N	TCGA-KIRP	miR-106b-3p/miR-214-5p	2.99202
1034	N	TCGA-KIRP	miR-106b-3p/miR-214-5p	3.31984
1035	N	TCGA-KIRP	miR-106b-3p/miR-214-5p	1.81392
1036	N	TCGA-KIRP	miR-106b-3p/miR-214-5p	2.84967
1037	N	TCGA-KIRP	miR-106b-3p/miR-214-5p	1.4667
1038	N	TCGA-KIRP	miR-106b-3p/miR-214-5p	2.13945
1039	N	TCGA-KIRP	miR-106b-3p/miR-214-5p	2.14958
1040	N	TCGA-KIRP	miR-106b-3p/miR-214-5p	2.08678
1041	N	TCGA-KIRP	miR-106b-3p/miR-214-5p	3.05575
1042	N	TCGA-KIRP	miR-106b-3p/miR-214-5p	3.9853
1043	N	TCGA-KIRP	miR-106b-3p/miR-214-5p	3.39492
1044	T	TCGA-KIRP	miR-106b-3p/miR-214-5p	5.92035
1045	T	TCGA-KIRP	miR-106b-3p/miR-214-5p	8.84392
1046	T	TCGA-KIRP	miR-106b-3p/miR-214-5p	6.50491
1047	T	TCGA-KIRP	miR-106b-3p/miR-214-5p	5.98944
1048	T	TCGA-KIRP	miR-106b-3p/miR-214-5p	8.67807
1049	T	TCGA-KIRP	miR-106b-3p/miR-214-5p	6.26209
1050	T	TCGA-KIRP	miR-106b-3p/miR-214-5p	5.31741
1051	T	TCGA-KIRP	miR-106b-3p/miR-214-5p	6.25604
1052	T	TCGA-KIRP	miR-106b-3p/miR-214-5p	5.98935
1053	T	TCGA-KIRP	miR-106b-3p/miR-214-5p	9.63662
1054	T	TCGA-KIRP	miR-106b-3p/miR-214-5p	6.89583
1055	T	TCGA-KIRP	miR-106b-3p/miR-214-5p	4.93074
1056	T	TCGA-KIRP	miR-106b-3p/miR-214-5p	9.04803
1057	T	TCGA-KIRP	miR-106b-3p/miR-214-5p	6.91886
1058	T	TCGA-KIRP	miR-106b-3p/miR-214-5p	9.09891
1059	T	TCGA-KIRP	miR-106b-3p/miR-214-5p	4.21299
1060	T	TCGA-KIRP	miR-106b-3p/miR-214-5p	3.53138
1061	T	TCGA-KIRP	miR-106b-3p/miR-214-5p	5.64155
1062	T	TCGA-KIRP	miR-106b-3p/miR-214-5p	7.67948
1063	T	TCGA-KIRP	miR-106b-3p/miR-214-5p	8.48784
1064	T	TCGA-KIRP	miR-106b-3p/miR-214-5p	5.24054
1065	T	TCGA-KIRP	miR-106b-3p/miR-214-5p	3.19546
1066	T	TCGA-KIRP	miR-106b-3p/miR-214-5p	6.92955
1067	T	TCGA-KIRP	miR-106b-3p/miR-214-5p	5.45474
1068	T	TCGA-KIRP	miR-106b-3p/miR-214-5p	8.59619
1069	T	TCGA-KIRP	miR-106b-3p/miR-214-5p	10.5517
1070	T	TCGA-KIRP	miR-106b-3p/miR-214-5p	4.03892
1071	T	TCGA-KIRP	miR-106b-3p/miR-214-5p	5.26568
1072	T	TCGA-KIRP	miR-106b-3p/miR-214-5p	4.34372
1073	T	TCGA-KIRP	miR-106b-3p/miR-214-5p	8.44398
1074	T	TCGA-KIRP	miR-106b-3p/miR-214-5p	6.60486
1075	T	TCGA-KIRP	miR-106b-3p/miR-214-5p	6.96
1076	T	TCGA-KIRP	miR-106b-3p/miR-214-5p	3.789
1077	T	TCGA-KIRP	miR-106b-3p/miR-214-5p	7.43045
1078	N	GSE109368	miR-106b-3p/miR-214-5p	1.07149
1079	N	GSE109368	miR-106b-3p/miR-214-5p	1.11854
1080	T	GSE109368	miR-106b-3p/miR-214-5p	4.21778
1081	T	GSE109368	miR-106b-3p/miR-214-5p	3.00282
1082	T	GSE109368	miR-106b-3p/miR-214-5p	2.04264
1083	N	GSE109368	miR-106b-3p/miR-214-5p	1.2383
1084	T	GSE109368	miR-106b-3p/miR-214-5p	1.52893
1085	N	GSE109368	miR-106b-3p/miR-214-5p	0.836074
1086	T	GSE109368	miR-106b-3p/miR-214-5p	3.79805
1087	T	GSE109368	miR-106b-3p/miR-214-5p	3.47805
1088	N	GSE109368	miR-106b-3p/miR-214-5p	1.19803
1089	N	GSE109368	miR-106b-3p/miR-214-5p	1.26169
1090	N	GSE109368	miR-106b-3p/miR-214-5p	1.34346
1091	T	GSE109368	miR-106b-3p/miR-214-5p	3.60407
1092	T	GSE109368	miR-106b-3p/miR-214-5p	4.69377
1093	T	GSE109368	miR-106b-3p/miR-214-5p	2.01873
1094	N	GSE109368	miR-106b-3p/miR-214-5p	1.14986
1095	T	GSE109368	miR-106b-3p/miR-214-5p	1.53343
1096	N	GSE109368	miR-106b-3p/miR-214-5p	1.28011
1097	N	GSE109368	miR-106b-3p/miR-214-5p	1.15131
1098	N	GSE109368	miR-106b-3p/miR-214-5p	1.21299
1099	T	GSE109368	miR-106b-3p/miR-214-5p	2.73562
1100	N	GSE109368	miR-106b-3p/miR-214-5p	1.32931
1101	T	GSE109368	miR-106b-3p/miR-214-5p	2.53885
1102	T	CPTAC-3-RCC	miR-221-3p/miR-200c-3p	5.4746
1103	N	CPTAC-3-RCC	miR-221-3p/miR-200c-3p	0.643607
1104	T	CPTAC-3-RCC	miR-221-3p/miR-200c-3p	4.3751
1105	N	CPTAC-3-RCC	miR-221-3p/miR-200c-3p	1.10602
1106	T	CPTAC-3-RCC	miR-221-3p/miR-200c-3p	4.91925
1107	T	CPTAC-3-RCC	miR-221-3p/miR-200c-3p	4.17437
1108	T	CPTAC-3-RCC	miR-221-3p/miR-200c-3p	4.63347
1109	T	CPTAC-3-RCC	miR-221-3p/miR-200c-3p	4.76256
1110	T	CPTAC-3-RCC	miR-221-3p/miR-200c-3p	6.17602
1111	T	CPTAC-3-RCC	miR-221-3p/miR-200c-3p	6.58066
1112	N	CPTAC-3-RCC	miR-221-3p/miR-200c-3p	0.929632
1113	T	CPTAC-3-RCC	miR-221-3p/miR-200c-3p	6.14638
1114	T	CPTAC-3-RCC	miR-221-3p/miR-200c-3p	5.16739
1115	T	CPTAC-3-RCC	miR-221-3p/miR-200c-3p	5.25403
1116	T	CPTAC-3-RCC	miR-221-3p/miR-200c-3p	5.2349
1117	N	CPTAC-3-RCC	miR-221-3p/miR-200c-3p	1.05662
1118	T	CPTAC-3-RCC	miR-221-3p/miR-200c-3p	4.38757
1119	N	CPTAC-3-RCC	miR-221-3p/miR-200c-3p	0.917534
1120	T	CPTAC-3-RCC	miR-221-3p/miR-200c-3p	5.45685
1121	T	CPTAC-3-RCC	miR-221-3p/miR-200c-3p	5.50695
1122	T	CPTAC-3-RCC	miR-221-3p/miR-200c-3p	6.25045
1123	T	CPTAC-3-RCC	miR-221-3p/miR-200c-3p	6.15344
1124	N	CPTAC-3-RCC	miR-221-3p/miR-200c-3p	0.760112
1125	T	CPTAC-3-RCC	miR-221-3p/miR-200c-3p	5.78729
1126	T	CPTAC-3-RCC	miR-221-3p/miR-200c-3p	4.90565
1127	N	CPTAC-3-RCC	miR-221-3p/miR-200c-3p	0.995457
1128	T	CPTAC-3-RCC	miR-221-3p/miR-200c-3p	3.42832
1129	T	CPTAC-3-RCC	miR-221-3p/miR-200c-3p	4.45
1130	T	CPTAC-3-RCC	miR-221-3p/miR-200c-3p	6.46141
1131	N	CPTAC-3-RCC	miR-221-3p/miR-200c-3p	0.701848
1132	T	CPTAC-3-RCC	miR-221-3p/miR-200c-3p	4.3387
1133	N	CPTAC-3-RCC	miR-221-3p/miR-200c-3p	0.790317
1134	N	CPTAC-3-RCC	miR-221-3p/miR-200c-3p	0.724642
1135	T	CPTAC-3-RCC	miR-221-3p/miR-200c-3p	3.71075
1136	T	CPTAC-3-RCC	miR-221-3p/miR-200c-3p	4.93228
1137	T	CPTAC-3-RCC	miR-221-3p/miR-200c-3p	3.64252
1138	T	CPTAC-3-RCC	miR-221-3p/miR-200c-3p	4.73023
1139	T	CPTAC-3-RCC	miR-221-3p/miR-200c-3p	4.29127
1140	N	CPTAC-3-RCC	miR-221-3p/miR-200c-3p	1.4406
1141	T	CPTAC-3-RCC	miR-221-3p/miR-200c-3p	5.69025
1142	T	CPTAC-3-RCC	miR-221-3p/miR-200c-3p	4.83871
1143	T	CPTAC-3-RCC	miR-221-3p/miR-200c-3p	5.07895
1144	N	CPTAC-3-RCC	miR-221-3p/miR-200c-3p	1.2015
1145	T	CPTAC-3-RCC	miR-221-3p/miR-200c-3p	4.50028
1146	T	CPTAC-3-RCC	miR-221-3p/miR-200c-3p	5.44669
1147	N	CPTAC-3-RCC	miR-221-3p/miR-200c-3p	0.857568
1148	T	CPTAC-3-RCC	miR-221-3p/miR-200c-3p	4.34179
1149	N	CPTAC-3-RCC	miR-221-3p/miR-200c-3p	1.07641
1150	T	CPTAC-3-RCC	miR-221-3p/miR-200c-3p	5.0968
1151	T	CPTAC-3-RCC	miR-221-3p/miR-200c-3p	2.81027
1152	T	CPTAC-3-RCC	miR-221-3p/miR-200c-3p	6.30456
1153	T	CPTAC-3-RCC	miR-221-3p/miR-200c-3p	5.87749
1154	T	CPTAC-3-RCC	miR-221-3p/miR-200c-3p	5.45027
1155	N	CPTAC-3-RCC	miR-221-3p/miR-200c-3p	0.601904
1156	T	CPTAC-3-RCC	miR-221-3p/miR-200c-3p	4.49236
1157	T	CPTAC-3-RCC	miR-221-3p/miR-200c-3p	6.40936
1158	T	CPTAC-3-RCC	miR-221-3p/miR-200c-3p	4.57354
1159	T	CPTAC-3-RCC	miR-221-3p/miR-200c-3p	5.6191
1160	N	CPTAC-3-RCC	miR-221-3p/miR-200c-3p	0.680042
1161	T	CPTAC-3-RCC	miR-221-3p/miR-200c-3p	5.96253
1162	N	CPTAC-3-RCC	miR-221-3p/miR-200c-3p	0.640688
1163	T	CPTAC-3-RCC	miR-221-3p/miR-200c-3p	4.50429
1164	T	CPTAC-3-RCC	miR-221-3p/miR-200c-3p	3.55265
1165	T	CPTAC-3-RCC	miR-221-3p/miR-200c-3p	4.97777
1166	T	CPTAC-3-RCC	miR-221-3p/miR-200c-3p	4.89325
1167	N	CPTAC-3-RCC	miR-221-3p/miR-200c-3p	0.742946
1168	T	CPTAC-3-RCC	miR-221-3p/miR-200c-3p	3.74025
1169	T	CPTAC-3-RCC	miR-221-3p/miR-200c-3p	4.01043
1170	N	CPTAC-3-RCC	miR-221-3p/miR-200c-3p	0.97216
1171	T	CPTAC-3-RCC	miR-221-3p/miR-200c-3p	5.55403
1172	T	CPTAC-3-RCC	miR-221-3p/miR-200c-3p	5.4748
1173	N	CPTAC-3-RCC	miR-221-3p/miR-200c-3p	1.12793
1174	T	CPTAC-3-RCC	miR-221-3p/miR-200c-3p	1.73002
1175	N	CPTAC-3-RCC	miR-221-3p/miR-200c-3p	0.924099
1176	T	CPTAC-3-RCC	miR-221-3p/miR-200c-3p	6.63415
1177	T	CPTAC-3-RCC	miR-221-3p/miR-200c-3p	6.7513
1178	N	CPTAC-3-RCC	miR-221-3p/miR-200c-3p	0.84659
1179	T	CPTAC-3-RCC	miR-221-3p/miR-200c-3p	6.12101
1180	N	CPTAC-3-RCC	miR-221-3p/miR-200c-3p	1.12419
1181	N	CPTAC-3-RCC	miR-221-3p/miR-200c-3p	1.05304
1182	T	CPTAC-3-RCC	miR-221-3p/miR-200c-3p	4.90586
1183	T	CPTAC-3-RCC	miR-221-3p/miR-200c-3p	6.04468
1184	N	CPTAC-3-RCC	miR-221-3p/miR-200c-3p	0.839447
1185	T	CPTAC-3-RCC	miR-221-3p/miR-200c-3p	6.81843
1186	N	CPTAC-3-RCC	miR-221-3p/miR-200c-3p	0.876906
1187	T	CPTAC-3-RCC	miR-221-3p/miR-200c-3p	4.79352
1188	N	CPTAC-3-RCC	miR-221-3p/miR-200c-3p	1.37583
1189	N	CPTAC-3-RCC	miR-221-3p/miR-200c-3p	0.718524
1190	N	CPTAC-3-RCC	miR-221-3p/miR-200c-3p	0.648998
1191	T	CPTAC-3-RCC	miR-221-3p/miR-200c-3p	5.05095
1192	T	CPTAC-3-RCC	miR-221-3p/miR-200c-3p	4.38682
1193	T	CPTAC-3-RCC	miR-221-3p/miR-200c-3p	5.53959
1194	T	CPTAC-3-RCC	miR-221-3p/miR-200c-3p	3.52819
1195	N	CPTAC-3-RCC	miR-221-3p/miR-200c-3p	1.0053
1196	T	CPTAC-3-RCC	miR-221-3p/miR-200c-3p	6.04775
1197	N	CPTAC-3-RCC	miR-221-3p/miR-200c-3p	0.691121
1198	N	CPTAC-3-RCC	miR-221-3p/miR-200c-3p	0.955313
1199	T	CPTAC-3-RCC	miR-221-3p/miR-200c-3p	3.98406
1200	N	CPTAC-3-RCC	miR-221-3p/miR-200c-3p	0.819833
1201	T	CPTAC-3-RCC	miR-221-3p/miR-200c-3p	3.81488
1202	T	CPTAC-3-RCC	miR-221-3p/miR-200c-3p	3.01887
1203	T	CPTAC-3-RCC	miR-221-3p/miR-200c-3p	3.58222
1204	N	CPTAC-3-RCC	miR-221-3p/miR-200c-3p	1.12666
1205	T	CPTAC-3-RCC	miR-221-3p/miR-200c-3p	4.42593
1206	T	CPTAC-3-RCC	miR-221-3p/miR-200c-3p	5.05287
1207	N	CPTAC-3-RCC	miR-221-3p/miR-200c-3p	1.19124
1208	T	CPTAC-3-RCC	miR-221-3p/miR-200c-3p	3.75914
1209	N	CPTAC-3-RCC	miR-221-3p/miR-200c-3p	0.704565
1210	T	CPTAC-3-RCC	miR-221-3p/miR-200c-3p	2.63057
1211	T	CPTAC-3-RCC	miR-221-3p/miR-200c-3p	4.09088
1212	T	CPTAC-3-RCC	miR-221-3p/miR-200c-3p	4.10101
1213	T	CPTAC-3-RCC	miR-221-3p/miR-200c-3p	4.58307
1214	T	CPTAC-3-RCC	miR-221-3p/miR-200c-3p	4.35086
1215	T	CPTAC-3-RCC	miR-221-3p/miR-200c-3p	5.33816
1216	T	CPTAC-3-RCC	miR-221-3p/miR-200c-3p	5.24818
1217	T	CPTAC-3-RCC	miR-221-3p/miR-200c-3p	6.76827
1218	T	CPTAC-3-RCC	miR-221-3p/miR-200c-3p	5.25979
1219	N	CPTAC-3-RCC	miR-221-3p/miR-200c-3p	0.87321
1220	T	CPTAC-3-RCC	miR-221-3p/miR-200c-3p	6.32595
1221	T	CPTAC-3-RCC	miR-221-3p/miR-200c-3p	5.20524
1222	N	CPTAC-3-RCC	miR-221-3p/miR-200c-3p	1.29594
1223	N	CPTAC-3-RCC	miR-221-3p/miR-200c-3p	0.937409
1224	T	CPTAC-3-RCC	miR-221-3p/miR-200c-3p	4.91788
1225	T	CPTAC-3-RCC	miR-221-3p/miR-200c-3p	7.52664
1226	N	CPTAC-3-RCC	miR-221-3p/miR-200c-3p	0.888499
1227	T	CPTAC-3-RCC	miR-221-3p/miR-200c-3p	6.27317
1228	T	CPTAC-3-RCC	miR-221-3p/miR-200c-3p	5.00276
1229	T	CPTAC-3-RCC	miR-221-3p/miR-200c-3p	2.84054
1230	T	CPTAC-3-RCC	miR-221-3p/miR-200c-3p	5.55762
1231	T	CPTAC-3-RCC	miR-221-3p/miR-200c-3p	5.83917
1232	T	CPTAC-3-RCC	miR-221-3p/miR-200c-3p	5.67338
1233	N	CPTAC-3-RCC	miR-221-3p/miR-200c-3p	0.857947
1234	T	CPTAC-3-RCC	miR-221-3p/miR-200c-3p	5.37323
1235	T	CPTAC-3-RCC	miR-221-3p/miR-200c-3p	4.84143
1236	T	CPTAC-3-RCC	miR-221-3p/miR-200c-3p	3.59763
1237	T	CPTAC-3-RCC	miR-221-3p/miR-200c-3p	5.05073
1238	T	CPTAC-3-RCC	miR-221-3p/miR-200c-3p	5.26122
1239	N	CPTAC-3-RCC	miR-221-3p/miR-200c-3p	0.841057
1240	T	CPTAC-3-RCC	miR-221-3p/miR-200c-3p	5.34904
1241	T	CPTAC-3-RCC	miR-221-3p/miR-200c-3p	5.67819
1242	N	CPTAC-3-RCC	miR-221-3p/miR-200c-3p	0.903239
1243	N	CPTAC-3-RCC	miR-221-3p/miR-200c-3p	0.861243
1244	T	CPTAC-3-RCC	miR-221-3p/miR-200c-3p	6.01622
1245	N	CPTAC-3-RCC	miR-221-3p/miR-200c-3p	0.701079
1246	T	CPTAC-3-RCC	miR-221-3p/miR-200c-3p	5.00161
1247	N	CPTAC-3-RCC	miR-221-3p/miR-200c-3p	1.02041
1248	T	CPTAC-3-RCC	miR-221-3p/miR-200c-3p	5.37878
1249	T	CPTAC-3-RCC	miR-221-3p/miR-200c-3p	4.53362
1250	T	CPTAC-3-RCC	miR-221-3p/miR-200c-3p	5.74862
1251	T	CPTAC-3-RCC	miR-221-3p/miR-200c-3p	4.21631
1252	T	CPTAC-3-RCC	miR-221-3p/miR-200c-3p	5.55235
1253	T	CPTAC-3-RCC	miR-221-3p/miR-200c-3p	4.95161
1254	N	CPTAC-3-RCC	miR-221-3p/miR-200c-3p	0.876054
1255	T	CPTAC-3-RCC	miR-221-3p/miR-200c-3p	6.09119
1256	N	CPTAC-3-RCC	miR-221-3p/miR-200c-3p	0.979323
1257	T	CPTAC-3-RCC	miR-221-3p/miR-200c-3p	6.50851
1258	T	CPTAC-3-RCC	miR-221-3p/miR-200c-3p	4.00341
1259	T	CPTAC-3-RCC	miR-221-3p/miR-200c-3p	4.94374
1260	N	CPTAC-3-RCC	miR-221-3p/miR-200c-3p	0.69923
1261	T	CPTAC-3-RCC	miR-221-3p/miR-200c-3p	3.01212
1262	N	CPTAC-3-RCC	miR-221-3p/miR-200c-3p	0.781658
1263	T	CPTAC-3-RCC	miR-221-3p/miR-200c-3p	2.03096
1264	T	CPTAC-3-RCC	miR-221-3p/miR-200c-3p	5.18061
1265	N	CPTAC-3-RCC	miR-221-3p/miR-200c-3p	0.919975
1266	T	CPTAC-3-RCC	miR-221-3p/miR-200c-3p	4.90987
1267	T	CPTAC-3-RCC	miR-221-3p/miR-200c-3p	5.09042
1268	N	CPTAC-3-RCC	miR-221-3p/miR-200c-3p	0.850351
1269	T	CPTAC-3-RCC	miR-221-3p/miR-200c-3p	3.06392
1270	T	CPTAC-3-RCC	miR-221-3p/miR-200c-3p	2.80344
1271	T	CPTAC-3-RCC	miR-221-3p/miR-200c-3p	4.68839
1272	T	CPTAC-3-RCC	miR-221-3p/miR-200c-3p	6.08623
1273	N	CPTAC-3-RCC	miR-221-3p/miR-200c-3p	0.535923
1274	T	CPTAC-3-RCC	miR-221-3p/miR-200c-3p	6.02646
1275	T	CPTAC-3-RCC	miR-221-3p/miR-200c-3p	6.13012
1276	T	CPTAC-3-RCC	miR-221-3p/miR-200c-3p	5.53182
1277	N	CPTAC-3-RCC	miR-221-3p/miR-200c-3p	0.775528
1278	N	CPTAC-3-RCC	miR-221-3p/miR-200c-3p	0.81279
1279	T	CPTAC-3-RCC	miR-221-3p/miR-200c-3p	4.74704
1280	T	CPTAC-3-RCC	miR-221-3p/miR-200c-3p	3.86822
1281	N	CPTAC-3-RCC	miR-221-3p/miR-200c-3p	0.820814
1282	T	CPTAC-3-RCC	miR-221-3p/miR-200c-3p	4.66388
1283	T	CPTAC-3-RCC	miR-221-3p/miR-200c-3p	4.81893
1284	N	CPTAC-3-RCC	miR-221-3p/miR-200c-3p	1.47681
1285	T	CPTAC-3-RCC	miR-221-3p/miR-200c-3p	7.21692
1286	T	CPTAC-3-RCC	miR-221-3p/miR-200c-3p	6.2878
1287	T	CPTAC-3-RCC	miR-221-3p/miR-200c-3p	6.15015
1288	T	CPTAC-3-RCC	miR-221-3p/miR-200c-3p	6.91712
1289	T	CPTAC-3-RCC	miR-221-3p/miR-200c-3p	1.92474
1290	T	CPTAC-3-RCC	miR-221-3p/miR-200c-3p	5.56064
1291	N	CPTAC-3-RCC	miR-221-3p/miR-200c-3p	1.16368
1292	T	CPTAC-3-RCC	miR-221-3p/miR-200c-3p	5.10427
1293	N	CPTAC-3-RCC	miR-221-3p/miR-200c-3p	1.02834
1294	T	CPTAC-3-RCC	miR-221-3p/miR-200c-3p	6.14572
1295	T	CPTAC-3-RCC	miR-221-3p/miR-200c-3p	5.28592
1296	N	CPTAC-3-RCC	miR-221-3p/miR-200c-3p	1.19137
1297	T	CPTAC-3-RCC	miR-221-3p/miR-200c-3p	5.67313
1298	N	CPTAC-3-RCC	miR-221-3p/miR-200c-3p	0.679764
1299	N	CPTAC-3-RCC	miR-221-3p/miR-200c-3p	0.791127
1300	T	CPTAC-3-RCC	miR-221-3p/miR-200c-3p	5.16755
1301	T	CPTAC-3-RCC	miR-221-3p/miR-200c-3p	5.90218
1302	T	CPTAC-3-RCC	miR-221-3p/miR-200c-3p	5.91732
1303	T	CPTAC-3-RCC	miR-221-3p/miR-200c-3p	3.45679
1304	T	CPTAC-3-RCC	miR-221-3p/miR-200c-3p	5.06604
1305	T	CPTAC-3-RCC	miR-221-3p/miR-200c-3p	2.74572
1306	T	CPTAC-3-RCC	miR-221-3p/miR-200c-3p	4.44778
1307	N	CPTAC-3-RCC	miR-221-3p/miR-200c-3p	1.30639
1308	T	CPTAC-3-RCC	miR-221-3p/miR-200c-3p	6.06615
1309	N	CPTAC-3-RCC	miR-221-3p/miR-200c-3p	0.881789
1310	N	CPTAC-3-RCC	miR-221-3p/miR-200c-3p	0.853408
1311	T	CPTAC-3-RCC	miR-221-3p/miR-200c-3p	4.13241
1312	T	CPTAC-3-RCC	miR-221-3p/miR-200c-3p	6.03429
1313	N	CPTAC-3-RCC	miR-221-3p/miR-200c-3p	0.781925
1314	N	CPTAC-3-RCC	miR-221-3p/miR-200c-3p	1.0891
1315	T	CPTAC-3-RCC	miR-221-3p/miR-200c-3p	4.50722
1316	N	CPTAC-3-RCC	miR-221-3p/miR-200c-3p	2.15562
1317	N	CPTAC-3-RCC	miR-221-3p/miR-200c-3p	0.74262
1318	T	CPTAC-3-RCC	miR-221-3p/miR-200c-3p	6.04346
1319	T	CPTAC-3-RCC	miR-221-3p/miR-200c-3p	3.98871
1320	T	CPTAC-3-RCC	miR-221-3p/miR-200c-3p	4.84374
1321	N	CPTAC-3-RCC	miR-221-3p/miR-200c-3p	1.03296
1322	T	CPTAC-3-RCC	miR-221-3p/miR-200c-3p	3.39686
1323	T	CPTAC-3-RCC	miR-221-3p/miR-200c-3p	6.22864
1324	N	CPTAC-3-RCC	miR-221-3p/miR-200c-3p	1.12333
1325	N	CPTAC-3-RCC	miR-221-3p/miR-200c-3p	0.806123
1326	T	CPTAC-3-RCC	miR-221-3p/miR-200c-3p	6.14684
1327	N	CPTAC-3-RCC	miR-221-3p/miR-200c-3p	0.745233
1328	N	CPTAC-3-RCC	miR-221-3p/miR-200c-3p	0.886518
1329	T	CPTAC-3-RCC	miR-221-3p/miR-200c-3p	4.75017
1330	T	CPTAC-3-RCC	miR-221-3p/miR-200c-3p	4.67341
1331	T	CPTAC-3-RCC	miR-221-3p/miR-200c-3p	4.95722
1332	T	CPTAC-3-RCC	miR-221-3p/miR-200c-3p	3.79043
1333	T	CPTAC-3-RCC	miR-221-3p/miR-200c-3p	5.85349
1334	T	CPTAC-3-RCC	miR-221-3p/miR-200c-3p	3.57024
1335	N	CPTAC-3-RCC	miR-221-3p/miR-200c-3p	1.01834
1336	T	CPTAC-3-RCC	miR-221-3p/miR-200c-3p	4.04017
1337	T	CPTAC-3-RCC	miR-221-3p/miR-200c-3p	3.8505
1338	T	CPTAC-3-RCC	miR-221-3p/miR-200c-3p	4.74085
1339	T	CPTAC-3-RCC	miR-221-3p/miR-200c-3p	5.25736
1340	N	CPTAC-3-RCC	miR-221-3p/miR-200c-3p	1.30929
1341	T	CPTAC-3-RCC	miR-221-3p/miR-200c-3p	3.03445
1342	T	CPTAC-3-RCC	miR-221-3p/miR-200c-3p	5.51
1343	T	CPTAC-3-RCC	miR-221-3p/miR-200c-3p	5.12076
1344	N	CPTAC-3-RCC	miR-221-3p/miR-200c-3p	0.687565
1345	T	CPTAC-3-RCC	miR-221-3p/miR-200c-3p	4.56567
1346	N	CPTAC-3-RCC	miR-221-3p/miR-200c-3p	0.581355
1347	T	CPTAC-3-RCC	miR-221-3p/miR-200c-3p	1.96645
1348	N	CPTAC-3-RCC	miR-221-3p/miR-200c-3p	1.64167
1349	T	CPTAC-3-RCC	miR-221-3p/miR-200c-3p	1.51101
1350	T	CPTAC-3-RCC	miR-221-3p/miR-200c-3p	1.95801
1351	T	CPTAC-3-RCC	miR-221-3p/miR-200c-3p	6.11451
1352	N	CPTAC-3-RCC	miR-221-3p/miR-200c-3p	0.634214
1353	T	CPTAC-3-RCC	miR-221-3p/miR-200c-3p	6.24812
1354	T	CPTAC-3-RCC	miR-221-3p/miR-200c-3p	6.4252
1355	T	CPTAC-3-RCC	miR-221-3p/miR-200c-3p	4.73415
1356	T	CPTAC-3-RCC	miR-221-3p/miR-200c-3p	4.77915
1357	N	CPTAC-3-RCC	miR-221-3p/miR-200c-3p	0.609317
1358	T	CPTAC-3-RCC	miR-221-3p/miR-200c-3p	4.74783
1359	T	CPTAC-3-RCC	miR-221-3p/miR-200c-3p	4.48361
1360	T	CPTAC-3-RCC	miR-221-3p/miR-200c-3p	4.85886
1361	T	CPTAC-3-RCC	miR-221-3p/miR-200c-3p	4.9949
1362	T	CPTAC-3-RCC	miR-221-3p/miR-200c-3p	6.15291
1363	T	CPTAC-3-RCC	miR-221-3p/miR-200c-3p	1.8481
1364	T	CPTAC-3-RCC	miR-221-3p/miR-200c-3p	3.85875
1365	T	CPTAC-3-RCC	miR-221-3p/miR-200c-3p	3.49782
1366	N	CPTAC-3-RCC	miR-221-3p/miR-200c-3p	0.882004
1367	T	CPTAC-3-RCC	miR-221-3p/miR-200c-3p	4.33161
1368	N	CPTAC-3-RCC	miR-221-3p/miR-200c-3p	0.98467
1369	T	CPTAC-3-RCC	miR-221-3p/miR-200c-3p	5.28468
1370	T	CPTAC-3-RCC	miR-221-3p/miR-200c-3p	4.67315
1371	N	CPTAC-3-RCC	miR-221-3p/miR-200c-3p	0.652329
1372	N	CPTAC-3-RCC	miR-221-3p/miR-200c-3p	0.930982
1373	T	CPTAC-3-RCC	miR-221-3p/miR-200c-3p	5.15392
1374	T	CPTAC-3-RCC	miR-221-3p/miR-200c-3p	5.18795
1375	N	CPTAC-3-RCC	miR-221-3p/miR-200c-3p	0.818431
1376	T	CPTAC-3-RCC	miR-221-3p/miR-200c-3p	5.68524
1377	T	CPTAC-3-RCC	miR-221-3p/miR-200c-3p	8.00975
1378	T	CPTAC-3-RCC	miR-221-3p/miR-200c-3p	4.15642
1379	T	CPTAC-3-RCC	miR-221-3p/miR-200c-3p	5.53297
1380	N	CPTAC-3-RCC	miR-221-3p/miR-200c-3p	0.680261
1381	T	CPTAC-3-RCC	miR-221-3p/miR-200c-3p	5.55771
1382	T	CPTAC-3-RCC	miR-221-3p/miR-200c-3p	5.51289
1383	T	CPTAC-3-RCC	miR-221-3p/miR-200c-3p	3.88406
1384	N	CPTAC-3-RCC	miR-221-3p/miR-200c-3p	0.91601
1385	N	CPTAC-3-RCC	miR-221-3p/miR-200c-3p	0.72601
1386	T	CPTAC-3-RCC	miR-221-3p/miR-200c-3p	3.44892
1387	N	CPTAC-3-RCC	miR-221-3p/miR-200c-3p	0.936995
1388	T	CPTAC-3-RCC	miR-221-3p/miR-200c-3p	5.23124
1389	T	CPTAC-3-RCC	miR-221-3p/miR-200c-3p	5.63451
1390	T	CPTAC-3-RCC	miR-221-3p/miR-200c-3p	4.94629
1391	T	CPTAC-3-RCC	miR-221-3p/miR-200c-3p	2.03797
1392	T	CPTAC-3-RCC	miR-221-3p/miR-200c-3p	5.51633
1393	N	CPTAC-3-RCC	miR-221-3p/miR-200c-3p	0.850882
1394	N	CPTAC-3-RCC	miR-221-3p/miR-200c-3p	1.06807
1395	T	CPTAC-3-RCC	miR-221-3p/miR-200c-3p	4.57027
1396	N	CPTAC-3-RCC	miR-221-3p/miR-200c-3p	0.873981
1397	T	CPTAC-3-RCC	miR-221-3p/miR-200c-3p	4.04111
1398	N	CPTAC-3-RCC	miR-221-3p/miR-200c-3p	0.867831
1399	T	CPTAC-3-RCC	miR-221-3p/miR-200c-3p	3.49478
1400	T	CPTAC-3-RCC	miR-221-3p/miR-200c-3p	4.97595
1401	N	CPTAC-3-RCC	miR-221-3p/miR-200c-3p	0.711414
1402	N	CPTAC-3-RCC	miR-221-3p/miR-200c-3p	0.496084
1403	T	CPTAC-3-RCC	miR-221-3p/miR-200c-3p	4.13424
1404	N	CPTAC-3-RCC	miR-221-3p/miR-200c-3p	0.749127
1405	T	CPTAC-3-RCC	miR-221-3p/miR-200c-3p	5.17738
1406	T	CPTAC-3-RCC	miR-221-3p/miR-200c-3p	4.64207
1407	T	CPTAC-3-RCC	miR-221-3p/miR-200c-3p	4.75061
1408	T	CPTAC-3-RCC	miR-221-3p/miR-200c-3p	4.37767
1409	N	CPTAC-3-RCC	miR-221-3p/miR-200c-3p	0.836996
1410	T	CPTAC-3-RCC	miR-221-3p/miR-200c-3p	6.9734
1411	T	CPTAC-3-RCC	miR-221-3p/miR-200c-3p	4.00296
1412	T	CPTAC-3-RCC	miR-221-3p/miR-200c-3p	6.58178
1413	T	CPTAC-3-RCC	miR-221-3p/miR-200c-3p	5.75617
1414	N	CPTAC-3-RCC	miR-221-3p/miR-200c-3p	0.838122
1415	T	CPTAC-3-RCC	miR-221-3p/miR-200c-3p	6.01985
1416	T	CPTAC-3-RCC	miR-221-3p/miR-200c-3p	5.45592
1417	T	CPTAC-3-RCC	miR-221-3p/miR-200c-3p	3.32545
1418	N	CPTAC-3-RCC	miR-221-3p/miR-200c-3p	0.952719
1419	T	CPTAC-3-RCC	miR-221-3p/miR-200c-3p	5.81206
1420	T	CPTAC-3-RCC	miR-221-3p/miR-200c-3p	3.24128
1421	T	CPTAC-3-RCC	miR-221-3p/miR-200c-3p	5.13898
1422	T	CPTAC-3-RCC	miR-221-3p/miR-200c-3p	5.63577
1423	T	CPTAC-3-RCC	miR-221-3p/miR-200c-3p	5.45763
1424	N	CPTAC-3-RCC	miR-221-3p/miR-200c-3p	0.795325
1425	N	CPTAC-3-RCC	miR-221-3p/miR-200c-3p	0.611396
1426	T	CPTAC-3-RCC	miR-221-3p/miR-200c-3p	4.77297
1427	T	CPTAC-3-RCC	miR-221-3p/miR-200c-3p	6.10885
1428	N	CPTAC-3-RCC	miR-221-3p/miR-200c-3p	1.03433
1429	N	CPTAC-3-RCC	miR-221-3p/miR-200c-3p	0.75286
1430	T	CPTAC-3-RCC	miR-221-3p/miR-200c-3p	5.31533
1431	T	CPTAC-3-RCC	miR-221-3p/miR-200c-3p	5.92918
1432	T	CPTAC-3-RCC	miR-221-3p/miR-200c-3p	4.72336
1433	N	CPTAC-3-RCC	miR-221-3p/miR-200c-3p	0.996065
1434	N	CPTAC-3-RCC	miR-221-3p/miR-200c-3p	1.27105
1435	T	CPTAC-3-RCC	miR-221-3p/miR-200c-3p	4.72667
1436	T	CPTAC-3-RCC	miR-221-3p/miR-200c-3p	4.85256
1437	N	CPTAC-3-RCC	miR-221-3p/miR-200c-3p	0.874641
1438	T	CPTAC-3-RCC	miR-221-3p/miR-200c-3p	4.22539
1439	T	CPTAC-3-RCC	miR-221-3p/miR-200c-3p	4.22052
1440	T	CPTAC-3-RCC	miR-221-3p/miR-200c-3p	5.14019
1441	T	CPTAC-3-RCC	miR-221-3p/miR-200c-3p	4.83998
1442	N	CPTAC-3-RCC	miR-221-3p/miR-200c-3p	0.567508
1443	T	CPTAC-3-RCC	miR-221-3p/miR-200c-3p	4.9297
1444	N	CPTAC-3-RCC	miR-221-3p/miR-200c-3p	0.813807
1445	T	CPTAC-3-RCC	miR-221-3p/miR-200c-3p	4.35766
1446	T	CPTAC-3-RCC	miR-221-3p/miR-200c-3p	5.42954
1447	N	CPTAC-3-RCC	miR-221-3p/miR-200c-3p	0.590325
1448	T	CPTAC-3-RCC	miR-221-3p/miR-200c-3p	5.18249
1449	T	CPTAC-3-RCC	miR-221-3p/miR-200c-3p	4.55039
1450	T	CPTAC-3-RCC	miR-221-3p/miR-200c-3p	4.96832
1451	T	CPTAC-3-RCC	miR-221-3p/miR-200c-3p	5.0873
1452	N	CPTAC-3-RCC	miR-221-3p/miR-200c-3p	0.811699
1453	T	CPTAC-3-RCC	miR-221-3p/miR-200c-3p	2.42421
1454	N	CPTAC-3-RCC	miR-221-3p/miR-200c-3p	0.794082
1455	T	CPTAC-3-RCC	miR-221-3p/miR-200c-3p	4.93592
1456	T	CPTAC-3-RCC	miR-221-3p/miR-200c-3p	4.92091
1457	T	CPTAC-3-RCC	miR-221-3p/miR-200c-3p	5.05696
1458	N	CPTAC-3-RCC	miR-221-3p/miR-200c-3p	1.31108
1459	T	CPTAC-3-RCC	miR-221-3p/miR-200c-3p	3.49457
1460	T	CPTAC-3-RCC	miR-221-3p/miR-200c-3p	3.51757
1461	N	CPTAC-3-RCC	miR-221-3p/miR-200c-3p	0.647468
1462	N	CPTAC-3-RCC	miR-221-3p/miR-200c-3p	1.1205
1463	T	CPTAC-3-RCC	miR-221-3p/miR-200c-3p	3.26262
1464	T	CPTAC-3-RCC	miR-221-3p/miR-200c-3p	3.25546
1465	N	CPTAC-3-RCC	miR-221-3p/miR-200c-3p	0.829285
1466	N	CPTAC-3-RCC	miR-221-3p/miR-200c-3p	0.535212
1467	T	CPTAC-3-RCC	miR-221-3p/miR-200c-3p	5.42566
1468	N	CPTAC-3-RCC	miR-221-3p/miR-200c-3p	1.14377
1469	N	CPTAC-3-RCC	miR-221-3p/miR-200c-3p	0.585948
1470	N	CPTAC-3-RCC	miR-221-3p/miR-200c-3p	1.23604
1471	T	CPTAC-3-RCC	miR-221-3p/miR-200c-3p	5.9136
1472	N	CPTAC-3-RCC	miR-221-3p/miR-200c-3p	1.11147
1473	T	CPTAC-3-RCC	miR-221-3p/miR-200c-3p	5.33436
1474	T	CPTAC-3-RCC	miR-221-3p/miR-200c-3p	7.16572
1475	T	CPTAC-3-RCC	miR-221-3p/miR-200c-3p	5.17926
1476	N	CPTAC-3-RCC	miR-221-3p/miR-200c-3p	0.665913
1477	N	CPTAC-3-RCC	miR-221-3p/miR-200c-3p	0.629771
1478	T	CPTAC-3-RCC	miR-221-3p/miR-200c-3p	4.54785
1479	T	CPTAC-3-RCC	miR-221-3p/miR-200c-3p	4.49738
1480	T	CPTAC-3-RCC	miR-221-3p/miR-200c-3p	4.47113
1481	N	CPTAC-3-RCC	miR-221-3p/miR-200c-3p	1.48491
1482	T	CPTAC-3-RCC	miR-221-3p/miR-200c-3p	4.59269
1483	T	CPTAC-3-RCC	miR-221-3p/miR-200c-3p	4.58257
1484	T	CPTAC-3-RCC	miR-221-3p/miR-200c-3p	3.80503
1485	T	CPTAC-3-RCC	miR-221-3p/miR-200c-3p	5.85141
1486	T	CPTAC-3-RCC	miR-221-3p/miR-200c-3p	6.19323
1487	N	CPTAC-3-RCC	miR-221-3p/miR-200c-3p	1.02043
1488	T	CPTAC-3-RCC	miR-221-3p/miR-200c-3p	4.92313
1489	T	CPTAC-3-RCC	miR-221-3p/miR-200c-3p	5.60311
1490	T	CPTAC-3-RCC	miR-221-3p/miR-200c-3p	5.52905
1491	N	CPTAC-3-RCC	miR-221-3p/miR-200c-3p	0.768057
1492	T	CPTAC-3-RCC	miR-221-3p/miR-200c-3p	5.14476
1493	N	CPTAC-3-RCC	miR-221-3p/miR-200c-3p	1.09551
1494	T	CPTAC-3-RCC	miR-221-3p/miR-200c-3p	3.77751
1495	N	CPTAC-3-RCC	miR-221-3p/miR-200c-3p	1.15533
1496	T	CPTAC-3-RCC	miR-221-3p/miR-200c-3p	4.66385
1497	T	CPTAC-3-RCC	miR-221-3p/miR-200c-3p	4.40968
1498	N	CPTAC-3-RCC	miR-221-3p/miR-200c-3p	1.1021
1499	T	CPTAC-3-RCC	miR-221-3p/miR-200c-3p	4.70101
1500	T	CPTAC-3-RCC	miR-221-3p/miR-200c-3p	6.09808
1501	N	CPTAC-3-RCC	miR-221-3p/miR-200c-3p	0.90974
1502	T	CPTAC-3-RCC	miR-221-3p/miR-200c-3p	4.43699
1503	T	CPTAC-3-RCC	miR-221-3p/miR-200c-3p	6.18132
1504	T	CPTAC-3-RCC	miR-221-3p/miR-200c-3p	5.06107
1505	T	CPTAC-3-RCC	miR-221-3p/miR-200c-3p	6.07184
1506	N	CPTAC-3-RCC	miR-221-3p/miR-200c-3p	0.694032
1507	N	CPTAC-3-RCC	miR-221-3p/miR-200c-3p	0.51127
1508	T	CPTAC-3-RCC	miR-221-3p/miR-200c-3p	5.01698
1509	T	CPTAC-3-RCC	miR-221-3p/miR-200c-3p	4.04056
1510	T	CPTAC-3-RCC	miR-221-3p/miR-200c-3p	3.23861
1511	T	CPTAC-3-RCC	miR-221-3p/miR-200c-3p	4.53143
1512	T	CPTAC-3-RCC	miR-221-3p/miR-200c-3p	6.96541
1513	T	CPTAC-3-RCC	miR-221-3p/miR-200c-3p	6.40345
1514	T	CPTAC-3-RCC	miR-221-3p/miR-200c-3p	7.03148
1515	T	CPTAC-3-RCC	miR-221-3p/miR-200c-3p	5.02266
1516	N	CPTAC-3-RCC	miR-221-3p/miR-200c-3p	1.0122
1517	T	CPTAC-3-RCC	miR-221-3p/miR-200c-3p	5.19352
1518	T	CPTAC-3-RCC	miR-221-3p/miR-200c-3p	4.14834
1519	T	CPTAC-3-RCC	miR-221-3p/miR-200c-3p	5.28535
1520	N	CPTAC-3-RCC	miR-221-3p/miR-200c-3p	0.917621
1521	T	CPTAC-3-RCC	miR-221-3p/miR-200c-3p	3.55254
1522	T	CPTAC-3-RCC	miR-221-3p/miR-200c-3p	5.16916
1523	T	CPTAC-3-RCC	miR-221-3p/miR-200c-3p	2.65818
1524	T	CPTAC-3-RCC	miR-221-3p/miR-200c-3p	5.54918
1525	T	CPTAC-3-RCC	miR-221-3p/miR-200c-3p	5.16068
1526	T	CPTAC-3-RCC	miR-221-3p/miR-200c-3p	5.12762
1527	T	CPTAC-3-RCC	miR-221-3p/miR-200c-3p	4.89814
1528	T	CPTAC-3-RCC	miR-221-3p/miR-200c-3p	4.42243
1529	N	CPTAC-3-RCC	miR-221-3p/miR-200c-3p	0.715412
1530	N	CPTAC-3-RCC	miR-221-3p/miR-200c-3p	0.978129
1531	T	CPTAC-3-RCC	miR-221-3p/miR-200c-3p	4.27429
1532	T	CPTAC-3-RCC	miR-221-3p/miR-200c-3p	4.54279
1533	T	CPTAC-3-RCC	miR-221-3p/miR-200c-3p	1.55426
1534	T	CPTAC-3-RCC	miR-221-3p/miR-200c-3p	4.17649
1535	T	CPTAC-3-RCC	miR-221-3p/miR-200c-3p	4.72496
1536	T	CPTAC-3-RCC	miR-221-3p/miR-200c-3p	2.11718
1537	N	CPTAC-3-RCC	miR-221-3p/miR-200c-3p	1.10794
1538	N	CPTAC-3-RCC	miR-221-3p/miR-200c-3p	0.847474
1539	T	CPTAC-3-RCC	miR-221-3p/miR-200c-3p	5.72051
1540	T	CPTAC-3-RCC	miR-221-3p/miR-200c-3p	5.04916
1541	N	CPTAC-3-RCC	miR-221-3p/miR-200c-3p	0.587384
1542	T	CPTAC-3-RCC	miR-221-3p/miR-200c-3p	6.17818
1543	N	CPTAC-3-RCC	miR-221-3p/miR-200c-3p	1.04948
1544	T	CPTAC-3-RCC	miR-221-3p/miR-200c-3p	5.09075
1545	N	CPTAC-3-RCC	miR-221-3p/miR-200c-3p	0.859251
1546	N	CPTAC-3-RCC	miR-221-3p/miR-200c-3p	0.749506
1547	T	CPTAC-3-RCC	miR-221-3p/miR-200c-3p	4.98859
1548	T	CPTAC-3-RCC	miR-221-3p/miR-200c-3p	6.2886
1549	T	CPTAC-3-RCC	miR-221-3p/miR-200c-3p	3.90486
1550	T	CPTAC-3-RCC	miR-221-3p/miR-200c-3p	7.41969
1551	T	CPTAC-3-RCC	miR-221-3p/miR-200c-3p	4.51036
1552	N	CPTAC-3-RCC	miR-221-3p/miR-200c-3p	0.761412
1553	N	CPTAC-3-RCC	miR-221-3p/miR-200c-3p	1.00898
1554	N	CPTAC-3-RCC	miR-221-3p/miR-200c-3p	1.24193
1555	N	CPTAC-3-RCC	miR-221-3p/miR-200c-3p	0.620445
1556	N	CPTAC-3-RCC	miR-221-3p/miR-200c-3p	0.846123
1557	T	CPTAC-3-RCC	miR-221-3p/miR-200c-3p	5.82378
1558	T	CPTAC-3-RCC	miR-221-3p/miR-200c-3p	4.35487
1559	N	CPTAC-3-RCC	miR-221-3p/miR-200c-3p	0.70283
1560	T	CPTAC-3-RCC	miR-221-3p/miR-200c-3p	5.63494
1561	N	TCGA-KIRP	miR-221-3p/miR-200c-3p	0.22789
1562	N	TCGA-KIRP	miR-221-3p/miR-200c-3p	0.119242
1563	N	TCGA-KIRP	miR-221-3p/miR-200c-3p	0.0949928
1564	N	TCGA-KIRP	miR-221-3p/miR-200c-3p	0.30714
1565	N	TCGA-KIRP	miR-221-3p/miR-200c-3p	0.106082
1566	N	TCGA-KIRP	miR-221-3p/miR-200c-3p	0.191917
1567	N	TCGA-KIRP	miR-221-3p/miR-200c-3p	0.0338552
1568	N	TCGA-KIRP	miR-221-3p/miR-200c-3p	0.201095
1569	N	TCGA-KIRP	miR-221-3p/miR-200c-3p	0.183887
1570	N	TCGA-KIRP	miR-221-3p/miR-200c-3p	0.16601
1571	N	TCGA-KIRP	miR-221-3p/miR-200c-3p	0.206261
1572	N	TCGA-KIRP	miR-221-3p/miR-200c-3p	0.181928
1573	N	TCGA-KIRP	miR-221-3p/miR-200c-3p	0.244137
1574	N	TCGA-KIRP	miR-221-3p/miR-200c-3p	0.0884812
1575	N	TCGA-KIRP	miR-221-3p/miR-200c-3p	0.0670707
1576	N	TCGA-KIRP	miR-221-3p/miR-200c-3p	0.0822579
1577	N	TCGA-KIRP	miR-221-3p/miR-200c-3p	0.121906
1578	N	TCGA-KIRP	miR-221-3p/miR-200c-3p	0.101972
1579	N	TCGA-KIRP	miR-221-3p/miR-200c-3p	0.0719487
1580	N	TCGA-KIRP	miR-221-3p/miR-200c-3p	0.10006
1581	N	TCGA-KIRP	miR-221-3p/miR-200c-3p	0.116115
1582	N	TCGA-KIRP	miR-221-3p/miR-200c-3p	0.104447
1583	N	TCGA-KIRP	miR-221-3p/miR-200c-3p	0.0808078
1584	N	TCGA-KIRP	miR-221-3p/miR-200c-3p	0.0831045
1585	N	TCGA-KIRP	miR-221-3p/miR-200c-3p	0.112776
1586	N	TCGA-KIRP	miR-221-3p/miR-200c-3p	0.222166
1587	N	TCGA-KIRP	miR-221-3p/miR-200c-3p	0.20154
1588	N	TCGA-KIRP	miR-221-3p/miR-200c-3p	0.0734305
1589	N	TCGA-KIRP	miR-221-3p/miR-200c-3p	0.0695719
1590	N	TCGA-KIRP	miR-221-3p/miR-200c-3p	0.17217
1591	N	TCGA-KIRP	miR-221-3p/miR-200c-3p	0.156875
1592	N	TCGA-KIRP	miR-221-3p/miR-200c-3p	0.0721542
1593	N	TCGA-KIRP	miR-221-3p/miR-200c-3p	0.127055
1594	N	TCGA-KIRP	miR-221-3p/miR-200c-3p	0.126167
1595	T	TCGA-KIRP	miR-221-3p/miR-200c-3p	2.31504
1596	T	TCGA-KIRP	miR-221-3p/miR-200c-3p	2.66606
1597	T	TCGA-KIRP	miR-221-3p/miR-200c-3p	2.02308
1598	T	TCGA-KIRP	miR-221-3p/miR-200c-3p	1.75474
1599	T	TCGA-KIRP	miR-221-3p/miR-200c-3p	2.51429
1600	T	TCGA-KIRP	miR-221-3p/miR-200c-3p	1.95512
1601	T	TCGA-KIRP	miR-221-3p/miR-200c-3p	3.30275
1602	T	TCGA-KIRP	miR-221-3p/miR-200c-3p	0.0394872
1603	T	TCGA-KIRP	miR-221-3p/miR-200c-3p	2.43334
1604	T	TCGA-KIRP	miR-221-3p/miR-200c-3p	2.52546
1605	T	TCGA-KIRP	miR-221-3p/miR-200c-3p	2.60572
1606	T	TCGA-KIRP	miR-221-3p/miR-200c-3p	2.02829
1607	T	TCGA-KIRP	miR-221-3p/miR-200c-3p	2.13245
1608	T	TCGA-KIRP	miR-221-3p/miR-200c-3p	2.92437
1609	T	TCGA-KIRP	miR-221-3p/miR-200c-3p	1.77152
1610	T	TCGA-KIRP	miR-221-3p/miR-200c-3p	3.2243
1611	T	TCGA-KIRP	miR-221-3p/miR-200c-3p	0.768104
1612	T	TCGA-KIRP	miR-221-3p/miR-200c-3p	2.65192
1613	T	TCGA-KIRP	miR-221-3p/miR-200c-3p	1.90182
1614	T	TCGA-KIRP	miR-221-3p/miR-200c-3p	1.56403
1615	T	TCGA-KIRP	miR-221-3p/miR-200c-3p	0.14491
1616	T	TCGA-KIRP	miR-221-3p/miR-200c-3p	1.10604
1617	T	TCGA-KIRP	miR-221-3p/miR-200c-3p	3.16901
1618	T	TCGA-KIRP	miR-221-3p/miR-200c-3p	2.76671
1619	T	TCGA-KIRP	miR-221-3p/miR-200c-3p	2.28379
1620	T	TCGA-KIRP	miR-221-3p/miR-200c-3p	1.71899
1621	T	TCGA-KIRP	miR-221-3p/miR-200c-3p	1.43214
1622	T	TCGA-KIRP	miR-221-3p/miR-200c-3p	1.97944
1623	T	TCGA-KIRP	miR-221-3p/miR-200c-3p	1.80604
1624	T	TCGA-KIRP	miR-221-3p/miR-200c-3p	1.6371
1625	T	TCGA-KIRP	miR-221-3p/miR-200c-3p	2.06518
1626	T	TCGA-KIRP	miR-221-3p/miR-200c-3p	2.81835
1627	T	TCGA-KIRP	miR-221-3p/miR-200c-3p	4.51753
1628	T	TCGA-KIRP	miR-221-3p/miR-200c-3p	1.7291
1629	N	GSE109368	miR-221-3p/miR-200c-3p	2.78083
1630	N	GSE109368	miR-221-3p/miR-200c-3p	2.34932
1631	T	GSE109368	miR-221-3p/miR-200c-3p	7.3906
1632	T	GSE109368	miR-221-3p/miR-200c-3p	5.13922
1633	T	GSE109368	miR-221-3p/miR-200c-3p	5.0895
1634	N	GSE109368	miR-221-3p/miR-200c-3p	2.11259
1635	T	GSE109368	miR-221-3p/miR-200c-3p	7.39232
1636	N	GSE109368	miR-221-3p/miR-200c-3p	1.92342
1637	T	GSE109368	miR-221-3p/miR-200c-3p	8.03014
1638	T	GSE109368	miR-221-3p/miR-200c-3p	7.93369
1639	N	GSE109368	miR-221-3p/miR-200c-3p	2.06696
1640	N	GSE109368	miR-221-3p/miR-200c-3p	2.38934
1641	N	GSE109368	miR-221-3p/miR-200c-3p	1.70745
1642	T	GSE109368	miR-221-3p/miR-200c-3p	6.42525
1643	T	GSE109368	miR-221-3p/miR-200c-3p	8.61554
1644	T	GSE109368	miR-221-3p/miR-200c-3p	7.71699
1645	N	GSE109368	miR-221-3p/miR-200c-3p	2.03264
1646	T	GSE109368	miR-221-3p/miR-200c-3p	3.32937
1647	N	GSE109368	miR-221-3p/miR-200c-3p	2.09155
1648	N	GSE109368	miR-221-3p/miR-200c-3p	2.16363
1649	N	GSE109368	miR-221-3p/miR-200c-3p	2.268
1650	T	GSE109368	miR-221-3p/miR-200c-3p	8.23826
1651	N	GSE109368	miR-221-3p/miR-200c-3p	1.44246
1652	T	GSE109368	miR-221-3p/miR-200c-3p	6.27233
