# Supplementary material for: In search of the ratio of miRNA expression as robust biomarkers for constructing stable diagnostic models among multi-center data
Source: Front Genet. 2024 Apr 30;15:1381917. doi: 10.3389/fgene.2024.1381917 (PMC11091382; doi:10.3389/fgene.2024.1381917)
Supplement: Supplementary file 6 [file Table1.XLSX]

## Sheet: Table S1
miRNA	Target Gene	References (PMID)	TF name	miRNA name	Action type	SRAID/PMID	pre_miR	mature_miR	miR_pair_fea
hsa-miR-20a-5p	HIF1A	18632605	HIF1A	hsa-mir-127	Regulation	22962609	hsa-mir-127	hsa-miR-127-5p	hsa-miR-20a-5p/hsa-miR-127-5p
hsa-miR-20a-5p	HIF1A	18632605	HIF1A	hsa-mir-127	Regulation	22962609	hsa-mir-127	hsa-miR-127-3p	hsa-miR-20a-5p/hsa-miR-127-3p
hsa-miR-519c-3p	HIF1A	20233879	HIF1A	hsa-mir-127	Regulation	22962609	hsa-mir-127	hsa-miR-127-5p	hsa-miR-519c-3p/hsa-miR-127-5p
hsa-miR-519c-3p	HIF1A	20233879	HIF1A	hsa-mir-127	Regulation	22962609	hsa-mir-127	hsa-miR-127-3p	hsa-miR-519c-3p/hsa-miR-127-3p
hsa-miR-20b-5p	HIF1A	20232316	HIF1A	hsa-mir-127	Regulation	22962609	hsa-mir-127	hsa-miR-127-5p	hsa-miR-20b-5p/hsa-miR-127-5p
hsa-miR-20b-5p	HIF1A	20232316	HIF1A	hsa-mir-127	Regulation	22962609	hsa-mir-127	hsa-miR-127-3p	hsa-miR-20b-5p/hsa-miR-127-3p
hsa-miR-107	HIF1A	20308559	HIF1A	hsa-mir-127	Regulation	22962609	hsa-mir-127	hsa-miR-127-5p	hsa-miR-107/hsa-miR-127-5p
hsa-miR-107	HIF1A	20308559	HIF1A	hsa-mir-127	Regulation	22962609	hsa-mir-127	hsa-miR-127-3p	hsa-miR-107/hsa-miR-127-3p
hsa-miR-18a-5p	HIF1A	20371350	HIF1A	hsa-mir-127	Regulation	22962609	hsa-mir-127	hsa-miR-127-5p	hsa-miR-18a-5p/hsa-miR-127-5p
hsa-miR-18a-5p	HIF1A	20371350	HIF1A	hsa-mir-127	Regulation	22962609	hsa-mir-127	hsa-miR-127-3p	hsa-miR-18a-5p/hsa-miR-127-3p
hsa-miR-17-5p	HIF1A	24252850	HIF1A	hsa-mir-127	Regulation	22962609	hsa-mir-127	hsa-miR-127-5p	hsa-miR-17-5p/hsa-miR-127-5p
hsa-miR-17-5p	HIF1A	24252850	HIF1A	hsa-mir-127	Regulation	22962609	hsa-mir-127	hsa-miR-127-3p	hsa-miR-17-5p/hsa-miR-127-3p
hsa-miR-424-5p	HIF1A	20972335	HIF1A	hsa-mir-127	Regulation	22962609	hsa-mir-127	hsa-miR-127-5p	hsa-miR-424-5p/hsa-miR-127-5p
hsa-miR-424-5p	HIF1A	20972335	HIF1A	hsa-mir-127	Regulation	22962609	hsa-mir-127	hsa-miR-127-3p	hsa-miR-424-5p/hsa-miR-127-3p
hsa-miR-199a-5p	HIF1A	21847633	HIF1A	hsa-mir-127	Regulation	22962609	hsa-mir-127	hsa-miR-127-5p	hsa-miR-199a-5p/hsa-miR-127-5p
hsa-miR-199a-5p	HIF1A	21847633	HIF1A	hsa-mir-127	Regulation	22962609	hsa-mir-127	hsa-miR-127-3p	hsa-miR-199a-5p/hsa-miR-127-3p
hsa-miR-138-5p	HIF1A	21875287	HIF1A	hsa-mir-127	Regulation	22962609	hsa-mir-127	hsa-miR-127-5p	hsa-miR-138-5p/hsa-miR-127-5p
hsa-miR-138-5p	HIF1A	21875287	HIF1A	hsa-mir-127	Regulation	22962609	hsa-mir-127	hsa-miR-127-3p	hsa-miR-138-5p/hsa-miR-127-3p
hsa-miR-199b-5p	HIF1A	21557766	HIF1A	hsa-mir-127	Regulation	22962609	hsa-mir-127	hsa-miR-127-5p	hsa-miR-199b-5p/hsa-miR-127-5p
hsa-miR-199b-5p	HIF1A	21557766	HIF1A	hsa-mir-127	Regulation	22962609	hsa-mir-127	hsa-miR-127-3p	hsa-miR-199b-5p/hsa-miR-127-3p
hsa-miR-33a-5p	HIF1A	20371350	HIF1A	hsa-mir-127	Regulation	22962609	hsa-mir-127	hsa-miR-127-5p	hsa-miR-33a-5p/hsa-miR-127-5p
hsa-miR-33a-5p	HIF1A	20371350	HIF1A	hsa-mir-127	Regulation	22962609	hsa-mir-127	hsa-miR-127-3p	hsa-miR-33a-5p/hsa-miR-127-3p
hsa-miR-106b-3p	HIF1A	23622248	HIF1A	hsa-mir-127	Regulation	22962609	hsa-mir-127	hsa-miR-127-5p	hsa-miR-106b-3p/hsa-miR-127-5p
hsa-miR-106b-3p	HIF1A	23622248	HIF1A	hsa-mir-127	Regulation	22962609	hsa-mir-127	hsa-miR-127-3p	hsa-miR-106b-3p/hsa-miR-127-3p
hsa-let-7b-5p	HIF1A	23622248	HIF1A	hsa-mir-127	Regulation	22962609	hsa-mir-127	hsa-miR-127-5p	hsa-let-7b-5p/hsa-miR-127-5p
hsa-let-7b-5p	HIF1A	23622248	HIF1A	hsa-mir-127	Regulation	22962609	hsa-mir-127	hsa-miR-127-3p	hsa-let-7b-5p/hsa-miR-127-3p
hsa-miR-210-3p	HIF1A	23618526	HIF1A	hsa-mir-127	Regulation	22962609	hsa-mir-127	hsa-miR-127-5p	hsa-miR-210-3p/hsa-miR-127-5p
hsa-miR-210-3p	HIF1A	23618526	HIF1A	hsa-mir-127	Regulation	22962609	hsa-mir-127	hsa-miR-127-3p	hsa-miR-210-3p/hsa-miR-127-3p
hsa-miR-3121-3p	HIF1A	21572407	HIF1A	hsa-mir-127	Regulation	22962609	hsa-mir-127	hsa-miR-127-5p	hsa-miR-3121-3p/hsa-miR-127-5p
hsa-miR-3121-3p	HIF1A	21572407	HIF1A	hsa-mir-127	Regulation	22962609	hsa-mir-127	hsa-miR-127-3p	hsa-miR-3121-3p/hsa-miR-127-3p
hsa-miR-3668	HIF1A	21572407	HIF1A	hsa-mir-127	Regulation	22962609	hsa-mir-127	hsa-miR-127-5p	hsa-miR-3668/hsa-miR-127-5p
hsa-miR-3668	HIF1A	21572407	HIF1A	hsa-mir-127	Regulation	22962609	hsa-mir-127	hsa-miR-127-3p	hsa-miR-3668/hsa-miR-127-3p
hsa-miR-6815-3p	HIF1A	21572407	HIF1A	hsa-mir-127	Regulation	22962609	hsa-mir-127	hsa-miR-127-5p	hsa-miR-6815-3p/hsa-miR-127-5p
hsa-miR-6815-3p	HIF1A	21572407	HIF1A	hsa-mir-127	Regulation	22962609	hsa-mir-127	hsa-miR-127-3p	hsa-miR-6815-3p/hsa-miR-127-3p
hsa-miR-589-3p	HIF1A	21572407	HIF1A	hsa-mir-127	Regulation	22962609	hsa-mir-127	hsa-miR-127-5p	hsa-miR-589-3p/hsa-miR-127-5p
hsa-miR-589-3p	HIF1A	21572407	HIF1A	hsa-mir-127	Regulation	22962609	hsa-mir-127	hsa-miR-127-3p	hsa-miR-589-3p/hsa-miR-127-3p
hsa-miR-889-3p	HIF1A	21572407	HIF1A	hsa-mir-127	Regulation	22962609	hsa-mir-127	hsa-miR-127-5p	hsa-miR-889-3p/hsa-miR-127-5p
hsa-miR-889-3p	HIF1A	21572407	HIF1A	hsa-mir-127	Regulation	22962609	hsa-mir-127	hsa-miR-127-3p	hsa-miR-889-3p/hsa-miR-127-3p
hsa-miR-935	HIF1A	21572407	HIF1A	hsa-mir-127	Regulation	22962609	hsa-mir-127	hsa-miR-127-5p	hsa-miR-935/hsa-miR-127-5p
hsa-miR-935	HIF1A	21572407	HIF1A	hsa-mir-127	Regulation	22962609	hsa-mir-127	hsa-miR-127-3p	hsa-miR-935/hsa-miR-127-3p
hsa-miR-1910-3p	HIF1A	21572407	HIF1A	hsa-mir-127	Regulation	22962609	hsa-mir-127	hsa-miR-127-5p	hsa-miR-1910-3p/hsa-miR-127-5p
hsa-miR-1910-3p	HIF1A	21572407	HIF1A	hsa-mir-127	Regulation	22962609	hsa-mir-127	hsa-miR-127-3p	hsa-miR-1910-3p/hsa-miR-127-3p
hsa-miR-3074-3p	HIF1A	21572407	HIF1A	hsa-mir-127	Regulation	22962609	hsa-mir-127	hsa-miR-127-5p	hsa-miR-3074-3p/hsa-miR-127-5p
hsa-miR-3074-3p	HIF1A	21572407	HIF1A	hsa-mir-127	Regulation	22962609	hsa-mir-127	hsa-miR-127-3p	hsa-miR-3074-3p/hsa-miR-127-3p
hsa-miR-5094	HIF1A	21572407	HIF1A	hsa-mir-127	Regulation	22962609	hsa-mir-127	hsa-miR-127-5p	hsa-miR-5094/hsa-miR-127-5p
hsa-miR-5094	HIF1A	21572407	HIF1A	hsa-mir-127	Regulation	22962609	hsa-mir-127	hsa-miR-127-3p	hsa-miR-5094/hsa-miR-127-3p
hsa-miR-6511a-5p	HIF1A	21572407	HIF1A	hsa-mir-127	Regulation	22962609	hsa-mir-127	hsa-miR-127-5p	hsa-miR-6511a-5p/hsa-miR-127-5p
hsa-miR-6511a-5p	HIF1A	21572407	HIF1A	hsa-mir-127	Regulation	22962609	hsa-mir-127	hsa-miR-127-3p	hsa-miR-6511a-5p/hsa-miR-127-3p
hsa-miR-6755-5p	HIF1A	21572407	HIF1A	hsa-mir-127	Regulation	22962609	hsa-mir-127	hsa-miR-127-5p	hsa-miR-6755-5p/hsa-miR-127-5p
hsa-miR-6755-5p	HIF1A	21572407	HIF1A	hsa-mir-127	Regulation	22962609	hsa-mir-127	hsa-miR-127-3p	hsa-miR-6755-5p/hsa-miR-127-3p
hsa-miR-6806-5p	HIF1A	21572407	HIF1A	hsa-mir-127	Regulation	22962609	hsa-mir-127	hsa-miR-127-5p	hsa-miR-6806-5p/hsa-miR-127-5p
hsa-miR-6806-5p	HIF1A	21572407	HIF1A	hsa-mir-127	Regulation	22962609	hsa-mir-127	hsa-miR-127-3p	hsa-miR-6806-5p/hsa-miR-127-3p
hsa-miR-93-5p	HIF1A	22473208	HIF1A	hsa-mir-127	Regulation	22962609	hsa-mir-127	hsa-miR-127-5p	hsa-miR-93-5p/hsa-miR-127-5p
hsa-miR-93-5p	HIF1A	22473208	HIF1A	hsa-mir-127	Regulation	22962609	hsa-mir-127	hsa-miR-127-3p	hsa-miR-93-5p/hsa-miR-127-3p
hsa-miR-106a-5p	HIF1A	27325313	HIF1A	hsa-mir-127	Regulation	22962609	hsa-mir-127	hsa-miR-127-5p	hsa-miR-106a-5p/hsa-miR-127-5p
hsa-miR-106a-5p	HIF1A	27325313	HIF1A	hsa-mir-127	Regulation	22962609	hsa-mir-127	hsa-miR-127-3p	hsa-miR-106a-5p/hsa-miR-127-3p
hsa-miR-106b-5p	HIF1A	22473208	HIF1A	hsa-mir-127	Regulation	22962609	hsa-mir-127	hsa-miR-127-5p	hsa-miR-106b-5p/hsa-miR-127-5p
hsa-miR-106b-5p	HIF1A	22473208	HIF1A	hsa-mir-127	Regulation	22962609	hsa-mir-127	hsa-miR-127-3p	hsa-miR-106b-5p/hsa-miR-127-3p
hsa-miR-519d-3p	HIF1A	22473208	HIF1A	hsa-mir-127	Regulation	22962609	hsa-mir-127	hsa-miR-127-5p	hsa-miR-519d-3p/hsa-miR-127-5p
hsa-miR-519d-3p	HIF1A	22473208	HIF1A	hsa-mir-127	Regulation	22962609	hsa-mir-127	hsa-miR-127-3p	hsa-miR-519d-3p/hsa-miR-127-3p
hsa-miR-4282	HIF1A	21572407	HIF1A	hsa-mir-127	Regulation	22962609	hsa-mir-127	hsa-miR-127-5p	hsa-miR-4282/hsa-miR-127-5p
hsa-miR-4282	HIF1A	21572407	HIF1A	hsa-mir-127	Regulation	22962609	hsa-mir-127	hsa-miR-127-3p	hsa-miR-4282/hsa-miR-127-3p
hsa-miR-8055	HIF1A	23313552	HIF1A	hsa-mir-127	Regulation	22962609	hsa-mir-127	hsa-miR-127-5p	hsa-miR-8055/hsa-miR-127-5p
hsa-miR-8055	HIF1A	23313552	HIF1A	hsa-mir-127	Regulation	22962609	hsa-mir-127	hsa-miR-127-3p	hsa-miR-8055/hsa-miR-127-3p
hsa-miR-153-5p	HIF1A	22012620	HIF1A	hsa-mir-127	Regulation	22962609	hsa-mir-127	hsa-miR-127-5p	hsa-miR-153-5p/hsa-miR-127-5p
hsa-miR-153-5p	HIF1A	22012620	HIF1A	hsa-mir-127	Regulation	22962609	hsa-mir-127	hsa-miR-127-3p	hsa-miR-153-5p/hsa-miR-127-3p
hsa-miR-18b-5p	HIF1A	22012620	HIF1A	hsa-mir-127	Regulation	22962609	hsa-mir-127	hsa-miR-127-5p	hsa-miR-18b-5p/hsa-miR-127-5p
hsa-miR-18b-5p	HIF1A	22012620	HIF1A	hsa-mir-127	Regulation	22962609	hsa-mir-127	hsa-miR-127-3p	hsa-miR-18b-5p/hsa-miR-127-3p
hsa-miR-3662	HIF1A	22012620	HIF1A	hsa-mir-127	Regulation	22962609	hsa-mir-127	hsa-miR-127-5p	hsa-miR-3662/hsa-miR-127-5p
hsa-miR-3662	HIF1A	22012620	HIF1A	hsa-mir-127	Regulation	22962609	hsa-mir-127	hsa-miR-127-3p	hsa-miR-3662/hsa-miR-127-3p
hsa-miR-4735-3p	HIF1A	22012620	HIF1A	hsa-mir-127	Regulation	22962609	hsa-mir-127	hsa-miR-127-5p	hsa-miR-4735-3p/hsa-miR-127-5p
hsa-miR-4735-3p	HIF1A	22012620	HIF1A	hsa-mir-127	Regulation	22962609	hsa-mir-127	hsa-miR-127-3p	hsa-miR-4735-3p/hsa-miR-127-3p
hsa-miR-576-3p	HIF1A	21572407	HIF1A	hsa-mir-127	Regulation	22962609	hsa-mir-127	hsa-miR-127-5p	hsa-miR-576-3p/hsa-miR-127-5p
hsa-miR-576-3p	HIF1A	21572407	HIF1A	hsa-mir-127	Regulation	22962609	hsa-mir-127	hsa-miR-127-3p	hsa-miR-576-3p/hsa-miR-127-3p
hsa-miR-151a-3p	HIF1A	21572407	HIF1A	hsa-mir-127	Regulation	22962609	hsa-mir-127	hsa-miR-127-5p	hsa-miR-151a-3p/hsa-miR-127-5p
hsa-miR-151a-3p	HIF1A	21572407	HIF1A	hsa-mir-127	Regulation	22962609	hsa-mir-127	hsa-miR-127-3p	hsa-miR-151a-3p/hsa-miR-127-3p
hsa-miR-5681b	HIF1A	23313552	HIF1A	hsa-mir-127	Regulation	22962609	hsa-mir-127	hsa-miR-127-5p	hsa-miR-5681b/hsa-miR-127-5p
hsa-miR-5681b	HIF1A	23313552	HIF1A	hsa-mir-127	Regulation	22962609	hsa-mir-127	hsa-miR-127-3p	hsa-miR-5681b/hsa-miR-127-3p
hsa-miR-155-5p	HIF1A	25143000	HIF1A	hsa-mir-127	Regulation	22962609	hsa-mir-127	hsa-miR-127-5p	hsa-miR-155-5p/hsa-miR-127-5p
hsa-miR-155-5p	HIF1A	25143000	HIF1A	hsa-mir-127	Regulation	22962609	hsa-mir-127	hsa-miR-127-3p	hsa-miR-155-5p/hsa-miR-127-3p
hsa-miR-5692a	HIF1A	22012620	HIF1A	hsa-mir-127	Regulation	22962609	hsa-mir-127	hsa-miR-127-5p	hsa-miR-5692a/hsa-miR-127-5p
hsa-miR-5692a	HIF1A	22012620	HIF1A	hsa-mir-127	Regulation	22962609	hsa-mir-127	hsa-miR-127-3p	hsa-miR-5692a/hsa-miR-127-3p
hsa-miR-22-3p	HIF1A	24496460	HIF1A	hsa-mir-127	Regulation	22962609	hsa-mir-127	hsa-miR-127-5p	hsa-miR-22-3p/hsa-miR-127-5p
hsa-miR-22-3p	HIF1A	24496460	HIF1A	hsa-mir-127	Regulation	22962609	hsa-mir-127	hsa-miR-127-3p	hsa-miR-22-3p/hsa-miR-127-3p
hsa-miR-21-5p	HIF1A	23726431	HIF1A	hsa-mir-127	Regulation	22962609	hsa-mir-127	hsa-miR-127-5p	hsa-miR-21-5p/hsa-miR-127-5p
hsa-miR-21-5p	HIF1A	23726431	HIF1A	hsa-mir-127	Regulation	22962609	hsa-mir-127	hsa-miR-127-3p	hsa-miR-21-5p/hsa-miR-127-3p
hsa-miR-5089-3p	HIF1A	22012620	HIF1A	hsa-mir-127	Regulation	22962609	hsa-mir-127	hsa-miR-127-5p	hsa-miR-5089-3p/hsa-miR-127-5p
hsa-miR-5089-3p	HIF1A	22012620	HIF1A	hsa-mir-127	Regulation	22962609	hsa-mir-127	hsa-miR-127-3p	hsa-miR-5089-3p/hsa-miR-127-3p
hsa-miR-4662a-5p	HIF1A	22012620	HIF1A	hsa-mir-127	Regulation	22962609	hsa-mir-127	hsa-miR-127-5p	hsa-miR-4662a-5p/hsa-miR-127-5p
hsa-miR-4662a-5p	HIF1A	22012620	HIF1A	hsa-mir-127	Regulation	22962609	hsa-mir-127	hsa-miR-127-3p	hsa-miR-4662a-5p/hsa-miR-127-3p
hsa-miR-1322	HIF1A	22012620	HIF1A	hsa-mir-127	Regulation	22962609	hsa-mir-127	hsa-miR-127-5p	hsa-miR-1322/hsa-miR-127-5p
hsa-miR-1322	HIF1A	22012620	HIF1A	hsa-mir-127	Regulation	22962609	hsa-mir-127	hsa-miR-127-3p	hsa-miR-1322/hsa-miR-127-3p
hsa-miR-509-5p	HIF1A	21572407	HIF1A	hsa-mir-127	Regulation	22962609	hsa-mir-127	hsa-miR-127-5p	hsa-miR-509-5p/hsa-miR-127-5p
hsa-miR-509-5p	HIF1A	21572407	HIF1A	hsa-mir-127	Regulation	22962609	hsa-mir-127	hsa-miR-127-3p	hsa-miR-509-5p/hsa-miR-127-3p
hsa-miR-509-3-5p	HIF1A	21572407	HIF1A	hsa-mir-127	Regulation	22962609	hsa-mir-127	hsa-miR-127-5p	hsa-miR-509-3-5p/hsa-miR-127-5p
hsa-miR-509-3-5p	HIF1A	21572407	HIF1A	hsa-mir-127	Regulation	22962609	hsa-mir-127	hsa-miR-127-3p	hsa-miR-509-3-5p/hsa-miR-127-3p
hsa-miR-4418	HIF1A	21572407	HIF1A	hsa-mir-127	Regulation	22962609	hsa-mir-127	hsa-miR-127-5p	hsa-miR-4418/hsa-miR-127-5p
hsa-miR-4418	HIF1A	21572407	HIF1A	hsa-mir-127	Regulation	22962609	hsa-mir-127	hsa-miR-127-3p	hsa-miR-4418/hsa-miR-127-3p
hsa-miR-6807-3p	HIF1A	21572407	HIF1A	hsa-mir-127	Regulation	22962609	hsa-mir-127	hsa-miR-127-5p	hsa-miR-6807-3p/hsa-miR-127-5p
hsa-miR-6807-3p	HIF1A	21572407	HIF1A	hsa-mir-127	Regulation	22962609	hsa-mir-127	hsa-miR-127-3p	hsa-miR-6807-3p/hsa-miR-127-3p
hsa-miR-217	HIF1A	21572407	HIF1A	hsa-mir-127	Regulation	22962609	hsa-mir-127	hsa-miR-127-5p	hsa-miR-217/hsa-miR-127-5p
hsa-miR-217	HIF1A	21572407	HIF1A	hsa-mir-127	Regulation	22962609	hsa-mir-127	hsa-miR-127-3p	hsa-miR-217/hsa-miR-127-3p
hsa-miR-4799-5p	HIF1A	21572407	HIF1A	hsa-mir-127	Regulation	22962609	hsa-mir-127	hsa-miR-127-5p	hsa-miR-4799-5p/hsa-miR-127-5p
hsa-miR-4799-5p	HIF1A	21572407	HIF1A	hsa-mir-127	Regulation	22962609	hsa-mir-127	hsa-miR-127-3p	hsa-miR-4799-5p/hsa-miR-127-3p
hsa-miR-4463	HIF1A	21572407	HIF1A	hsa-mir-127	Regulation	22962609	hsa-mir-127	hsa-miR-127-5p	hsa-miR-4463/hsa-miR-127-5p
hsa-miR-4463	HIF1A	21572407	HIF1A	hsa-mir-127	Regulation	22962609	hsa-mir-127	hsa-miR-127-3p	hsa-miR-4463/hsa-miR-127-3p
hsa-miR-4499	HIF1A	21572407	HIF1A	hsa-mir-127	Regulation	22962609	hsa-mir-127	hsa-miR-127-5p	hsa-miR-4499/hsa-miR-127-5p
hsa-miR-4499	HIF1A	21572407	HIF1A	hsa-mir-127	Regulation	22962609	hsa-mir-127	hsa-miR-127-3p	hsa-miR-4499/hsa-miR-127-3p
hsa-miR-329-5p	HIF1A	21572407	HIF1A	hsa-mir-127	Regulation	22962609	hsa-mir-127	hsa-miR-127-5p	hsa-miR-329-5p/hsa-miR-127-5p
hsa-miR-329-5p	HIF1A	21572407	HIF1A	hsa-mir-127	Regulation	22962609	hsa-mir-127	hsa-miR-127-3p	hsa-miR-329-5p/hsa-miR-127-3p
hsa-miR-4748	HIF1A	21572407	HIF1A	hsa-mir-127	Regulation	22962609	hsa-mir-127	hsa-miR-127-5p	hsa-miR-4748/hsa-miR-127-5p
hsa-miR-4748	HIF1A	21572407	HIF1A	hsa-mir-127	Regulation	22962609	hsa-mir-127	hsa-miR-127-3p	hsa-miR-4748/hsa-miR-127-3p
hsa-miR-4464	HIF1A	21572407	HIF1A	hsa-mir-127	Regulation	22962609	hsa-mir-127	hsa-miR-127-5p	hsa-miR-4464/hsa-miR-127-5p
hsa-miR-4464	HIF1A	21572407	HIF1A	hsa-mir-127	Regulation	22962609	hsa-mir-127	hsa-miR-127-3p	hsa-miR-4464/hsa-miR-127-3p
hsa-miR-449c-5p	HIF1A	21572407	HIF1A	hsa-mir-127	Regulation	22962609	hsa-mir-127	hsa-miR-127-5p	hsa-miR-449c-5p/hsa-miR-127-5p
hsa-miR-449c-5p	HIF1A	21572407	HIF1A	hsa-mir-127	Regulation	22962609	hsa-mir-127	hsa-miR-127-3p	hsa-miR-449c-5p/hsa-miR-127-3p
hsa-miR-34b-5p	HIF1A	21572407	HIF1A	hsa-mir-127	Regulation	22962609	hsa-mir-127	hsa-miR-127-5p	hsa-miR-34b-5p/hsa-miR-127-5p
hsa-miR-34b-5p	HIF1A	21572407	HIF1A	hsa-mir-127	Regulation	22962609	hsa-mir-127	hsa-miR-127-3p	hsa-miR-34b-5p/hsa-miR-127-3p
hsa-miR-2682-5p	HIF1A	21572407	HIF1A	hsa-mir-127	Regulation	22962609	hsa-mir-127	hsa-miR-127-5p	hsa-miR-2682-5p/hsa-miR-127-5p
hsa-miR-2682-5p	HIF1A	21572407	HIF1A	hsa-mir-127	Regulation	22962609	hsa-mir-127	hsa-miR-127-3p	hsa-miR-2682-5p/hsa-miR-127-3p
hsa-miR-940	HIF1A	21572407	HIF1A	hsa-mir-127	Regulation	22962609	hsa-mir-127	hsa-miR-127-5p	hsa-miR-940/hsa-miR-127-5p
hsa-miR-940	HIF1A	21572407	HIF1A	hsa-mir-127	Regulation	22962609	hsa-mir-127	hsa-miR-127-3p	hsa-miR-940/hsa-miR-127-3p
hsa-miR-6893-5p	HIF1A	21572407	HIF1A	hsa-mir-127	Regulation	22962609	hsa-mir-127	hsa-miR-127-5p	hsa-miR-6893-5p/hsa-miR-127-5p
hsa-miR-6893-5p	HIF1A	21572407	HIF1A	hsa-mir-127	Regulation	22962609	hsa-mir-127	hsa-miR-127-3p	hsa-miR-6893-5p/hsa-miR-127-3p
hsa-miR-6808-5p	HIF1A	21572407	HIF1A	hsa-mir-127	Regulation	22962609	hsa-mir-127	hsa-miR-127-5p	hsa-miR-6808-5p/hsa-miR-127-5p
hsa-miR-6808-5p	HIF1A	21572407	HIF1A	hsa-mir-127	Regulation	22962609	hsa-mir-127	hsa-miR-127-3p	hsa-miR-6808-5p/hsa-miR-127-3p
hsa-miR-106a-3p	HIF1A	21572407	HIF1A	hsa-mir-127	Regulation	22962609	hsa-mir-127	hsa-miR-127-5p	hsa-miR-106a-3p/hsa-miR-127-5p
hsa-miR-106a-3p	HIF1A	21572407	HIF1A	hsa-mir-127	Regulation	22962609	hsa-mir-127	hsa-miR-127-3p	hsa-miR-106a-3p/hsa-miR-127-3p
hsa-miR-299-5p	HIF1A	21572407	HIF1A	hsa-mir-127	Regulation	22962609	hsa-mir-127	hsa-miR-127-5p	hsa-miR-299-5p/hsa-miR-127-5p
hsa-miR-299-5p	HIF1A	21572407	HIF1A	hsa-mir-127	Regulation	22962609	hsa-mir-127	hsa-miR-127-3p	hsa-miR-299-5p/hsa-miR-127-3p
hsa-miR-4470	HIF1A	23313552	HIF1A	hsa-mir-127	Regulation	22962609	hsa-mir-127	hsa-miR-127-5p	hsa-miR-4470/hsa-miR-127-5p
hsa-miR-4470	HIF1A	23313552	HIF1A	hsa-mir-127	Regulation	22962609	hsa-mir-127	hsa-miR-127-3p	hsa-miR-4470/hsa-miR-127-3p
hsa-miR-4487	HIF1A	23313552	HIF1A	hsa-mir-127	Regulation	22962609	hsa-mir-127	hsa-miR-127-5p	hsa-miR-4487/hsa-miR-127-5p
hsa-miR-4487	HIF1A	23313552	HIF1A	hsa-mir-127	Regulation	22962609	hsa-mir-127	hsa-miR-127-3p	hsa-miR-4487/hsa-miR-127-3p
hsa-miR-558	HIF1A	23313552	HIF1A	hsa-mir-127	Regulation	22962609	hsa-mir-127	hsa-miR-127-5p	hsa-miR-558/hsa-miR-127-5p
hsa-miR-558	HIF1A	23313552	HIF1A	hsa-mir-127	Regulation	22962609	hsa-mir-127	hsa-miR-127-3p	hsa-miR-558/hsa-miR-127-3p
hsa-miR-3160-3p	HIF1A	23313552	HIF1A	hsa-mir-127	Regulation	22962609	hsa-mir-127	hsa-miR-127-5p	hsa-miR-3160-3p/hsa-miR-127-5p
hsa-miR-3160-3p	HIF1A	23313552	HIF1A	hsa-mir-127	Regulation	22962609	hsa-mir-127	hsa-miR-127-3p	hsa-miR-3160-3p/hsa-miR-127-3p
hsa-miR-3128	HIF1A	23313552	HIF1A	hsa-mir-127	Regulation	22962609	hsa-mir-127	hsa-miR-127-5p	hsa-miR-3128/hsa-miR-127-5p
hsa-miR-3128	HIF1A	23313552	HIF1A	hsa-mir-127	Regulation	22962609	hsa-mir-127	hsa-miR-127-3p	hsa-miR-3128/hsa-miR-127-3p
hsa-miR-625-3p	HIF1A	23313552	HIF1A	hsa-mir-127	Regulation	22962609	hsa-mir-127	hsa-miR-127-5p	hsa-miR-625-3p/hsa-miR-127-5p
hsa-miR-625-3p	HIF1A	23313552	HIF1A	hsa-mir-127	Regulation	22962609	hsa-mir-127	hsa-miR-127-3p	hsa-miR-625-3p/hsa-miR-127-3p
hsa-miR-548ah-5p	HIF1A	23313552	HIF1A	hsa-mir-127	Regulation	22962609	hsa-mir-127	hsa-miR-127-5p	hsa-miR-548ah-5p/hsa-miR-127-5p
hsa-miR-548ah-5p	HIF1A	23313552	HIF1A	hsa-mir-127	Regulation	22962609	hsa-mir-127	hsa-miR-127-3p	hsa-miR-548ah-5p/hsa-miR-127-3p
hsa-miR-3609	HIF1A	23313552	HIF1A	hsa-mir-127	Regulation	22962609	hsa-mir-127	hsa-miR-127-5p	hsa-miR-3609/hsa-miR-127-5p
hsa-miR-3609	HIF1A	23313552	HIF1A	hsa-mir-127	Regulation	22962609	hsa-mir-127	hsa-miR-127-3p	hsa-miR-3609/hsa-miR-127-3p
hsa-miR-494-3p	HIF1A	23313552	HIF1A	hsa-mir-127	Regulation	22962609	hsa-mir-127	hsa-miR-127-5p	hsa-miR-494-3p/hsa-miR-127-5p
hsa-miR-494-3p	HIF1A	23313552	HIF1A	hsa-mir-127	Regulation	22962609	hsa-mir-127	hsa-miR-127-3p	hsa-miR-494-3p/hsa-miR-127-3p
hsa-miR-142-5p	HIF1A	28069592	HIF1A	hsa-mir-127	Regulation	22962609	hsa-mir-127	hsa-miR-127-5p	hsa-miR-142-5p/hsa-miR-127-5p
hsa-miR-142-5p	HIF1A	28069592	HIF1A	hsa-mir-127	Regulation	22962609	hsa-mir-127	hsa-miR-127-3p	hsa-miR-142-5p/hsa-miR-127-3p
hsa-miR-27a-3p	HIF1A	26292288	HIF1A	hsa-mir-127	Regulation	22962609	hsa-mir-127	hsa-miR-127-5p	hsa-miR-27a-3p/hsa-miR-127-5p
hsa-miR-27a-3p	HIF1A	26292288	HIF1A	hsa-mir-127	Regulation	22962609	hsa-mir-127	hsa-miR-127-3p	hsa-miR-27a-3p/hsa-miR-127-3p
hsa-miR-433-3p	HIF1A	27815672	HIF1A	hsa-mir-127	Regulation	22962609	hsa-mir-127	hsa-miR-127-5p	hsa-miR-433-3p/hsa-miR-127-5p
hsa-miR-433-3p	HIF1A	27815672	HIF1A	hsa-mir-127	Regulation	22962609	hsa-mir-127	hsa-miR-127-3p	hsa-miR-433-3p/hsa-miR-127-3p
hsa-miR-429	HIF1A	25550463	HIF1A	hsa-mir-127	Regulation	22962609	hsa-mir-127	hsa-miR-127-5p	hsa-miR-429/hsa-miR-127-5p
hsa-miR-429	HIF1A	25550463	HIF1A	hsa-mir-127	Regulation	22962609	hsa-mir-127	hsa-miR-127-3p	hsa-miR-429/hsa-miR-127-3p
hsa-miR-338-3p	HIF1A	26260688	HIF1A	hsa-mir-127	Regulation	22962609	hsa-mir-127	hsa-miR-127-5p	hsa-miR-338-3p/hsa-miR-127-5p
hsa-miR-338-3p	HIF1A	26260688	HIF1A	hsa-mir-127	Regulation	22962609	hsa-mir-127	hsa-miR-127-3p	hsa-miR-338-3p/hsa-miR-127-3p
hsa-miR-186-5p	HIF1A	27159677	HIF1A	hsa-mir-127	Regulation	22962609	hsa-mir-127	hsa-miR-127-5p	hsa-miR-186-5p/hsa-miR-127-5p
hsa-miR-186-5p	HIF1A	27159677	HIF1A	hsa-mir-127	Regulation	22962609	hsa-mir-127	hsa-miR-127-3p	hsa-miR-186-5p/hsa-miR-127-3p
hsa-miR-138-1-3p	HIF1A	27284341	HIF1A	hsa-mir-127	Regulation	22962609	hsa-mir-127	hsa-miR-127-5p	hsa-miR-138-1-3p/hsa-miR-127-5p
hsa-miR-138-1-3p	HIF1A	27284341	HIF1A	hsa-mir-127	Regulation	22962609	hsa-mir-127	hsa-miR-127-3p	hsa-miR-138-1-3p/hsa-miR-127-3p
hsa-miR-145-5p	HIF1A	26196183	HIF1A	hsa-mir-127	Regulation	22962609	hsa-mir-127	hsa-miR-127-5p	hsa-miR-145-5p/hsa-miR-127-5p
hsa-miR-145-5p	HIF1A	26196183	HIF1A	hsa-mir-127	Regulation	22962609	hsa-mir-127	hsa-miR-127-3p	hsa-miR-145-5p/hsa-miR-127-3p
hsa-miR-200c-5p	HIF1A	26815014	HIF1A	hsa-mir-127	Regulation	22962609	hsa-mir-127	hsa-miR-127-5p	hsa-miR-200c-5p/hsa-miR-127-5p
hsa-miR-200c-5p	HIF1A	26815014	HIF1A	hsa-mir-127	Regulation	22962609	hsa-mir-127	hsa-miR-127-3p	hsa-miR-200c-5p/hsa-miR-127-3p
hsa-miR-497-3p	HIF1A	26718330	HIF1A	hsa-mir-127	Regulation	22962609	hsa-mir-127	hsa-miR-127-5p	hsa-miR-497-3p/hsa-miR-127-5p
hsa-miR-497-3p	HIF1A	26718330	HIF1A	hsa-mir-127	Regulation	22962609	hsa-mir-127	hsa-miR-127-3p	hsa-miR-497-3p/hsa-miR-127-3p
hsa-miR-125b-5p	TP53	20216554	TP53	hsa-mir-127	Activation	23762330	hsa-mir-127	hsa-miR-127-5p	hsa-miR-125b-5p/hsa-miR-127-5p
hsa-miR-125b-5p	TP53	20216554	TP53	hsa-mir-127	Activation	23762330	hsa-mir-127	hsa-miR-127-3p	hsa-miR-125b-5p/hsa-miR-127-3p
hsa-miR-125a-5p	TP53	19818772	TP53	hsa-mir-127	Activation	23762330	hsa-mir-127	hsa-miR-127-5p	hsa-miR-125a-5p/hsa-miR-127-5p
hsa-miR-125a-5p	TP53	19818772	TP53	hsa-mir-127	Activation	23762330	hsa-mir-127	hsa-miR-127-3p	hsa-miR-125a-5p/hsa-miR-127-3p
hsa-miR-25-3p	TP53	20935678	TP53	hsa-mir-127	Activation	23762330	hsa-mir-127	hsa-miR-127-5p	hsa-miR-25-3p/hsa-miR-127-5p
hsa-miR-25-3p	TP53	20935678	TP53	hsa-mir-127	Activation	23762330	hsa-mir-127	hsa-miR-127-3p	hsa-miR-25-3p/hsa-miR-127-3p
hsa-miR-30d-5p	TP53	20935678	TP53	hsa-mir-127	Activation	23762330	hsa-mir-127	hsa-miR-127-5p	hsa-miR-30d-5p/hsa-miR-127-5p
hsa-miR-30d-5p	TP53	20935678	TP53	hsa-mir-127	Activation	23762330	hsa-mir-127	hsa-miR-127-3p	hsa-miR-30d-5p/hsa-miR-127-3p
hsa-miR-1285-3p	TP53	20417621	TP53	hsa-mir-127	Activation	23762330	hsa-mir-127	hsa-miR-127-5p	hsa-miR-1285-3p/hsa-miR-127-5p
hsa-miR-1285-3p	TP53	20417621	TP53	hsa-mir-127	Activation	23762330	hsa-mir-127	hsa-miR-127-3p	hsa-miR-1285-3p/hsa-miR-127-3p
hsa-miR-612	TP53	20417621	TP53	hsa-mir-127	Activation	23762330	hsa-mir-127	hsa-miR-127-5p	hsa-miR-612/hsa-miR-127-5p
hsa-miR-612	TP53	20417621	TP53	hsa-mir-127	Activation	23762330	hsa-mir-127	hsa-miR-127-3p	hsa-miR-612/hsa-miR-127-3p
hsa-miR-15a-5p	TP53	21205967	TP53	hsa-mir-127	Activation	23762330	hsa-mir-127	hsa-miR-127-5p	hsa-miR-15a-5p/hsa-miR-127-5p
hsa-miR-15a-5p	TP53	21205967	TP53	hsa-mir-127	Activation	23762330	hsa-mir-127	hsa-miR-127-3p	hsa-miR-15a-5p/hsa-miR-127-3p
hsa-miR-16-5p	TP53	21205967	TP53	hsa-mir-127	Activation	23762330	hsa-mir-127	hsa-miR-127-5p	hsa-miR-16-5p/hsa-miR-127-5p
hsa-miR-16-5p	TP53	21205967	TP53	hsa-mir-127	Activation	23762330	hsa-mir-127	hsa-miR-127-3p	hsa-miR-16-5p/hsa-miR-127-3p
hsa-miR-221-3p	TP53	21226887	TP53	hsa-mir-127	Activation	23762330	hsa-mir-127	hsa-miR-127-5p	hsa-miR-221-3p/hsa-miR-127-5p
hsa-miR-221-3p	TP53	21226887	TP53	hsa-mir-127	Activation	23762330	hsa-mir-127	hsa-miR-127-3p	hsa-miR-221-3p/hsa-miR-127-3p
hsa-miR-222-3p	TP53	21226887	TP53	hsa-mir-127	Activation	23762330	hsa-mir-127	hsa-miR-127-5p	hsa-miR-222-3p/hsa-miR-127-5p
hsa-miR-222-3p	TP53	21226887	TP53	hsa-mir-127	Activation	23762330	hsa-mir-127	hsa-miR-127-3p	hsa-miR-222-3p/hsa-miR-127-3p
hsa-miR-214-3p	TP53	22927443	TP53	hsa-mir-127	Activation	23762330	hsa-mir-127	hsa-miR-127-5p	hsa-miR-214-3p/hsa-miR-127-5p
hsa-miR-214-3p	TP53	22927443	TP53	hsa-mir-127	Activation	23762330	hsa-mir-127	hsa-miR-127-3p	hsa-miR-214-3p/hsa-miR-127-3p
hsa-miR-10b-5p	TP53	23034333	TP53	hsa-mir-127	Activation	23762330	hsa-mir-127	hsa-miR-127-5p	hsa-miR-10b-5p/hsa-miR-127-5p
hsa-miR-10b-5p	TP53	23034333	TP53	hsa-mir-127	Activation	23762330	hsa-mir-127	hsa-miR-127-3p	hsa-miR-10b-5p/hsa-miR-127-3p
hsa-miR-34a-5p	TP53	23292869	TP53	hsa-mir-127	Activation	23762330	hsa-mir-127	hsa-miR-127-5p	hsa-miR-34a-5p/hsa-miR-127-5p
hsa-miR-34a-5p	TP53	23292869	TP53	hsa-mir-127	Activation	23762330	hsa-mir-127	hsa-miR-127-3p	hsa-miR-34a-5p/hsa-miR-127-3p
hsa-miR-608	TP53	20542001	TP53	hsa-mir-127	Activation	23762330	hsa-mir-127	hsa-miR-127-5p	hsa-miR-608/hsa-miR-127-5p
hsa-miR-608	TP53	20542001	TP53	hsa-mir-127	Activation	23762330	hsa-mir-127	hsa-miR-127-3p	hsa-miR-608/hsa-miR-127-3p
hsa-miR-605-5p	TP53	21217645	TP53	hsa-mir-127	Activation	23762330	hsa-mir-127	hsa-miR-127-5p	hsa-miR-605-5p/hsa-miR-127-5p
hsa-miR-605-5p	TP53	21217645	TP53	hsa-mir-127	Activation	23762330	hsa-mir-127	hsa-miR-127-3p	hsa-miR-605-5p/hsa-miR-127-3p
hsa-miR-504-5p	TP53	20542001	TP53	hsa-mir-127	Activation	23762330	hsa-mir-127	hsa-miR-127-5p	hsa-miR-504-5p/hsa-miR-127-5p
hsa-miR-504-5p	TP53	20542001	TP53	hsa-mir-127	Activation	23762330	hsa-mir-127	hsa-miR-127-3p	hsa-miR-504-5p/hsa-miR-127-3p
hsa-miR-485-5p	TP53	20542001	TP53	hsa-mir-127	Activation	23762330	hsa-mir-127	hsa-miR-127-5p	hsa-miR-485-5p/hsa-miR-127-5p
hsa-miR-485-5p	TP53	20542001	TP53	hsa-mir-127	Activation	23762330	hsa-mir-127	hsa-miR-127-3p	hsa-miR-485-5p/hsa-miR-127-3p
hsa-miR-27a-3p	TP53	20542001	TP53	hsa-mir-127	Activation	23762330	hsa-mir-127	hsa-miR-127-5p	hsa-miR-27a-3p/hsa-miR-127-5p
hsa-miR-27a-3p	TP53	20542001	TP53	hsa-mir-127	Activation	23762330	hsa-mir-127	hsa-miR-127-3p	hsa-miR-27a-3p/hsa-miR-127-3p
hsa-miR-454-3p	TP53	23622248	TP53	hsa-mir-127	Activation	23762330	hsa-mir-127	hsa-miR-127-5p	hsa-miR-454-3p/hsa-miR-127-5p
hsa-miR-454-3p	TP53	23622248	TP53	hsa-mir-127	Activation	23762330	hsa-mir-127	hsa-miR-127-3p	hsa-miR-454-3p/hsa-miR-127-3p
hsa-miR-324-5p	TP53	23622248	TP53	hsa-mir-127	Activation	23762330	hsa-mir-127	hsa-miR-127-5p	hsa-miR-324-5p/hsa-miR-127-5p
hsa-miR-324-5p	TP53	23622248	TP53	hsa-mir-127	Activation	23762330	hsa-mir-127	hsa-miR-127-3p	hsa-miR-324-5p/hsa-miR-127-3p
hsa-miR-150-5p	TP53	23747308	TP53	hsa-mir-127	Activation	23762330	hsa-mir-127	hsa-miR-127-5p	hsa-miR-150-5p/hsa-miR-127-5p
hsa-miR-150-5p	TP53	23747308	TP53	hsa-mir-127	Activation	23762330	hsa-mir-127	hsa-miR-127-3p	hsa-miR-150-5p/hsa-miR-127-3p
hsa-miR-375	TP53	23835407	TP53	hsa-mir-127	Activation	23762330	hsa-mir-127	hsa-miR-127-5p	hsa-miR-375/hsa-miR-127-5p
hsa-miR-375	TP53	23835407	TP53	hsa-mir-127	Activation	23762330	hsa-mir-127	hsa-miR-127-3p	hsa-miR-375/hsa-miR-127-3p
hsa-miR-200a-3p	TP53	23144891	TP53	hsa-mir-127	Activation	23762330	hsa-mir-127	hsa-miR-127-5p	hsa-miR-200a-3p/hsa-miR-127-5p
hsa-miR-200a-3p	TP53	23144891	TP53	hsa-mir-127	Activation	23762330	hsa-mir-127	hsa-miR-127-3p	hsa-miR-200a-3p/hsa-miR-127-3p
hsa-miR-491-5p	TP53	23519249	TP53	hsa-mir-127	Activation	23762330	hsa-mir-127	hsa-miR-127-5p	hsa-miR-491-5p/hsa-miR-127-5p
hsa-miR-491-5p	TP53	23519249	TP53	hsa-mir-127	Activation	23762330	hsa-mir-127	hsa-miR-127-3p	hsa-miR-491-5p/hsa-miR-127-3p
hsa-miR-30a-5p	TP53	24029422	TP53	hsa-mir-127	Activation	23762330	hsa-mir-127	hsa-miR-127-5p	hsa-miR-30a-5p/hsa-miR-127-5p
hsa-miR-30a-5p	TP53	24029422	TP53	hsa-mir-127	Activation	23762330	hsa-mir-127	hsa-miR-127-3p	hsa-miR-30a-5p/hsa-miR-127-3p
hsa-miR-30b-5p	TP53	24029422	TP53	hsa-mir-127	Activation	23762330	hsa-mir-127	hsa-miR-127-5p	hsa-miR-30b-5p/hsa-miR-127-5p
hsa-miR-30b-5p	TP53	24029422	TP53	hsa-mir-127	Activation	23762330	hsa-mir-127	hsa-miR-127-3p	hsa-miR-30b-5p/hsa-miR-127-3p
hsa-miR-30c-5p	TP53	24029422	TP53	hsa-mir-127	Activation	23762330	hsa-mir-127	hsa-miR-127-5p	hsa-miR-30c-5p/hsa-miR-127-5p
hsa-miR-30c-5p	TP53	24029422	TP53	hsa-mir-127	Activation	23762330	hsa-mir-127	hsa-miR-127-3p	hsa-miR-30c-5p/hsa-miR-127-3p
hsa-miR-30e-5p	TP53	24029422	TP53	hsa-mir-127	Activation	23762330	hsa-mir-127	hsa-miR-127-5p	hsa-miR-30e-5p/hsa-miR-127-5p
hsa-miR-30e-5p	TP53	24029422	TP53	hsa-mir-127	Activation	23762330	hsa-mir-127	hsa-miR-127-3p	hsa-miR-30e-5p/hsa-miR-127-3p
hsa-miR-19b-3p	TP53	22473208	TP53	hsa-mir-127	Activation	23762330	hsa-mir-127	hsa-miR-127-5p	hsa-miR-19b-3p/hsa-miR-127-5p
hsa-miR-19b-3p	TP53	22473208	TP53	hsa-mir-127	Activation	23762330	hsa-mir-127	hsa-miR-127-3p	hsa-miR-19b-3p/hsa-miR-127-3p
hsa-miR-92a-2-5p	TP53	24955218	TP53	hsa-mir-127	Activation	23762330	hsa-mir-127	hsa-miR-127-5p	hsa-miR-92a-2-5p/hsa-miR-127-5p
hsa-miR-92a-2-5p	TP53	24955218	TP53	hsa-mir-127	Activation	23762330	hsa-mir-127	hsa-miR-127-3p	hsa-miR-92a-2-5p/hsa-miR-127-3p
hsa-miR-92a-1-5p	TP53	24955218	TP53	hsa-mir-127	Activation	23762330	hsa-mir-127	hsa-miR-127-5p	hsa-miR-92a-1-5p/hsa-miR-127-5p
hsa-miR-92a-1-5p	TP53	24955218	TP53	hsa-mir-127	Activation	23762330	hsa-mir-127	hsa-miR-127-3p	hsa-miR-92a-1-5p/hsa-miR-127-3p
hsa-miR-20a-5p	TP53	24955218	TP53	hsa-mir-127	Activation	23762330	hsa-mir-127	hsa-miR-127-5p	hsa-miR-20a-5p/hsa-miR-127-5p
hsa-miR-20a-5p	TP53	24955218	TP53	hsa-mir-127	Activation	23762330	hsa-mir-127	hsa-miR-127-3p	hsa-miR-20a-5p/hsa-miR-127-3p
hsa-miR-18a-5p	TP53	24955218	TP53	hsa-mir-127	Activation	23762330	hsa-mir-127	hsa-miR-127-5p	hsa-miR-18a-5p/hsa-miR-127-5p
hsa-miR-18a-5p	TP53	24955218	TP53	hsa-mir-127	Activation	23762330	hsa-mir-127	hsa-miR-127-3p	hsa-miR-18a-5p/hsa-miR-127-3p
hsa-miR-106b-5p	TP53	24955218	TP53	hsa-mir-127	Activation	23762330	hsa-mir-127	hsa-miR-127-5p	hsa-miR-106b-5p/hsa-miR-127-5p
hsa-miR-106b-5p	TP53	24955218	TP53	hsa-mir-127	Activation	23762330	hsa-mir-127	hsa-miR-127-3p	hsa-miR-106b-5p/hsa-miR-127-3p
hsa-miR-106a-5p	TP53	24955218	TP53	hsa-mir-127	Activation	23762330	hsa-mir-127	hsa-miR-127-5p	hsa-miR-106a-5p/hsa-miR-127-5p
hsa-miR-106a-5p	TP53	24955218	TP53	hsa-mir-127	Activation	23762330	hsa-mir-127	hsa-miR-127-3p	hsa-miR-106a-5p/hsa-miR-127-3p
hsa-miR-17-5p	TP53	24955218	TP53	hsa-mir-127	Activation	23762330	hsa-mir-127	hsa-miR-127-5p	hsa-miR-17-5p/hsa-miR-127-5p
hsa-miR-17-5p	TP53	24955218	TP53	hsa-mir-127	Activation	23762330	hsa-mir-127	hsa-miR-127-3p	hsa-miR-17-5p/hsa-miR-127-3p
hsa-miR-6803-5p	TP53	23592263	TP53	hsa-mir-127	Activation	23762330	hsa-mir-127	hsa-miR-127-5p	hsa-miR-6803-5p/hsa-miR-127-5p
hsa-miR-6803-5p	TP53	23592263	TP53	hsa-mir-127	Activation	23762330	hsa-mir-127	hsa-miR-127-3p	hsa-miR-6803-5p/hsa-miR-127-3p
hsa-miR-6751-5p	TP53	23592263	TP53	hsa-mir-127	Activation	23762330	hsa-mir-127	hsa-miR-127-5p	hsa-miR-6751-5p/hsa-miR-127-5p
hsa-miR-6751-5p	TP53	23592263	TP53	hsa-mir-127	Activation	23762330	hsa-mir-127	hsa-miR-127-3p	hsa-miR-6751-5p/hsa-miR-127-3p
hsa-miR-7150	TP53	23592263	TP53	hsa-mir-127	Activation	23762330	hsa-mir-127	hsa-miR-127-5p	hsa-miR-7150/hsa-miR-127-5p
hsa-miR-7150	TP53	23592263	TP53	hsa-mir-127	Activation	23762330	hsa-mir-127	hsa-miR-127-3p	hsa-miR-7150/hsa-miR-127-3p
hsa-miR-6778-5p	TP53	23592263	TP53	hsa-mir-127	Activation	23762330	hsa-mir-127	hsa-miR-127-5p	hsa-miR-6778-5p/hsa-miR-127-5p
hsa-miR-6778-5p	TP53	23592263	TP53	hsa-mir-127	Activation	23762330	hsa-mir-127	hsa-miR-127-3p	hsa-miR-6778-5p/hsa-miR-127-3p
hsa-miR-1233-5p	TP53	23592263	TP53	hsa-mir-127	Activation	23762330	hsa-mir-127	hsa-miR-127-5p	hsa-miR-1233-5p/hsa-miR-127-5p
hsa-miR-1233-5p	TP53	23592263	TP53	hsa-mir-127	Activation	23762330	hsa-mir-127	hsa-miR-127-3p	hsa-miR-1233-5p/hsa-miR-127-3p
hsa-miR-6766-5p	TP53	23592263	TP53	hsa-mir-127	Activation	23762330	hsa-mir-127	hsa-miR-127-5p	hsa-miR-6766-5p/hsa-miR-127-5p
hsa-miR-6766-5p	TP53	23592263	TP53	hsa-mir-127	Activation	23762330	hsa-mir-127	hsa-miR-127-3p	hsa-miR-6766-5p/hsa-miR-127-3p
hsa-miR-6756-5p	TP53	23592263	TP53	hsa-mir-127	Activation	23762330	hsa-mir-127	hsa-miR-127-5p	hsa-miR-6756-5p/hsa-miR-127-5p
hsa-miR-6756-5p	TP53	23592263	TP53	hsa-mir-127	Activation	23762330	hsa-mir-127	hsa-miR-127-3p	hsa-miR-6756-5p/hsa-miR-127-3p
hsa-miR-7110-5p	TP53	23592263	TP53	hsa-mir-127	Activation	23762330	hsa-mir-127	hsa-miR-127-5p	hsa-miR-7110-5p/hsa-miR-127-5p
hsa-miR-7110-5p	TP53	23592263	TP53	hsa-mir-127	Activation	23762330	hsa-mir-127	hsa-miR-127-3p	hsa-miR-7110-5p/hsa-miR-127-3p
hsa-miR-4651	TP53	23592263	TP53	hsa-mir-127	Activation	23762330	hsa-mir-127	hsa-miR-127-5p	hsa-miR-4651/hsa-miR-127-5p
hsa-miR-4651	TP53	23592263	TP53	hsa-mir-127	Activation	23762330	hsa-mir-127	hsa-miR-127-3p	hsa-miR-4651/hsa-miR-127-3p
hsa-miR-6842-5p	TP53	23592263	TP53	hsa-mir-127	Activation	23762330	hsa-mir-127	hsa-miR-127-5p	hsa-miR-6842-5p/hsa-miR-127-5p
hsa-miR-6842-5p	TP53	23592263	TP53	hsa-mir-127	Activation	23762330	hsa-mir-127	hsa-miR-127-3p	hsa-miR-6842-5p/hsa-miR-127-3p
hsa-miR-6752-5p	TP53	23592263	TP53	hsa-mir-127	Activation	23762330	hsa-mir-127	hsa-miR-127-5p	hsa-miR-6752-5p/hsa-miR-127-5p
hsa-miR-6752-5p	TP53	23592263	TP53	hsa-mir-127	Activation	23762330	hsa-mir-127	hsa-miR-127-3p	hsa-miR-6752-5p/hsa-miR-127-3p
hsa-miR-6835-5p	TP53	23592263	TP53	hsa-mir-127	Activation	23762330	hsa-mir-127	hsa-miR-127-5p	hsa-miR-6835-5p/hsa-miR-127-5p
hsa-miR-6835-5p	TP53	23592263	TP53	hsa-mir-127	Activation	23762330	hsa-mir-127	hsa-miR-127-3p	hsa-miR-6835-5p/hsa-miR-127-3p
hsa-miR-6825-5p	TP53	23592263	TP53	hsa-mir-127	Activation	23762330	hsa-mir-127	hsa-miR-127-5p	hsa-miR-6825-5p/hsa-miR-127-5p
hsa-miR-6825-5p	TP53	23592263	TP53	hsa-mir-127	Activation	23762330	hsa-mir-127	hsa-miR-127-3p	hsa-miR-6825-5p/hsa-miR-127-3p
hsa-miR-6883-5p	TP53	23592263	TP53	hsa-mir-127	Activation	23762330	hsa-mir-127	hsa-miR-127-5p	hsa-miR-6883-5p/hsa-miR-127-5p
hsa-miR-6883-5p	TP53	23592263	TP53	hsa-mir-127	Activation	23762330	hsa-mir-127	hsa-miR-127-3p	hsa-miR-6883-5p/hsa-miR-127-3p
hsa-miR-6785-5p	TP53	23592263	TP53	hsa-mir-127	Activation	23762330	hsa-mir-127	hsa-miR-127-5p	hsa-miR-6785-5p/hsa-miR-127-5p
hsa-miR-6785-5p	TP53	23592263	TP53	hsa-mir-127	Activation	23762330	hsa-mir-127	hsa-miR-127-3p	hsa-miR-6785-5p/hsa-miR-127-3p
hsa-miR-4728-5p	TP53	23592263	TP53	hsa-mir-127	Activation	23762330	hsa-mir-127	hsa-miR-127-5p	hsa-miR-4728-5p/hsa-miR-127-5p
hsa-miR-4728-5p	TP53	23592263	TP53	hsa-mir-127	Activation	23762330	hsa-mir-127	hsa-miR-127-3p	hsa-miR-4728-5p/hsa-miR-127-3p
hsa-miR-149-3p	TP53	23592263	TP53	hsa-mir-127	Activation	23762330	hsa-mir-127	hsa-miR-127-5p	hsa-miR-149-3p/hsa-miR-127-5p
hsa-miR-149-3p	TP53	23592263	TP53	hsa-mir-127	Activation	23762330	hsa-mir-127	hsa-miR-127-3p	hsa-miR-149-3p/hsa-miR-127-3p
hsa-miR-6731-5p	TP53	23592263	TP53	hsa-mir-127	Activation	23762330	hsa-mir-127	hsa-miR-127-5p	hsa-miR-6731-5p/hsa-miR-127-5p
hsa-miR-6731-5p	TP53	23592263	TP53	hsa-mir-127	Activation	23762330	hsa-mir-127	hsa-miR-127-3p	hsa-miR-6731-5p/hsa-miR-127-3p
hsa-miR-8085	TP53	23592263	TP53	hsa-mir-127	Activation	23762330	hsa-mir-127	hsa-miR-127-5p	hsa-miR-8085/hsa-miR-127-5p
hsa-miR-8085	TP53	23592263	TP53	hsa-mir-127	Activation	23762330	hsa-mir-127	hsa-miR-127-3p	hsa-miR-8085/hsa-miR-127-3p
hsa-miR-4736	TP53	23592263	TP53	hsa-mir-127	Activation	23762330	hsa-mir-127	hsa-miR-127-5p	hsa-miR-4736/hsa-miR-127-5p
hsa-miR-4736	TP53	23592263	TP53	hsa-mir-127	Activation	23762330	hsa-mir-127	hsa-miR-127-3p	hsa-miR-4736/hsa-miR-127-3p
hsa-miR-4763-3p	TP53	23592263	TP53	hsa-mir-127	Activation	23762330	hsa-mir-127	hsa-miR-127-5p	hsa-miR-4763-3p/hsa-miR-127-5p
hsa-miR-4763-3p	TP53	23592263	TP53	hsa-mir-127	Activation	23762330	hsa-mir-127	hsa-miR-127-3p	hsa-miR-4763-3p/hsa-miR-127-3p
hsa-miR-1207-5p	TP53	23592263	TP53	hsa-mir-127	Activation	23762330	hsa-mir-127	hsa-miR-127-5p	hsa-miR-1207-5p/hsa-miR-127-5p
hsa-miR-1207-5p	TP53	23592263	TP53	hsa-mir-127	Activation	23762330	hsa-mir-127	hsa-miR-127-3p	hsa-miR-1207-5p/hsa-miR-127-3p
hsa-miR-6797-5p	TP53	23592263	TP53	hsa-mir-127	Activation	23762330	hsa-mir-127	hsa-miR-127-5p	hsa-miR-6797-5p/hsa-miR-127-5p
hsa-miR-6797-5p	TP53	23592263	TP53	hsa-mir-127	Activation	23762330	hsa-mir-127	hsa-miR-127-3p	hsa-miR-6797-5p/hsa-miR-127-3p
hsa-miR-1249-5p	TP53	23592263	TP53	hsa-mir-127	Activation	23762330	hsa-mir-127	hsa-miR-127-5p	hsa-miR-1249-5p/hsa-miR-127-5p
hsa-miR-1249-5p	TP53	23592263	TP53	hsa-mir-127	Activation	23762330	hsa-mir-127	hsa-miR-127-3p	hsa-miR-1249-5p/hsa-miR-127-3p
hsa-miR-4644	TP53	23592263	TP53	hsa-mir-127	Activation	23762330	hsa-mir-127	hsa-miR-127-5p	hsa-miR-4644/hsa-miR-127-5p
hsa-miR-4644	TP53	23592263	TP53	hsa-mir-127	Activation	23762330	hsa-mir-127	hsa-miR-127-3p	hsa-miR-4644/hsa-miR-127-3p
hsa-miR-4306	TP53	23592263	TP53	hsa-mir-127	Activation	23762330	hsa-mir-127	hsa-miR-127-5p	hsa-miR-4306/hsa-miR-127-5p
hsa-miR-4306	TP53	23592263	TP53	hsa-mir-127	Activation	23762330	hsa-mir-127	hsa-miR-127-3p	hsa-miR-4306/hsa-miR-127-3p
hsa-miR-185-5p	TP53	23592263	TP53	hsa-mir-127	Activation	23762330	hsa-mir-127	hsa-miR-127-5p	hsa-miR-185-5p/hsa-miR-127-5p
hsa-miR-185-5p	TP53	23592263	TP53	hsa-mir-127	Activation	23762330	hsa-mir-127	hsa-miR-127-3p	hsa-miR-185-5p/hsa-miR-127-3p
hsa-miR-6722-3p	TP53	23592263	TP53	hsa-mir-127	Activation	23762330	hsa-mir-127	hsa-miR-127-5p	hsa-miR-6722-3p/hsa-miR-127-5p
hsa-miR-6722-3p	TP53	23592263	TP53	hsa-mir-127	Activation	23762330	hsa-mir-127	hsa-miR-127-3p	hsa-miR-6722-3p/hsa-miR-127-3p
hsa-miR-1909-3p	TP53	23592263	TP53	hsa-mir-127	Activation	23762330	hsa-mir-127	hsa-miR-127-5p	hsa-miR-1909-3p/hsa-miR-127-5p
hsa-miR-1909-3p	TP53	23592263	TP53	hsa-mir-127	Activation	23762330	hsa-mir-127	hsa-miR-127-3p	hsa-miR-1909-3p/hsa-miR-127-3p
hsa-miR-6133	TP53	23592263	TP53	hsa-mir-127	Activation	23762330	hsa-mir-127	hsa-miR-127-5p	hsa-miR-6133/hsa-miR-127-5p
hsa-miR-6133	TP53	23592263	TP53	hsa-mir-127	Activation	23762330	hsa-mir-127	hsa-miR-127-3p	hsa-miR-6133/hsa-miR-127-3p
hsa-miR-6130	TP53	23592263	TP53	hsa-mir-127	Activation	23762330	hsa-mir-127	hsa-miR-127-5p	hsa-miR-6130/hsa-miR-127-5p
hsa-miR-6130	TP53	23592263	TP53	hsa-mir-127	Activation	23762330	hsa-mir-127	hsa-miR-127-3p	hsa-miR-6130/hsa-miR-127-3p
hsa-miR-6129	TP53	23592263	TP53	hsa-mir-127	Activation	23762330	hsa-mir-127	hsa-miR-127-5p	hsa-miR-6129/hsa-miR-127-5p
hsa-miR-6129	TP53	23592263	TP53	hsa-mir-127	Activation	23762330	hsa-mir-127	hsa-miR-127-3p	hsa-miR-6129/hsa-miR-127-3p
hsa-miR-6127	TP53	23592263	TP53	hsa-mir-127	Activation	23762330	hsa-mir-127	hsa-miR-127-5p	hsa-miR-6127/hsa-miR-127-5p
hsa-miR-6127	TP53	23592263	TP53	hsa-mir-127	Activation	23762330	hsa-mir-127	hsa-miR-127-3p	hsa-miR-6127/hsa-miR-127-3p
hsa-miR-4510	TP53	23592263	TP53	hsa-mir-127	Activation	23762330	hsa-mir-127	hsa-miR-127-5p	hsa-miR-4510/hsa-miR-127-5p
hsa-miR-4510	TP53	23592263	TP53	hsa-mir-127	Activation	23762330	hsa-mir-127	hsa-miR-127-3p	hsa-miR-4510/hsa-miR-127-3p
hsa-miR-4419a	TP53	23592263	TP53	hsa-mir-127	Activation	23762330	hsa-mir-127	hsa-miR-127-5p	hsa-miR-4419a/hsa-miR-127-5p
hsa-miR-4419a	TP53	23592263	TP53	hsa-mir-127	Activation	23762330	hsa-mir-127	hsa-miR-127-3p	hsa-miR-4419a/hsa-miR-127-3p
hsa-miR-1273f	TP53	23592263	TP53	hsa-mir-127	Activation	23762330	hsa-mir-127	hsa-miR-127-5p	hsa-miR-1273f/hsa-miR-127-5p
hsa-miR-1273f	TP53	23592263	TP53	hsa-mir-127	Activation	23762330	hsa-mir-127	hsa-miR-127-3p	hsa-miR-1273f/hsa-miR-127-3p
hsa-miR-6760-5p	TP53	23592263	TP53	hsa-mir-127	Activation	23762330	hsa-mir-127	hsa-miR-127-5p	hsa-miR-6760-5p/hsa-miR-127-5p
hsa-miR-6760-5p	TP53	23592263	TP53	hsa-mir-127	Activation	23762330	hsa-mir-127	hsa-miR-127-3p	hsa-miR-6760-5p/hsa-miR-127-3p
hsa-miR-5197-5p	TP53	23592263	TP53	hsa-mir-127	Activation	23762330	hsa-mir-127	hsa-miR-127-5p	hsa-miR-5197-5p/hsa-miR-127-5p
hsa-miR-5197-5p	TP53	23592263	TP53	hsa-mir-127	Activation	23762330	hsa-mir-127	hsa-miR-127-3p	hsa-miR-5197-5p/hsa-miR-127-3p
hsa-miR-2110	TP53	23592263	TP53	hsa-mir-127	Activation	23762330	hsa-mir-127	hsa-miR-127-5p	hsa-miR-2110/hsa-miR-127-5p
hsa-miR-2110	TP53	23592263	TP53	hsa-mir-127	Activation	23762330	hsa-mir-127	hsa-miR-127-3p	hsa-miR-2110/hsa-miR-127-3p
hsa-miR-4531	TP53	23592263	TP53	hsa-mir-127	Activation	23762330	hsa-mir-127	hsa-miR-127-5p	hsa-miR-4531/hsa-miR-127-5p
hsa-miR-4531	TP53	23592263	TP53	hsa-mir-127	Activation	23762330	hsa-mir-127	hsa-miR-127-3p	hsa-miR-4531/hsa-miR-127-3p
hsa-miR-937-5p	TP53	23592263	TP53	hsa-mir-127	Activation	23762330	hsa-mir-127	hsa-miR-127-5p	hsa-miR-937-5p/hsa-miR-127-5p
hsa-miR-937-5p	TP53	23592263	TP53	hsa-mir-127	Activation	23762330	hsa-mir-127	hsa-miR-127-3p	hsa-miR-937-5p/hsa-miR-127-3p
hsa-miR-223-3p	TP53	23592263	TP53	hsa-mir-127	Activation	23762330	hsa-mir-127	hsa-miR-127-5p	hsa-miR-223-3p/hsa-miR-127-5p
hsa-miR-223-3p	TP53	23592263	TP53	hsa-mir-127	Activation	23762330	hsa-mir-127	hsa-miR-127-3p	hsa-miR-223-3p/hsa-miR-127-3p
hsa-miR-4697-3p	TP53	23592263	TP53	hsa-mir-127	Activation	23762330	hsa-mir-127	hsa-miR-127-5p	hsa-miR-4697-3p/hsa-miR-127-5p
hsa-miR-4697-3p	TP53	23592263	TP53	hsa-mir-127	Activation	23762330	hsa-mir-127	hsa-miR-127-3p	hsa-miR-4697-3p/hsa-miR-127-3p
hsa-miR-6780b-5p	TP53	23592263	TP53	hsa-mir-127	Activation	23762330	hsa-mir-127	hsa-miR-127-5p	hsa-miR-6780b-5p/hsa-miR-127-5p
hsa-miR-6780b-5p	TP53	23592263	TP53	hsa-mir-127	Activation	23762330	hsa-mir-127	hsa-miR-127-3p	hsa-miR-6780b-5p/hsa-miR-127-3p
hsa-miR-4725-3p	TP53	23592263	TP53	hsa-mir-127	Activation	23762330	hsa-mir-127	hsa-miR-127-5p	hsa-miR-4725-3p/hsa-miR-127-5p
hsa-miR-4725-3p	TP53	23592263	TP53	hsa-mir-127	Activation	23762330	hsa-mir-127	hsa-miR-127-3p	hsa-miR-4725-3p/hsa-miR-127-3p
hsa-miR-4271	TP53	23592263	TP53	hsa-mir-127	Activation	23762330	hsa-mir-127	hsa-miR-127-5p	hsa-miR-4271/hsa-miR-127-5p
hsa-miR-4271	TP53	23592263	TP53	hsa-mir-127	Activation	23762330	hsa-mir-127	hsa-miR-127-3p	hsa-miR-4271/hsa-miR-127-3p
hsa-miR-5703	TP53	23592263	TP53	hsa-mir-127	Activation	23762330	hsa-mir-127	hsa-miR-127-5p	hsa-miR-5703/hsa-miR-127-5p
hsa-miR-5703	TP53	23592263	TP53	hsa-mir-127	Activation	23762330	hsa-mir-127	hsa-miR-127-3p	hsa-miR-5703/hsa-miR-127-3p
hsa-miR-4516	TP53	23592263	TP53	hsa-mir-127	Activation	23762330	hsa-mir-127	hsa-miR-127-5p	hsa-miR-4516/hsa-miR-127-5p
hsa-miR-4516	TP53	23592263	TP53	hsa-mir-127	Activation	23762330	hsa-mir-127	hsa-miR-127-3p	hsa-miR-4516/hsa-miR-127-3p
hsa-miR-4434	TP53	23592263	TP53	hsa-mir-127	Activation	23762330	hsa-mir-127	hsa-miR-127-5p	hsa-miR-4434/hsa-miR-127-5p
hsa-miR-4434	TP53	23592263	TP53	hsa-mir-127	Activation	23762330	hsa-mir-127	hsa-miR-127-3p	hsa-miR-4434/hsa-miR-127-3p
hsa-miR-5702	TP53	23592263	TP53	hsa-mir-127	Activation	23762330	hsa-mir-127	hsa-miR-127-5p	hsa-miR-5702/hsa-miR-127-5p
hsa-miR-5702	TP53	23592263	TP53	hsa-mir-127	Activation	23762330	hsa-mir-127	hsa-miR-127-3p	hsa-miR-5702/hsa-miR-127-3p
hsa-miR-4795-5p	TP53	23592263	TP53	hsa-mir-127	Activation	23762330	hsa-mir-127	hsa-miR-127-5p	hsa-miR-4795-5p/hsa-miR-127-5p
hsa-miR-4795-5p	TP53	23592263	TP53	hsa-mir-127	Activation	23762330	hsa-mir-127	hsa-miR-127-3p	hsa-miR-4795-5p/hsa-miR-127-3p
hsa-miR-4682	TP53	23592263	TP53	hsa-mir-127	Activation	23762330	hsa-mir-127	hsa-miR-127-5p	hsa-miR-4682/hsa-miR-127-5p
hsa-miR-4682	TP53	23592263	TP53	hsa-mir-127	Activation	23762330	hsa-mir-127	hsa-miR-127-3p	hsa-miR-4682/hsa-miR-127-3p
hsa-miR-194-3p	TP53	23592263	TP53	hsa-mir-127	Activation	23762330	hsa-mir-127	hsa-miR-127-5p	hsa-miR-194-3p/hsa-miR-127-5p
hsa-miR-194-3p	TP53	23592263	TP53	hsa-mir-127	Activation	23762330	hsa-mir-127	hsa-miR-127-3p	hsa-miR-194-3p/hsa-miR-127-3p
hsa-miR-5693	TP53	23592263	TP53	hsa-mir-127	Activation	23762330	hsa-mir-127	hsa-miR-127-5p	hsa-miR-5693/hsa-miR-127-5p
hsa-miR-5693	TP53	23592263	TP53	hsa-mir-127	Activation	23762330	hsa-mir-127	hsa-miR-127-3p	hsa-miR-5693/hsa-miR-127-3p
hsa-miR-622	TP53	23592263	TP53	hsa-mir-127	Activation	23762330	hsa-mir-127	hsa-miR-127-5p	hsa-miR-622/hsa-miR-127-5p
hsa-miR-622	TP53	23592263	TP53	hsa-mir-127	Activation	23762330	hsa-mir-127	hsa-miR-127-3p	hsa-miR-622/hsa-miR-127-3p
hsa-miR-4650-5p	TP53	23592263	TP53	hsa-mir-127	Activation	23762330	hsa-mir-127	hsa-miR-127-5p	hsa-miR-4650-5p/hsa-miR-127-5p
hsa-miR-4650-5p	TP53	23592263	TP53	hsa-mir-127	Activation	23762330	hsa-mir-127	hsa-miR-127-3p	hsa-miR-4650-5p/hsa-miR-127-3p
hsa-miR-1972	TP53	23592263	TP53	hsa-mir-127	Activation	23762330	hsa-mir-127	hsa-miR-127-5p	hsa-miR-1972/hsa-miR-127-5p
hsa-miR-1972	TP53	23592263	TP53	hsa-mir-127	Activation	23762330	hsa-mir-127	hsa-miR-127-3p	hsa-miR-1972/hsa-miR-127-3p
hsa-miR-1296-3p	TP53	23592263	TP53	hsa-mir-127	Activation	23762330	hsa-mir-127	hsa-miR-127-5p	hsa-miR-1296-3p/hsa-miR-127-5p
hsa-miR-1296-3p	TP53	23592263	TP53	hsa-mir-127	Activation	23762330	hsa-mir-127	hsa-miR-127-3p	hsa-miR-1296-3p/hsa-miR-127-3p
hsa-miR-513b-3p	TP53	23592263	TP53	hsa-mir-127	Activation	23762330	hsa-mir-127	hsa-miR-127-5p	hsa-miR-513b-3p/hsa-miR-127-5p
hsa-miR-513b-3p	TP53	23592263	TP53	hsa-mir-127	Activation	23762330	hsa-mir-127	hsa-miR-127-3p	hsa-miR-513b-3p/hsa-miR-127-3p
hsa-miR-6749-3p	TP53	23824327	TP53	hsa-mir-127	Activation	23762330	hsa-mir-127	hsa-miR-127-5p	hsa-miR-6749-3p/hsa-miR-127-5p
hsa-miR-6749-3p	TP53	23824327	TP53	hsa-mir-127	Activation	23762330	hsa-mir-127	hsa-miR-127-3p	hsa-miR-6749-3p/hsa-miR-127-3p
hsa-miR-660-3p	TP53	23824327	TP53	hsa-mir-127	Activation	23762330	hsa-mir-127	hsa-miR-127-5p	hsa-miR-660-3p/hsa-miR-127-5p
hsa-miR-660-3p	TP53	23824327	TP53	hsa-mir-127	Activation	23762330	hsa-mir-127	hsa-miR-127-3p	hsa-miR-660-3p/hsa-miR-127-3p
hsa-miR-5193	TP53	23824327	TP53	hsa-mir-127	Activation	23762330	hsa-mir-127	hsa-miR-127-5p	hsa-miR-5193/hsa-miR-127-5p
hsa-miR-5193	TP53	23824327	TP53	hsa-mir-127	Activation	23762330	hsa-mir-127	hsa-miR-127-3p	hsa-miR-5193/hsa-miR-127-3p
hsa-miR-4286	TP53	23824327	TP53	hsa-mir-127	Activation	23762330	hsa-mir-127	hsa-miR-127-5p	hsa-miR-4286/hsa-miR-127-5p
hsa-miR-4286	TP53	23824327	TP53	hsa-mir-127	Activation	23762330	hsa-mir-127	hsa-miR-127-3p	hsa-miR-4286/hsa-miR-127-3p
hsa-miR-5196-3p	TP53	23824327	TP53	hsa-mir-127	Activation	23762330	hsa-mir-127	hsa-miR-127-5p	hsa-miR-5196-3p/hsa-miR-127-5p
hsa-miR-5196-3p	TP53	23824327	TP53	hsa-mir-127	Activation	23762330	hsa-mir-127	hsa-miR-127-3p	hsa-miR-5196-3p/hsa-miR-127-3p
hsa-miR-5003-5p	TP53	23824327	TP53	hsa-mir-127	Activation	23762330	hsa-mir-127	hsa-miR-127-5p	hsa-miR-5003-5p/hsa-miR-127-5p
hsa-miR-5003-5p	TP53	23824327	TP53	hsa-mir-127	Activation	23762330	hsa-mir-127	hsa-miR-127-3p	hsa-miR-5003-5p/hsa-miR-127-3p
hsa-miR-3065-5p	TP53	23824327	TP53	hsa-mir-127	Activation	23762330	hsa-mir-127	hsa-miR-127-5p	hsa-miR-3065-5p/hsa-miR-127-5p
hsa-miR-3065-5p	TP53	23824327	TP53	hsa-mir-127	Activation	23762330	hsa-mir-127	hsa-miR-127-3p	hsa-miR-3065-5p/hsa-miR-127-3p
hsa-miR-3529-3p	TP53	23824327	TP53	hsa-mir-127	Activation	23762330	hsa-mir-127	hsa-miR-127-5p	hsa-miR-3529-3p/hsa-miR-127-5p
hsa-miR-3529-3p	TP53	23824327	TP53	hsa-mir-127	Activation	23762330	hsa-mir-127	hsa-miR-127-3p	hsa-miR-3529-3p/hsa-miR-127-3p
hsa-miR-3165	TP53	19536157	TP53	hsa-mir-127	Activation	23762330	hsa-mir-127	hsa-miR-127-5p	hsa-miR-3165/hsa-miR-127-5p
hsa-miR-3165	TP53	19536157	TP53	hsa-mir-127	Activation	23762330	hsa-mir-127	hsa-miR-127-3p	hsa-miR-3165/hsa-miR-127-3p
hsa-miR-6880-5p	TP53	19536157	TP53	hsa-mir-127	Activation	23762330	hsa-mir-127	hsa-miR-127-5p	hsa-miR-6880-5p/hsa-miR-127-5p
hsa-miR-6880-5p	TP53	19536157	TP53	hsa-mir-127	Activation	23762330	hsa-mir-127	hsa-miR-127-3p	hsa-miR-6880-5p/hsa-miR-127-3p
hsa-miR-8071	TP53	19536157	TP53	hsa-mir-127	Activation	23762330	hsa-mir-127	hsa-miR-127-5p	hsa-miR-8071/hsa-miR-127-5p
hsa-miR-8071	TP53	19536157	TP53	hsa-mir-127	Activation	23762330	hsa-mir-127	hsa-miR-127-3p	hsa-miR-8071/hsa-miR-127-3p
hsa-miR-6882-5p	TP53	19536157	TP53	hsa-mir-127	Activation	23762330	hsa-mir-127	hsa-miR-127-5p	hsa-miR-6882-5p/hsa-miR-127-5p
hsa-miR-6882-5p	TP53	19536157	TP53	hsa-mir-127	Activation	23762330	hsa-mir-127	hsa-miR-127-3p	hsa-miR-6882-5p/hsa-miR-127-3p
hsa-miR-1264	TP53	19536157	TP53	hsa-mir-127	Activation	23762330	hsa-mir-127	hsa-miR-127-5p	hsa-miR-1264/hsa-miR-127-5p
hsa-miR-1264	TP53	19536157	TP53	hsa-mir-127	Activation	23762330	hsa-mir-127	hsa-miR-127-3p	hsa-miR-1264/hsa-miR-127-3p
hsa-miR-19a-3p	TP53	22473208	TP53	hsa-mir-127	Activation	23762330	hsa-mir-127	hsa-miR-127-5p	hsa-miR-19a-3p/hsa-miR-127-5p
hsa-miR-19a-3p	TP53	22473208	TP53	hsa-mir-127	Activation	23762330	hsa-mir-127	hsa-miR-127-3p	hsa-miR-19a-3p/hsa-miR-127-3p
hsa-miR-377-3p	TP53	25998046	TP53	hsa-mir-127	Activation	23762330	hsa-mir-127	hsa-miR-127-5p	hsa-miR-377-3p/hsa-miR-127-5p
hsa-miR-377-3p	TP53	25998046	TP53	hsa-mir-127	Activation	23762330	hsa-mir-127	hsa-miR-127-3p	hsa-miR-377-3p/hsa-miR-127-3p
hsa-miR-300	TP53	26221215	TP53	hsa-mir-127	Activation	23762330	hsa-mir-127	hsa-miR-127-5p	hsa-miR-300/hsa-miR-127-5p
hsa-miR-300	TP53	26221215	TP53	hsa-mir-127	Activation	23762330	hsa-mir-127	hsa-miR-127-3p	hsa-miR-300/hsa-miR-127-3p
hsa-miR-663a	TP53	27105517	TP53	hsa-mir-127	Activation	23762330	hsa-mir-127	hsa-miR-127-5p	hsa-miR-663a/hsa-miR-127-5p
hsa-miR-663a	TP53	27105517	TP53	hsa-mir-127	Activation	23762330	hsa-mir-127	hsa-miR-127-3p	hsa-miR-663a/hsa-miR-127-3p
hsa-miR-1228-3p	TP53	25422913	TP53	hsa-mir-127	Activation	23762330	hsa-mir-127	hsa-miR-127-5p	hsa-miR-1228-3p/hsa-miR-127-5p
hsa-miR-1228-3p	TP53	25422913	TP53	hsa-mir-127	Activation	23762330	hsa-mir-127	hsa-miR-127-3p	hsa-miR-1228-3p/hsa-miR-127-3p
hsa-miR-151a-5p	TP53	27191259	TP53	hsa-mir-127	Activation	23762330	hsa-mir-127	hsa-miR-127-5p	hsa-miR-151a-5p/hsa-miR-127-5p
hsa-miR-151a-5p	TP53	27191259	TP53	hsa-mir-127	Activation	23762330	hsa-mir-127	hsa-miR-127-3p	hsa-miR-151a-5p/hsa-miR-127-3p
hsa-miR-26a-1-3p	TP53	27517917	TP53	hsa-mir-127	Activation	23762330	hsa-mir-127	hsa-miR-127-5p	hsa-miR-26a-1-3p/hsa-miR-127-5p
hsa-miR-26a-1-3p	TP53	27517917	TP53	hsa-mir-127	Activation	23762330	hsa-mir-127	hsa-miR-127-3p	hsa-miR-26a-1-3p/hsa-miR-127-3p
hsa-miR-28-5p	TP53	24681953	TP53	hsa-mir-127	Activation	23762330	hsa-mir-127	hsa-miR-127-5p	hsa-miR-28-5p/hsa-miR-127-5p
hsa-miR-28-5p	TP53	24681953	TP53	hsa-mir-127	Activation	23762330	hsa-mir-127	hsa-miR-127-3p	hsa-miR-28-5p/hsa-miR-127-3p
hsa-miR-125b-1-3p	TP53	27592685	TP53	hsa-mir-127	Activation	23762330	hsa-mir-127	hsa-miR-127-5p	hsa-miR-125b-1-3p/hsa-miR-127-5p
hsa-miR-125b-1-3p	TP53	27592685	TP53	hsa-mir-127	Activation	23762330	hsa-mir-127	hsa-miR-127-3p	hsa-miR-125b-1-3p/hsa-miR-127-3p
hsa-miR-518c-3p	TP53	25088422	TP53	hsa-mir-127	Activation	23762330	hsa-mir-127	hsa-miR-127-5p	hsa-miR-518c-3p/hsa-miR-127-5p
hsa-miR-518c-3p	TP53	25088422	TP53	hsa-mir-127	Activation	23762330	hsa-mir-127	hsa-miR-127-3p	hsa-miR-518c-3p/hsa-miR-127-3p
hsa-miR-638	TP53	25088422	TP53	hsa-mir-127	Activation	23762330	hsa-mir-127	hsa-miR-127-5p	hsa-miR-638/hsa-miR-127-5p
hsa-miR-638	TP53	25088422	TP53	hsa-mir-127	Activation	23762330	hsa-mir-127	hsa-miR-127-3p	hsa-miR-638/hsa-miR-127-3p
hsa-miR-28-3p	TP53	24681953	TP53	hsa-mir-127	Activation	23762330	hsa-mir-127	hsa-miR-127-5p	hsa-miR-28-3p/hsa-miR-127-5p
hsa-miR-28-3p	TP53	24681953	TP53	hsa-mir-127	Activation	23762330	hsa-mir-127	hsa-miR-127-3p	hsa-miR-28-3p/hsa-miR-127-3p
hsa-miR-24-3p	TP53	27780140	TP53	hsa-mir-127	Activation	23762330	hsa-mir-127	hsa-miR-127-5p	hsa-miR-24-3p/hsa-miR-127-5p
hsa-miR-24-3p	TP53	27780140	TP53	hsa-mir-127	Activation	23762330	hsa-mir-127	hsa-miR-127-3p	hsa-miR-24-3p/hsa-miR-127-3p
hsa-miR-155-3p	TP53	27903673	TP53	hsa-mir-127	Activation	23762330	hsa-mir-127	hsa-miR-127-5p	hsa-miR-155-3p/hsa-miR-127-5p
hsa-miR-155-3p	TP53	27903673	TP53	hsa-mir-127	Activation	23762330	hsa-mir-127	hsa-miR-127-3p	hsa-miR-155-3p/hsa-miR-127-3p
hsa-miR-150-3p	TP53	27081855	TP53	hsa-mir-127	Activation	23762330	hsa-mir-127	hsa-miR-127-5p	hsa-miR-150-3p/hsa-miR-127-5p
hsa-miR-150-3p	TP53	27081855	TP53	hsa-mir-127	Activation	23762330	hsa-mir-127	hsa-miR-127-3p	hsa-miR-150-3p/hsa-miR-127-3p
hsa-miR-214-5p	TP53	25962755	TP53	hsa-mir-127	Activation	23762330	hsa-mir-127	hsa-miR-127-5p	hsa-miR-214-5p/hsa-miR-127-5p
hsa-miR-214-5p	TP53	25962755	TP53	hsa-mir-127	Activation	23762330	hsa-mir-127	hsa-miR-127-3p	hsa-miR-214-5p/hsa-miR-127-3p
hsa-miR-1225-3p	TP53	28735896	TP53	hsa-mir-127	Activation	23762330	hsa-mir-127	hsa-miR-127-5p	hsa-miR-1225-3p/hsa-miR-127-5p
hsa-miR-1225-3p	TP53	28735896	TP53	hsa-mir-127	Activation	23762330	hsa-mir-127	hsa-miR-127-3p	hsa-miR-1225-3p/hsa-miR-127-3p
hsa-miR-1247-3p	TP53	28735896	TP53	hsa-mir-127	Activation	23762330	hsa-mir-127	hsa-miR-127-5p	hsa-miR-1247-3p/hsa-miR-127-5p
hsa-miR-1247-3p	TP53	28735896	TP53	hsa-mir-127	Activation	23762330	hsa-mir-127	hsa-miR-127-3p	hsa-miR-1247-3p/hsa-miR-127-3p
hsa-miR-330-3p	TP53	28735896	TP53	hsa-mir-127	Activation	23762330	hsa-mir-127	hsa-miR-127-5p	hsa-miR-330-3p/hsa-miR-127-5p
hsa-miR-330-3p	TP53	28735896	TP53	hsa-mir-127	Activation	23762330	hsa-mir-127	hsa-miR-127-3p	hsa-miR-330-3p/hsa-miR-127-3p
hsa-miR-4276	TP53	28735896	TP53	hsa-mir-127	Activation	23762330	hsa-mir-127	hsa-miR-127-5p	hsa-miR-4276/hsa-miR-127-5p
hsa-miR-4276	TP53	28735896	TP53	hsa-mir-127	Activation	23762330	hsa-mir-127	hsa-miR-127-3p	hsa-miR-4276/hsa-miR-127-3p
hsa-miR-505-5p	TP53	28735896	TP53	hsa-mir-127	Activation	23762330	hsa-mir-127	hsa-miR-127-5p	hsa-miR-505-5p/hsa-miR-127-5p
hsa-miR-505-5p	TP53	28735896	TP53	hsa-mir-127	Activation	23762330	hsa-mir-127	hsa-miR-127-3p	hsa-miR-505-5p/hsa-miR-127-3p
hsa-miR-5587-3p	TP53	28735896	TP53	hsa-mir-127	Activation	23762330	hsa-mir-127	hsa-miR-127-5p	hsa-miR-5587-3p/hsa-miR-127-5p
hsa-miR-5587-3p	TP53	28735896	TP53	hsa-mir-127	Activation	23762330	hsa-mir-127	hsa-miR-127-3p	hsa-miR-5587-3p/hsa-miR-127-3p
hsa-miR-16-5p	JUN	18362358	JUN	hsa-mir-127	Repression	23762330	hsa-mir-127	hsa-miR-127-5p	hsa-miR-16-5p/hsa-miR-127-5p
hsa-miR-16-5p	JUN	18362358	JUN	hsa-mir-127	Repression	23762330	hsa-mir-127	hsa-miR-127-3p	hsa-miR-16-5p/hsa-miR-127-3p
hsa-miR-15a-5p	JUN	18362358	JUN	hsa-mir-127	Repression	23762330	hsa-mir-127	hsa-miR-127-5p	hsa-miR-15a-5p/hsa-miR-127-5p
hsa-miR-15a-5p	JUN	18362358	JUN	hsa-mir-127	Repression	23762330	hsa-mir-127	hsa-miR-127-3p	hsa-miR-15a-5p/hsa-miR-127-3p
hsa-miR-30a-5p	JUN	18668040	JUN	hsa-mir-127	Repression	23762330	hsa-mir-127	hsa-miR-127-5p	hsa-miR-30a-5p/hsa-miR-127-5p
hsa-miR-30a-5p	JUN	18668040	JUN	hsa-mir-127	Repression	23762330	hsa-mir-127	hsa-miR-127-3p	hsa-miR-30a-5p/hsa-miR-127-3p
hsa-miR-155-5p	JUN	22508041	JUN	hsa-mir-127	Repression	23762330	hsa-mir-127	hsa-miR-127-5p	hsa-miR-155-5p/hsa-miR-127-5p
hsa-miR-155-5p	JUN	22508041	JUN	hsa-mir-127	Repression	23762330	hsa-mir-127	hsa-miR-127-3p	hsa-miR-155-5p/hsa-miR-127-3p
hsa-miR-29c-3p	JUN	20371350	JUN	hsa-mir-127	Repression	23762330	hsa-mir-127	hsa-miR-127-5p	hsa-miR-29c-3p/hsa-miR-127-5p
hsa-miR-29c-3p	JUN	20371350	JUN	hsa-mir-127	Repression	23762330	hsa-mir-127	hsa-miR-127-3p	hsa-miR-29c-3p/hsa-miR-127-3p
hsa-miR-101-3p	JUN	20371350	JUN	hsa-mir-127	Repression	23762330	hsa-mir-127	hsa-miR-127-5p	hsa-miR-101-3p/hsa-miR-127-5p
hsa-miR-101-3p	JUN	20371350	JUN	hsa-mir-127	Repression	23762330	hsa-mir-127	hsa-miR-127-3p	hsa-miR-101-3p/hsa-miR-127-3p
hsa-miR-26b-5p	JUN	19088304	JUN	hsa-mir-127	Repression	23762330	hsa-mir-127	hsa-miR-127-5p	hsa-miR-26b-5p/hsa-miR-127-5p
hsa-miR-26b-5p	JUN	19088304	JUN	hsa-mir-127	Repression	23762330	hsa-mir-127	hsa-miR-127-3p	hsa-miR-26b-5p/hsa-miR-127-3p
hsa-miR-342-3p	JUN	23622248	JUN	hsa-mir-127	Repression	23762330	hsa-mir-127	hsa-miR-127-5p	hsa-miR-342-3p/hsa-miR-127-5p
hsa-miR-342-3p	JUN	23622248	JUN	hsa-mir-127	Repression	23762330	hsa-mir-127	hsa-miR-127-3p	hsa-miR-342-3p/hsa-miR-127-3p
hsa-miR-149-5p	JUN	23622248	JUN	hsa-mir-127	Repression	23762330	hsa-mir-127	hsa-miR-127-5p	hsa-miR-149-5p/hsa-miR-127-5p
hsa-miR-149-5p	JUN	23622248	JUN	hsa-mir-127	Repression	23762330	hsa-mir-127	hsa-miR-127-3p	hsa-miR-149-5p/hsa-miR-127-3p
hsa-miR-93-5p	JUN	23622248	JUN	hsa-mir-127	Repression	23762330	hsa-mir-127	hsa-miR-127-5p	hsa-miR-93-5p/hsa-miR-127-5p
hsa-miR-93-5p	JUN	23622248	JUN	hsa-mir-127	Repression	23762330	hsa-mir-127	hsa-miR-127-3p	hsa-miR-93-5p/hsa-miR-127-3p
hsa-miR-203a-3p	JUN	23552555	JUN	hsa-mir-127	Repression	23762330	hsa-mir-127	hsa-miR-127-5p	hsa-miR-203a-3p/hsa-miR-127-5p
hsa-miR-203a-3p	JUN	23552555	JUN	hsa-mir-127	Repression	23762330	hsa-mir-127	hsa-miR-127-3p	hsa-miR-203a-3p/hsa-miR-127-3p
hsa-miR-139-5p	JUN	25499265	JUN	hsa-mir-127	Repression	23762330	hsa-mir-127	hsa-miR-127-5p	hsa-miR-139-5p/hsa-miR-127-5p
hsa-miR-139-5p	JUN	25499265	JUN	hsa-mir-127	Repression	23762330	hsa-mir-127	hsa-miR-127-3p	hsa-miR-139-5p/hsa-miR-127-3p
hsa-miR-149-3p	JUN	22100165	JUN	hsa-mir-127	Repression	23762330	hsa-mir-127	hsa-miR-127-5p	hsa-miR-149-3p/hsa-miR-127-5p
hsa-miR-149-3p	JUN	22100165	JUN	hsa-mir-127	Repression	23762330	hsa-mir-127	hsa-miR-127-3p	hsa-miR-149-3p/hsa-miR-127-3p
hsa-miR-4728-5p	JUN	22100165	JUN	hsa-mir-127	Repression	23762330	hsa-mir-127	hsa-miR-127-5p	hsa-miR-4728-5p/hsa-miR-127-5p
hsa-miR-4728-5p	JUN	22100165	JUN	hsa-mir-127	Repression	23762330	hsa-mir-127	hsa-miR-127-3p	hsa-miR-4728-5p/hsa-miR-127-3p
hsa-miR-6785-5p	JUN	22100165	JUN	hsa-mir-127	Repression	23762330	hsa-mir-127	hsa-miR-127-5p	hsa-miR-6785-5p/hsa-miR-127-5p
hsa-miR-6785-5p	JUN	22100165	JUN	hsa-mir-127	Repression	23762330	hsa-mir-127	hsa-miR-127-3p	hsa-miR-6785-5p/hsa-miR-127-3p
hsa-miR-6883-5p	JUN	22100165	JUN	hsa-mir-127	Repression	23762330	hsa-mir-127	hsa-miR-127-5p	hsa-miR-6883-5p/hsa-miR-127-5p
hsa-miR-6883-5p	JUN	22100165	JUN	hsa-mir-127	Repression	23762330	hsa-mir-127	hsa-miR-127-3p	hsa-miR-6883-5p/hsa-miR-127-3p
hsa-miR-1321	JUN	22100165	JUN	hsa-mir-127	Repression	23762330	hsa-mir-127	hsa-miR-127-5p	hsa-miR-1321/hsa-miR-127-5p
hsa-miR-1321	JUN	22100165	JUN	hsa-mir-127	Repression	23762330	hsa-mir-127	hsa-miR-127-3p	hsa-miR-1321/hsa-miR-127-3p
hsa-miR-4739	JUN	22100165	JUN	hsa-mir-127	Repression	23762330	hsa-mir-127	hsa-miR-127-5p	hsa-miR-4739/hsa-miR-127-5p
hsa-miR-4739	JUN	22100165	JUN	hsa-mir-127	Repression	23762330	hsa-mir-127	hsa-miR-127-3p	hsa-miR-4739/hsa-miR-127-3p
hsa-miR-4756-5p	JUN	22100165	JUN	hsa-mir-127	Repression	23762330	hsa-mir-127	hsa-miR-127-5p	hsa-miR-4756-5p/hsa-miR-127-5p
hsa-miR-4756-5p	JUN	22100165	JUN	hsa-mir-127	Repression	23762330	hsa-mir-127	hsa-miR-127-3p	hsa-miR-4756-5p/hsa-miR-127-3p
hsa-miR-3691-3p	JUN	22100165	JUN	hsa-mir-127	Repression	23762330	hsa-mir-127	hsa-miR-127-5p	hsa-miR-3691-3p/hsa-miR-127-5p
hsa-miR-3691-3p	JUN	22100165	JUN	hsa-mir-127	Repression	23762330	hsa-mir-127	hsa-miR-127-3p	hsa-miR-3691-3p/hsa-miR-127-3p
hsa-miR-3178	JUN	22100165	JUN	hsa-mir-127	Repression	23762330	hsa-mir-127	hsa-miR-127-5p	hsa-miR-3178/hsa-miR-127-5p
hsa-miR-3178	JUN	22100165	JUN	hsa-mir-127	Repression	23762330	hsa-mir-127	hsa-miR-127-3p	hsa-miR-3178/hsa-miR-127-3p
hsa-miR-4783-5p	JUN	22100165	JUN	hsa-mir-127	Repression	23762330	hsa-mir-127	hsa-miR-127-5p	hsa-miR-4783-5p/hsa-miR-127-5p
hsa-miR-4783-5p	JUN	22100165	JUN	hsa-mir-127	Repression	23762330	hsa-mir-127	hsa-miR-127-3p	hsa-miR-4783-5p/hsa-miR-127-3p
hsa-miR-4480	JUN	22100165	JUN	hsa-mir-127	Repression	23762330	hsa-mir-127	hsa-miR-127-5p	hsa-miR-4480/hsa-miR-127-5p
hsa-miR-4480	JUN	22100165	JUN	hsa-mir-127	Repression	23762330	hsa-mir-127	hsa-miR-127-3p	hsa-miR-4480/hsa-miR-127-3p
hsa-miR-655-3p	JUN	24398324	JUN	hsa-mir-127	Repression	23762330	hsa-mir-127	hsa-miR-127-5p	hsa-miR-655-3p/hsa-miR-127-5p
hsa-miR-655-3p	JUN	24398324	JUN	hsa-mir-127	Repression	23762330	hsa-mir-127	hsa-miR-127-3p	hsa-miR-655-3p/hsa-miR-127-3p
hsa-miR-374c-5p	JUN	24398324	JUN	hsa-mir-127	Repression	23762330	hsa-mir-127	hsa-miR-127-5p	hsa-miR-374c-5p/hsa-miR-127-5p
hsa-miR-374c-5p	JUN	24398324	JUN	hsa-mir-127	Repression	23762330	hsa-mir-127	hsa-miR-127-3p	hsa-miR-374c-5p/hsa-miR-127-3p
hsa-miR-4724-5p	JUN	24398324	JUN	hsa-mir-127	Repression	23762330	hsa-mir-127	hsa-miR-127-5p	hsa-miR-4724-5p/hsa-miR-127-5p
hsa-miR-4724-5p	JUN	24398324	JUN	hsa-mir-127	Repression	23762330	hsa-mir-127	hsa-miR-127-3p	hsa-miR-4724-5p/hsa-miR-127-3p
hsa-miR-8084	JUN	24398324	JUN	hsa-mir-127	Repression	23762330	hsa-mir-127	hsa-miR-127-5p	hsa-miR-8084/hsa-miR-127-5p
hsa-miR-8084	JUN	24398324	JUN	hsa-mir-127	Repression	23762330	hsa-mir-127	hsa-miR-127-3p	hsa-miR-8084/hsa-miR-127-3p
hsa-miR-429	JUN	24398324	JUN	hsa-mir-127	Repression	23762330	hsa-mir-127	hsa-miR-127-5p	hsa-miR-429/hsa-miR-127-5p
hsa-miR-429	JUN	24398324	JUN	hsa-mir-127	Repression	23762330	hsa-mir-127	hsa-miR-127-3p	hsa-miR-429/hsa-miR-127-3p
hsa-miR-200b-3p	JUN	24398324	JUN	hsa-mir-127	Repression	23762330	hsa-mir-127	hsa-miR-127-5p	hsa-miR-200b-3p/hsa-miR-127-5p
hsa-miR-200b-3p	JUN	24398324	JUN	hsa-mir-127	Repression	23762330	hsa-mir-127	hsa-miR-127-3p	hsa-miR-200b-3p/hsa-miR-127-3p
hsa-miR-200c-3p	JUN	24398324	JUN	hsa-mir-127	Repression	23762330	hsa-mir-127	hsa-miR-127-5p	hsa-miR-200c-3p/hsa-miR-127-5p
hsa-miR-200c-3p	JUN	24398324	JUN	hsa-mir-127	Repression	23762330	hsa-mir-127	hsa-miR-127-3p	hsa-miR-200c-3p/hsa-miR-127-3p
hsa-miR-2681-5p	JUN	20371350	JUN	hsa-mir-127	Repression	23762330	hsa-mir-127	hsa-miR-127-5p	hsa-miR-2681-5p/hsa-miR-127-5p
hsa-miR-2681-5p	JUN	20371350	JUN	hsa-mir-127	Repression	23762330	hsa-mir-127	hsa-miR-127-3p	hsa-miR-2681-5p/hsa-miR-127-3p
hsa-miR-3653-3p	JUN	20371350	JUN	hsa-mir-127	Repression	23762330	hsa-mir-127	hsa-miR-127-5p	hsa-miR-3653-3p/hsa-miR-127-5p
hsa-miR-3653-3p	JUN	20371350	JUN	hsa-mir-127	Repression	23762330	hsa-mir-127	hsa-miR-127-3p	hsa-miR-3653-3p/hsa-miR-127-3p
hsa-miR-633	JUN	20371350	JUN	hsa-mir-127	Repression	23762330	hsa-mir-127	hsa-miR-127-5p	hsa-miR-633/hsa-miR-127-5p
hsa-miR-633	JUN	20371350	JUN	hsa-mir-127	Repression	23762330	hsa-mir-127	hsa-miR-127-3p	hsa-miR-633/hsa-miR-127-3p
hsa-miR-4720-3p	JUN	20371350	JUN	hsa-mir-127	Repression	23762330	hsa-mir-127	hsa-miR-127-5p	hsa-miR-4720-3p/hsa-miR-127-5p
hsa-miR-4720-3p	JUN	20371350	JUN	hsa-mir-127	Repression	23762330	hsa-mir-127	hsa-miR-127-3p	hsa-miR-4720-3p/hsa-miR-127-3p
hsa-miR-4804-3p	JUN	20371350	JUN	hsa-mir-127	Repression	23762330	hsa-mir-127	hsa-miR-127-5p	hsa-miR-4804-3p/hsa-miR-127-5p
hsa-miR-4804-3p	JUN	20371350	JUN	hsa-mir-127	Repression	23762330	hsa-mir-127	hsa-miR-127-3p	hsa-miR-4804-3p/hsa-miR-127-3p
hsa-miR-4328	JUN	20371350	JUN	hsa-mir-127	Repression	23762330	hsa-mir-127	hsa-miR-127-5p	hsa-miR-4328/hsa-miR-127-5p
hsa-miR-4328	JUN	20371350	JUN	hsa-mir-127	Repression	23762330	hsa-mir-127	hsa-miR-127-3p	hsa-miR-4328/hsa-miR-127-3p
hsa-miR-1470	JUN	25545366	JUN	hsa-mir-127	Repression	23762330	hsa-mir-127	hsa-miR-127-5p	hsa-miR-1470/hsa-miR-127-5p
hsa-miR-1470	JUN	25545366	JUN	hsa-mir-127	Repression	23762330	hsa-mir-127	hsa-miR-127-3p	hsa-miR-1470/hsa-miR-127-3p
hsa-miR-216b-5p	JUN	27173017	JUN	hsa-mir-127	Repression	23762330	hsa-mir-127	hsa-miR-127-5p	hsa-miR-216b-5p/hsa-miR-127-5p
hsa-miR-216b-5p	JUN	27173017	JUN	hsa-mir-127	Repression	23762330	hsa-mir-127	hsa-miR-127-3p	hsa-miR-216b-5p/hsa-miR-127-3p
hsa-miR-9-5p	NFKB1	19702828	NFKB1	hsa-mir-127	Activation	27869168	hsa-mir-127	hsa-miR-127-5p	hsa-miR-9-5p/hsa-miR-127-5p
hsa-miR-9-5p	NFKB1	19702828	NFKB1	hsa-mir-127	Activation	27869168	hsa-mir-127	hsa-miR-127-3p	hsa-miR-9-5p/hsa-miR-127-3p
hsa-miR-146a-5p	NFKB1	18504431	NFKB1	hsa-mir-127	Activation	27869168	hsa-mir-127	hsa-miR-127-5p	hsa-miR-146a-5p/hsa-miR-127-5p
hsa-miR-146a-5p	NFKB1	18504431	NFKB1	hsa-mir-127	Activation	27869168	hsa-mir-127	hsa-miR-127-3p	hsa-miR-146a-5p/hsa-miR-127-3p
hsa-miR-146b-5p	NFKB1	18504431	NFKB1	hsa-mir-127	Activation	27869168	hsa-mir-127	hsa-miR-127-5p	hsa-miR-146b-5p/hsa-miR-127-5p
hsa-miR-146b-5p	NFKB1	18504431	NFKB1	hsa-mir-127	Activation	27869168	hsa-mir-127	hsa-miR-127-3p	hsa-miR-146b-5p/hsa-miR-127-3p
hsa-miR-15a-5p	NFKB1	17260024	NFKB1	hsa-mir-127	Activation	27869168	hsa-mir-127	hsa-miR-127-5p	hsa-miR-15a-5p/hsa-miR-127-5p
hsa-miR-15a-5p	NFKB1	17260024	NFKB1	hsa-mir-127	Activation	27869168	hsa-mir-127	hsa-miR-127-3p	hsa-miR-15a-5p/hsa-miR-127-3p
hsa-let-7a-5p	NFKB1	17260024	NFKB1	hsa-mir-127	Activation	27869168	hsa-mir-127	hsa-miR-127-5p	hsa-let-7a-5p/hsa-miR-127-5p
hsa-let-7a-5p	NFKB1	17260024	NFKB1	hsa-mir-127	Activation	27869168	hsa-mir-127	hsa-miR-127-3p	hsa-let-7a-5p/hsa-miR-127-3p
hsa-miR-16-5p	NFKB1	21081469	NFKB1	hsa-mir-127	Activation	27869168	hsa-mir-127	hsa-miR-127-5p	hsa-miR-16-5p/hsa-miR-127-5p
hsa-miR-16-5p	NFKB1	21081469	NFKB1	hsa-mir-127	Activation	27869168	hsa-mir-127	hsa-miR-127-3p	hsa-miR-16-5p/hsa-miR-127-3p
hsa-miR-21-5p	NFKB1	21081469	NFKB1	hsa-mir-127	Activation	27869168	hsa-mir-127	hsa-miR-127-5p	hsa-miR-21-5p/hsa-miR-127-5p
hsa-miR-21-5p	NFKB1	21081469	NFKB1	hsa-mir-127	Activation	27869168	hsa-mir-127	hsa-miR-127-3p	hsa-miR-21-5p/hsa-miR-127-3p
hsa-miR-155-5p	NFKB1	21030878	NFKB1	hsa-mir-127	Activation	27869168	hsa-mir-127	hsa-miR-127-5p	hsa-miR-155-5p/hsa-miR-127-5p
hsa-miR-155-5p	NFKB1	21030878	NFKB1	hsa-mir-127	Activation	27869168	hsa-mir-127	hsa-miR-127-3p	hsa-miR-155-5p/hsa-miR-127-3p
hsa-miR-26b-5p	NFKB1	19088304	NFKB1	hsa-mir-127	Activation	27869168	hsa-mir-127	hsa-miR-127-5p	hsa-miR-26b-5p/hsa-miR-127-5p
hsa-miR-26b-5p	NFKB1	19088304	NFKB1	hsa-mir-127	Activation	27869168	hsa-mir-127	hsa-miR-127-3p	hsa-miR-26b-5p/hsa-miR-127-3p
hsa-miR-92a-3p	NFKB1	23622248	NFKB1	hsa-mir-127	Activation	27869168	hsa-mir-127	hsa-miR-127-5p	hsa-miR-92a-3p/hsa-miR-127-5p
hsa-miR-92a-3p	NFKB1	23622248	NFKB1	hsa-mir-127	Activation	27869168	hsa-mir-127	hsa-miR-127-3p	hsa-miR-92a-3p/hsa-miR-127-3p
hsa-miR-508-3p	NFKB1	26801246	NFKB1	hsa-mir-127	Activation	27869168	hsa-mir-127	hsa-miR-127-5p	hsa-miR-508-3p/hsa-miR-127-5p
hsa-miR-508-3p	NFKB1	26801246	NFKB1	hsa-mir-127	Activation	27869168	hsa-mir-127	hsa-miR-127-3p	hsa-miR-508-3p/hsa-miR-127-3p
hsa-miR-199a-5p	NFKB1	24299514	NFKB1	hsa-mir-127	Activation	27869168	hsa-mir-127	hsa-miR-127-5p	hsa-miR-199a-5p/hsa-miR-127-5p
hsa-miR-199a-5p	NFKB1	24299514	NFKB1	hsa-mir-127	Activation	27869168	hsa-mir-127	hsa-miR-127-3p	hsa-miR-199a-5p/hsa-miR-127-3p
hsa-miR-139-5p	NFKB1	24158791	NFKB1	hsa-mir-127	Activation	27869168	hsa-mir-127	hsa-miR-127-5p	hsa-miR-139-5p/hsa-miR-127-5p
hsa-miR-139-5p	NFKB1	24158791	NFKB1	hsa-mir-127	Activation	27869168	hsa-mir-127	hsa-miR-127-3p	hsa-miR-139-5p/hsa-miR-127-3p
hsa-miR-138-5p	NFKB1	26823826	NFKB1	hsa-mir-127	Activation	27869168	hsa-mir-127	hsa-miR-127-5p	hsa-miR-138-5p/hsa-miR-127-5p
hsa-miR-138-5p	NFKB1	26823826	NFKB1	hsa-mir-127	Activation	27869168	hsa-mir-127	hsa-miR-127-3p	hsa-miR-138-5p/hsa-miR-127-3p
hsa-miR-9-3p	NFKB1	26354749	NFKB1	hsa-mir-127	Activation	27869168	hsa-mir-127	hsa-miR-127-5p	hsa-miR-9-3p/hsa-miR-127-5p
hsa-miR-9-3p	NFKB1	26354749	NFKB1	hsa-mir-127	Activation	27869168	hsa-mir-127	hsa-miR-127-3p	hsa-miR-9-3p/hsa-miR-127-3p
hsa-miR-339-3p	NFKB1	25695055	NFKB1	hsa-mir-127	Activation	27869168	hsa-mir-127	hsa-miR-127-5p	hsa-miR-339-3p/hsa-miR-127-5p
hsa-miR-339-3p	NFKB1	25695055	NFKB1	hsa-mir-127	Activation	27869168	hsa-mir-127	hsa-miR-127-3p	hsa-miR-339-3p/hsa-miR-127-3p
hsa-miR-34a-5p	NFKB1	28097098	NFKB1	hsa-mir-127	Activation	27869168	hsa-mir-127	hsa-miR-127-5p	hsa-miR-34a-5p/hsa-miR-127-5p
hsa-miR-34a-5p	NFKB1	28097098	NFKB1	hsa-mir-127	Activation	27869168	hsa-mir-127	hsa-miR-127-3p	hsa-miR-34a-5p/hsa-miR-127-3p
hsa-miR-20a-5p	HIF1A	18632605	HIF1A	hsa-mir-1275	Activation	25129238	hsa-mir-1275	hsa-miR-1275	hsa-miR-20a-5p/hsa-miR-1275
hsa-miR-519c-3p	HIF1A	20233879	HIF1A	hsa-mir-1275	Activation	25129238	hsa-mir-1275	hsa-miR-1275	hsa-miR-519c-3p/hsa-miR-1275
hsa-miR-20b-5p	HIF1A	20232316	HIF1A	hsa-mir-1275	Activation	25129238	hsa-mir-1275	hsa-miR-1275	hsa-miR-20b-5p/hsa-miR-1275
hsa-miR-107	HIF1A	20308559	HIF1A	hsa-mir-1275	Activation	25129238	hsa-mir-1275	hsa-miR-1275	hsa-miR-107/hsa-miR-1275
hsa-miR-18a-5p	HIF1A	20371350	HIF1A	hsa-mir-1275	Activation	25129238	hsa-mir-1275	hsa-miR-1275	hsa-miR-18a-5p/hsa-miR-1275
hsa-miR-17-5p	HIF1A	24252850	HIF1A	hsa-mir-1275	Activation	25129238	hsa-mir-1275	hsa-miR-1275	hsa-miR-17-5p/hsa-miR-1275
hsa-miR-424-5p	HIF1A	20972335	HIF1A	hsa-mir-1275	Activation	25129238	hsa-mir-1275	hsa-miR-1275	hsa-miR-424-5p/hsa-miR-1275
hsa-miR-199a-5p	HIF1A	21847633	HIF1A	hsa-mir-1275	Activation	25129238	hsa-mir-1275	hsa-miR-1275	hsa-miR-199a-5p/hsa-miR-1275
hsa-miR-138-5p	HIF1A	21875287	HIF1A	hsa-mir-1275	Activation	25129238	hsa-mir-1275	hsa-miR-1275	hsa-miR-138-5p/hsa-miR-1275
hsa-miR-199b-5p	HIF1A	21557766	HIF1A	hsa-mir-1275	Activation	25129238	hsa-mir-1275	hsa-miR-1275	hsa-miR-199b-5p/hsa-miR-1275
hsa-miR-33a-5p	HIF1A	20371350	HIF1A	hsa-mir-1275	Activation	25129238	hsa-mir-1275	hsa-miR-1275	hsa-miR-33a-5p/hsa-miR-1275
hsa-miR-106b-3p	HIF1A	23622248	HIF1A	hsa-mir-1275	Activation	25129238	hsa-mir-1275	hsa-miR-1275	hsa-miR-106b-3p/hsa-miR-1275
hsa-let-7b-5p	HIF1A	23622248	HIF1A	hsa-mir-1275	Activation	25129238	hsa-mir-1275	hsa-miR-1275	hsa-let-7b-5p/hsa-miR-1275
hsa-miR-210-3p	HIF1A	23618526	HIF1A	hsa-mir-1275	Activation	25129238	hsa-mir-1275	hsa-miR-1275	hsa-miR-210-3p/hsa-miR-1275
hsa-miR-3121-3p	HIF1A	21572407	HIF1A	hsa-mir-1275	Activation	25129238	hsa-mir-1275	hsa-miR-1275	hsa-miR-3121-3p/hsa-miR-1275
hsa-miR-3668	HIF1A	21572407	HIF1A	hsa-mir-1275	Activation	25129238	hsa-mir-1275	hsa-miR-1275	hsa-miR-3668/hsa-miR-1275
hsa-miR-6815-3p	HIF1A	21572407	HIF1A	hsa-mir-1275	Activation	25129238	hsa-mir-1275	hsa-miR-1275	hsa-miR-6815-3p/hsa-miR-1275
hsa-miR-589-3p	HIF1A	21572407	HIF1A	hsa-mir-1275	Activation	25129238	hsa-mir-1275	hsa-miR-1275	hsa-miR-589-3p/hsa-miR-1275
hsa-miR-889-3p	HIF1A	21572407	HIF1A	hsa-mir-1275	Activation	25129238	hsa-mir-1275	hsa-miR-1275	hsa-miR-889-3p/hsa-miR-1275
hsa-miR-935	HIF1A	21572407	HIF1A	hsa-mir-1275	Activation	25129238	hsa-mir-1275	hsa-miR-1275	hsa-miR-935/hsa-miR-1275
hsa-miR-1910-3p	HIF1A	21572407	HIF1A	hsa-mir-1275	Activation	25129238	hsa-mir-1275	hsa-miR-1275	hsa-miR-1910-3p/hsa-miR-1275
hsa-miR-3074-3p	HIF1A	21572407	HIF1A	hsa-mir-1275	Activation	25129238	hsa-mir-1275	hsa-miR-1275	hsa-miR-3074-3p/hsa-miR-1275
hsa-miR-5094	HIF1A	21572407	HIF1A	hsa-mir-1275	Activation	25129238	hsa-mir-1275	hsa-miR-1275	hsa-miR-5094/hsa-miR-1275
hsa-miR-6511a-5p	HIF1A	21572407	HIF1A	hsa-mir-1275	Activation	25129238	hsa-mir-1275	hsa-miR-1275	hsa-miR-6511a-5p/hsa-miR-1275
hsa-miR-6755-5p	HIF1A	21572407	HIF1A	hsa-mir-1275	Activation	25129238	hsa-mir-1275	hsa-miR-1275	hsa-miR-6755-5p/hsa-miR-1275
hsa-miR-6806-5p	HIF1A	21572407	HIF1A	hsa-mir-1275	Activation	25129238	hsa-mir-1275	hsa-miR-1275	hsa-miR-6806-5p/hsa-miR-1275
hsa-miR-93-5p	HIF1A	22473208	HIF1A	hsa-mir-1275	Activation	25129238	hsa-mir-1275	hsa-miR-1275	hsa-miR-93-5p/hsa-miR-1275
hsa-miR-106a-5p	HIF1A	27325313	HIF1A	hsa-mir-1275	Activation	25129238	hsa-mir-1275	hsa-miR-1275	hsa-miR-106a-5p/hsa-miR-1275
hsa-miR-106b-5p	HIF1A	22473208	HIF1A	hsa-mir-1275	Activation	25129238	hsa-mir-1275	hsa-miR-1275	hsa-miR-106b-5p/hsa-miR-1275
hsa-miR-519d-3p	HIF1A	22473208	HIF1A	hsa-mir-1275	Activation	25129238	hsa-mir-1275	hsa-miR-1275	hsa-miR-519d-3p/hsa-miR-1275
hsa-miR-4282	HIF1A	21572407	HIF1A	hsa-mir-1275	Activation	25129238	hsa-mir-1275	hsa-miR-1275	hsa-miR-4282/hsa-miR-1275
hsa-miR-8055	HIF1A	23313552	HIF1A	hsa-mir-1275	Activation	25129238	hsa-mir-1275	hsa-miR-1275	hsa-miR-8055/hsa-miR-1275
hsa-miR-153-5p	HIF1A	22012620	HIF1A	hsa-mir-1275	Activation	25129238	hsa-mir-1275	hsa-miR-1275	hsa-miR-153-5p/hsa-miR-1275
hsa-miR-18b-5p	HIF1A	22012620	HIF1A	hsa-mir-1275	Activation	25129238	hsa-mir-1275	hsa-miR-1275	hsa-miR-18b-5p/hsa-miR-1275
hsa-miR-3662	HIF1A	22012620	HIF1A	hsa-mir-1275	Activation	25129238	hsa-mir-1275	hsa-miR-1275	hsa-miR-3662/hsa-miR-1275
hsa-miR-4735-3p	HIF1A	22012620	HIF1A	hsa-mir-1275	Activation	25129238	hsa-mir-1275	hsa-miR-1275	hsa-miR-4735-3p/hsa-miR-1275
hsa-miR-576-3p	HIF1A	21572407	HIF1A	hsa-mir-1275	Activation	25129238	hsa-mir-1275	hsa-miR-1275	hsa-miR-576-3p/hsa-miR-1275
hsa-miR-151a-3p	HIF1A	21572407	HIF1A	hsa-mir-1275	Activation	25129238	hsa-mir-1275	hsa-miR-1275	hsa-miR-151a-3p/hsa-miR-1275
hsa-miR-5681b	HIF1A	23313552	HIF1A	hsa-mir-1275	Activation	25129238	hsa-mir-1275	hsa-miR-1275	hsa-miR-5681b/hsa-miR-1275
hsa-miR-155-5p	HIF1A	25143000	HIF1A	hsa-mir-1275	Activation	25129238	hsa-mir-1275	hsa-miR-1275	hsa-miR-155-5p/hsa-miR-1275
hsa-miR-5692a	HIF1A	22012620	HIF1A	hsa-mir-1275	Activation	25129238	hsa-mir-1275	hsa-miR-1275	hsa-miR-5692a/hsa-miR-1275
hsa-miR-22-3p	HIF1A	24496460	HIF1A	hsa-mir-1275	Activation	25129238	hsa-mir-1275	hsa-miR-1275	hsa-miR-22-3p/hsa-miR-1275
hsa-miR-21-5p	HIF1A	23726431	HIF1A	hsa-mir-1275	Activation	25129238	hsa-mir-1275	hsa-miR-1275	hsa-miR-21-5p/hsa-miR-1275
hsa-miR-5089-3p	HIF1A	22012620	HIF1A	hsa-mir-1275	Activation	25129238	hsa-mir-1275	hsa-miR-1275	hsa-miR-5089-3p/hsa-miR-1275
hsa-miR-4662a-5p	HIF1A	22012620	HIF1A	hsa-mir-1275	Activation	25129238	hsa-mir-1275	hsa-miR-1275	hsa-miR-4662a-5p/hsa-miR-1275
hsa-miR-1322	HIF1A	22012620	HIF1A	hsa-mir-1275	Activation	25129238	hsa-mir-1275	hsa-miR-1275	hsa-miR-1322/hsa-miR-1275
hsa-miR-509-5p	HIF1A	21572407	HIF1A	hsa-mir-1275	Activation	25129238	hsa-mir-1275	hsa-miR-1275	hsa-miR-509-5p/hsa-miR-1275
hsa-miR-509-3-5p	HIF1A	21572407	HIF1A	hsa-mir-1275	Activation	25129238	hsa-mir-1275	hsa-miR-1275	hsa-miR-509-3-5p/hsa-miR-1275
hsa-miR-4418	HIF1A	21572407	HIF1A	hsa-mir-1275	Activation	25129238	hsa-mir-1275	hsa-miR-1275	hsa-miR-4418/hsa-miR-1275
hsa-miR-6807-3p	HIF1A	21572407	HIF1A	hsa-mir-1275	Activation	25129238	hsa-mir-1275	hsa-miR-1275	hsa-miR-6807-3p/hsa-miR-1275
hsa-miR-217	HIF1A	21572407	HIF1A	hsa-mir-1275	Activation	25129238	hsa-mir-1275	hsa-miR-1275	hsa-miR-217/hsa-miR-1275
hsa-miR-4799-5p	HIF1A	21572407	HIF1A	hsa-mir-1275	Activation	25129238	hsa-mir-1275	hsa-miR-1275	hsa-miR-4799-5p/hsa-miR-1275
hsa-miR-4463	HIF1A	21572407	HIF1A	hsa-mir-1275	Activation	25129238	hsa-mir-1275	hsa-miR-1275	hsa-miR-4463/hsa-miR-1275
hsa-miR-4499	HIF1A	21572407	HIF1A	hsa-mir-1275	Activation	25129238	hsa-mir-1275	hsa-miR-1275	hsa-miR-4499/hsa-miR-1275
hsa-miR-329-5p	HIF1A	21572407	HIF1A	hsa-mir-1275	Activation	25129238	hsa-mir-1275	hsa-miR-1275	hsa-miR-329-5p/hsa-miR-1275
hsa-miR-4748	HIF1A	21572407	HIF1A	hsa-mir-1275	Activation	25129238	hsa-mir-1275	hsa-miR-1275	hsa-miR-4748/hsa-miR-1275
hsa-miR-4464	HIF1A	21572407	HIF1A	hsa-mir-1275	Activation	25129238	hsa-mir-1275	hsa-miR-1275	hsa-miR-4464/hsa-miR-1275
hsa-miR-449c-5p	HIF1A	21572407	HIF1A	hsa-mir-1275	Activation	25129238	hsa-mir-1275	hsa-miR-1275	hsa-miR-449c-5p/hsa-miR-1275
hsa-miR-34b-5p	HIF1A	21572407	HIF1A	hsa-mir-1275	Activation	25129238	hsa-mir-1275	hsa-miR-1275	hsa-miR-34b-5p/hsa-miR-1275
hsa-miR-2682-5p	HIF1A	21572407	HIF1A	hsa-mir-1275	Activation	25129238	hsa-mir-1275	hsa-miR-1275	hsa-miR-2682-5p/hsa-miR-1275
hsa-miR-940	HIF1A	21572407	HIF1A	hsa-mir-1275	Activation	25129238	hsa-mir-1275	hsa-miR-1275	hsa-miR-940/hsa-miR-1275
hsa-miR-6893-5p	HIF1A	21572407	HIF1A	hsa-mir-1275	Activation	25129238	hsa-mir-1275	hsa-miR-1275	hsa-miR-6893-5p/hsa-miR-1275
hsa-miR-6808-5p	HIF1A	21572407	HIF1A	hsa-mir-1275	Activation	25129238	hsa-mir-1275	hsa-miR-1275	hsa-miR-6808-5p/hsa-miR-1275
hsa-miR-106a-3p	HIF1A	21572407	HIF1A	hsa-mir-1275	Activation	25129238	hsa-mir-1275	hsa-miR-1275	hsa-miR-106a-3p/hsa-miR-1275
hsa-miR-299-5p	HIF1A	21572407	HIF1A	hsa-mir-1275	Activation	25129238	hsa-mir-1275	hsa-miR-1275	hsa-miR-299-5p/hsa-miR-1275
hsa-miR-4470	HIF1A	23313552	HIF1A	hsa-mir-1275	Activation	25129238	hsa-mir-1275	hsa-miR-1275	hsa-miR-4470/hsa-miR-1275
hsa-miR-4487	HIF1A	23313552	HIF1A	hsa-mir-1275	Activation	25129238	hsa-mir-1275	hsa-miR-1275	hsa-miR-4487/hsa-miR-1275
hsa-miR-558	HIF1A	23313552	HIF1A	hsa-mir-1275	Activation	25129238	hsa-mir-1275	hsa-miR-1275	hsa-miR-558/hsa-miR-1275
hsa-miR-3160-3p	HIF1A	23313552	HIF1A	hsa-mir-1275	Activation	25129238	hsa-mir-1275	hsa-miR-1275	hsa-miR-3160-3p/hsa-miR-1275
hsa-miR-3128	HIF1A	23313552	HIF1A	hsa-mir-1275	Activation	25129238	hsa-mir-1275	hsa-miR-1275	hsa-miR-3128/hsa-miR-1275
hsa-miR-625-3p	HIF1A	23313552	HIF1A	hsa-mir-1275	Activation	25129238	hsa-mir-1275	hsa-miR-1275	hsa-miR-625-3p/hsa-miR-1275
hsa-miR-548ah-5p	HIF1A	23313552	HIF1A	hsa-mir-1275	Activation	25129238	hsa-mir-1275	hsa-miR-1275	hsa-miR-548ah-5p/hsa-miR-1275
hsa-miR-3609	HIF1A	23313552	HIF1A	hsa-mir-1275	Activation	25129238	hsa-mir-1275	hsa-miR-1275	hsa-miR-3609/hsa-miR-1275
hsa-miR-494-3p	HIF1A	23313552	HIF1A	hsa-mir-1275	Activation	25129238	hsa-mir-1275	hsa-miR-1275	hsa-miR-494-3p/hsa-miR-1275
hsa-miR-142-5p	HIF1A	28069592	HIF1A	hsa-mir-1275	Activation	25129238	hsa-mir-1275	hsa-miR-1275	hsa-miR-142-5p/hsa-miR-1275
hsa-miR-27a-3p	HIF1A	26292288	HIF1A	hsa-mir-1275	Activation	25129238	hsa-mir-1275	hsa-miR-1275	hsa-miR-27a-3p/hsa-miR-1275
hsa-miR-433-3p	HIF1A	27815672	HIF1A	hsa-mir-1275	Activation	25129238	hsa-mir-1275	hsa-miR-1275	hsa-miR-433-3p/hsa-miR-1275
hsa-miR-429	HIF1A	25550463	HIF1A	hsa-mir-1275	Activation	25129238	hsa-mir-1275	hsa-miR-1275	hsa-miR-429/hsa-miR-1275
hsa-miR-338-3p	HIF1A	26260688	HIF1A	hsa-mir-1275	Activation	25129238	hsa-mir-1275	hsa-miR-1275	hsa-miR-338-3p/hsa-miR-1275
hsa-miR-186-5p	HIF1A	27159677	HIF1A	hsa-mir-1275	Activation	25129238	hsa-mir-1275	hsa-miR-1275	hsa-miR-186-5p/hsa-miR-1275
hsa-miR-138-1-3p	HIF1A	27284341	HIF1A	hsa-mir-1275	Activation	25129238	hsa-mir-1275	hsa-miR-1275	hsa-miR-138-1-3p/hsa-miR-1275
hsa-miR-145-5p	HIF1A	26196183	HIF1A	hsa-mir-1275	Activation	25129238	hsa-mir-1275	hsa-miR-1275	hsa-miR-145-5p/hsa-miR-1275
hsa-miR-200c-5p	HIF1A	26815014	HIF1A	hsa-mir-1275	Activation	25129238	hsa-mir-1275	hsa-miR-1275	hsa-miR-200c-5p/hsa-miR-1275
hsa-miR-497-3p	HIF1A	26718330	HIF1A	hsa-mir-1275	Activation	25129238	hsa-mir-1275	hsa-miR-1275	hsa-miR-497-3p/hsa-miR-1275
hsa-miR-125b-5p	TP53	20216554	TP53	hsa-mir-1275	Repression	26886852	hsa-mir-1275	hsa-miR-1275	hsa-miR-125b-5p/hsa-miR-1275
hsa-miR-125a-5p	TP53	19818772	TP53	hsa-mir-1275	Repression	26886852	hsa-mir-1275	hsa-miR-1275	hsa-miR-125a-5p/hsa-miR-1275
hsa-miR-25-3p	TP53	20935678	TP53	hsa-mir-1275	Repression	26886852	hsa-mir-1275	hsa-miR-1275	hsa-miR-25-3p/hsa-miR-1275
hsa-miR-30d-5p	TP53	20935678	TP53	hsa-mir-1275	Repression	26886852	hsa-mir-1275	hsa-miR-1275	hsa-miR-30d-5p/hsa-miR-1275
hsa-miR-1285-3p	TP53	20417621	TP53	hsa-mir-1275	Repression	26886852	hsa-mir-1275	hsa-miR-1275	hsa-miR-1285-3p/hsa-miR-1275
hsa-miR-612	TP53	20417621	TP53	hsa-mir-1275	Repression	26886852	hsa-mir-1275	hsa-miR-1275	hsa-miR-612/hsa-miR-1275
hsa-miR-15a-5p	TP53	21205967	TP53	hsa-mir-1275	Repression	26886852	hsa-mir-1275	hsa-miR-1275	hsa-miR-15a-5p/hsa-miR-1275
hsa-miR-16-5p	TP53	21205967	TP53	hsa-mir-1275	Repression	26886852	hsa-mir-1275	hsa-miR-1275	hsa-miR-16-5p/hsa-miR-1275
hsa-miR-221-3p	TP53	21226887	TP53	hsa-mir-1275	Repression	26886852	hsa-mir-1275	hsa-miR-1275	hsa-miR-221-3p/hsa-miR-1275
hsa-miR-222-3p	TP53	21226887	TP53	hsa-mir-1275	Repression	26886852	hsa-mir-1275	hsa-miR-1275	hsa-miR-222-3p/hsa-miR-1275
hsa-miR-214-3p	TP53	22927443	TP53	hsa-mir-1275	Repression	26886852	hsa-mir-1275	hsa-miR-1275	hsa-miR-214-3p/hsa-miR-1275
hsa-miR-10b-5p	TP53	23034333	TP53	hsa-mir-1275	Repression	26886852	hsa-mir-1275	hsa-miR-1275	hsa-miR-10b-5p/hsa-miR-1275
hsa-miR-34a-5p	TP53	23292869	TP53	hsa-mir-1275	Repression	26886852	hsa-mir-1275	hsa-miR-1275	hsa-miR-34a-5p/hsa-miR-1275
hsa-miR-608	TP53	20542001	TP53	hsa-mir-1275	Repression	26886852	hsa-mir-1275	hsa-miR-1275	hsa-miR-608/hsa-miR-1275
hsa-miR-605-5p	TP53	21217645	TP53	hsa-mir-1275	Repression	26886852	hsa-mir-1275	hsa-miR-1275	hsa-miR-605-5p/hsa-miR-1275
hsa-miR-504-5p	TP53	20542001	TP53	hsa-mir-1275	Repression	26886852	hsa-mir-1275	hsa-miR-1275	hsa-miR-504-5p/hsa-miR-1275
hsa-miR-485-5p	TP53	20542001	TP53	hsa-mir-1275	Repression	26886852	hsa-mir-1275	hsa-miR-1275	hsa-miR-485-5p/hsa-miR-1275
hsa-miR-27a-3p	TP53	20542001	TP53	hsa-mir-1275	Repression	26886852	hsa-mir-1275	hsa-miR-1275	hsa-miR-27a-3p/hsa-miR-1275
hsa-miR-454-3p	TP53	23622248	TP53	hsa-mir-1275	Repression	26886852	hsa-mir-1275	hsa-miR-1275	hsa-miR-454-3p/hsa-miR-1275
hsa-miR-324-5p	TP53	23622248	TP53	hsa-mir-1275	Repression	26886852	hsa-mir-1275	hsa-miR-1275	hsa-miR-324-5p/hsa-miR-1275
hsa-miR-150-5p	TP53	23747308	TP53	hsa-mir-1275	Repression	26886852	hsa-mir-1275	hsa-miR-1275	hsa-miR-150-5p/hsa-miR-1275
hsa-miR-375	TP53	23835407	TP53	hsa-mir-1275	Repression	26886852	hsa-mir-1275	hsa-miR-1275	hsa-miR-375/hsa-miR-1275
hsa-miR-200a-3p	TP53	23144891	TP53	hsa-mir-1275	Repression	26886852	hsa-mir-1275	hsa-miR-1275	hsa-miR-200a-3p/hsa-miR-1275
hsa-miR-491-5p	TP53	23519249	TP53	hsa-mir-1275	Repression	26886852	hsa-mir-1275	hsa-miR-1275	hsa-miR-491-5p/hsa-miR-1275
hsa-miR-30a-5p	TP53	24029422	TP53	hsa-mir-1275	Repression	26886852	hsa-mir-1275	hsa-miR-1275	hsa-miR-30a-5p/hsa-miR-1275
hsa-miR-30b-5p	TP53	24029422	TP53	hsa-mir-1275	Repression	26886852	hsa-mir-1275	hsa-miR-1275	hsa-miR-30b-5p/hsa-miR-1275
hsa-miR-30c-5p	TP53	24029422	TP53	hsa-mir-1275	Repression	26886852	hsa-mir-1275	hsa-miR-1275	hsa-miR-30c-5p/hsa-miR-1275
hsa-miR-30e-5p	TP53	24029422	TP53	hsa-mir-1275	Repression	26886852	hsa-mir-1275	hsa-miR-1275	hsa-miR-30e-5p/hsa-miR-1275
hsa-miR-19b-3p	TP53	22473208	TP53	hsa-mir-1275	Repression	26886852	hsa-mir-1275	hsa-miR-1275	hsa-miR-19b-3p/hsa-miR-1275
hsa-miR-92a-2-5p	TP53	24955218	TP53	hsa-mir-1275	Repression	26886852	hsa-mir-1275	hsa-miR-1275	hsa-miR-92a-2-5p/hsa-miR-1275
hsa-miR-92a-1-5p	TP53	24955218	TP53	hsa-mir-1275	Repression	26886852	hsa-mir-1275	hsa-miR-1275	hsa-miR-92a-1-5p/hsa-miR-1275
hsa-miR-20a-5p	TP53	24955218	TP53	hsa-mir-1275	Repression	26886852	hsa-mir-1275	hsa-miR-1275	hsa-miR-20a-5p/hsa-miR-1275
hsa-miR-18a-5p	TP53	24955218	TP53	hsa-mir-1275	Repression	26886852	hsa-mir-1275	hsa-miR-1275	hsa-miR-18a-5p/hsa-miR-1275
hsa-miR-106b-5p	TP53	24955218	TP53	hsa-mir-1275	Repression	26886852	hsa-mir-1275	hsa-miR-1275	hsa-miR-106b-5p/hsa-miR-1275
hsa-miR-106a-5p	TP53	24955218	TP53	hsa-mir-1275	Repression	26886852	hsa-mir-1275	hsa-miR-1275	hsa-miR-106a-5p/hsa-miR-1275
hsa-miR-17-5p	TP53	24955218	TP53	hsa-mir-1275	Repression	26886852	hsa-mir-1275	hsa-miR-1275	hsa-miR-17-5p/hsa-miR-1275
hsa-miR-6803-5p	TP53	23592263	TP53	hsa-mir-1275	Repression	26886852	hsa-mir-1275	hsa-miR-1275	hsa-miR-6803-5p/hsa-miR-1275
hsa-miR-6751-5p	TP53	23592263	TP53	hsa-mir-1275	Repression	26886852	hsa-mir-1275	hsa-miR-1275	hsa-miR-6751-5p/hsa-miR-1275
hsa-miR-7150	TP53	23592263	TP53	hsa-mir-1275	Repression	26886852	hsa-mir-1275	hsa-miR-1275	hsa-miR-7150/hsa-miR-1275
hsa-miR-6778-5p	TP53	23592263	TP53	hsa-mir-1275	Repression	26886852	hsa-mir-1275	hsa-miR-1275	hsa-miR-6778-5p/hsa-miR-1275
hsa-miR-1233-5p	TP53	23592263	TP53	hsa-mir-1275	Repression	26886852	hsa-mir-1275	hsa-miR-1275	hsa-miR-1233-5p/hsa-miR-1275
hsa-miR-6766-5p	TP53	23592263	TP53	hsa-mir-1275	Repression	26886852	hsa-mir-1275	hsa-miR-1275	hsa-miR-6766-5p/hsa-miR-1275
hsa-miR-6756-5p	TP53	23592263	TP53	hsa-mir-1275	Repression	26886852	hsa-mir-1275	hsa-miR-1275	hsa-miR-6756-5p/hsa-miR-1275
hsa-miR-7110-5p	TP53	23592263	TP53	hsa-mir-1275	Repression	26886852	hsa-mir-1275	hsa-miR-1275	hsa-miR-7110-5p/hsa-miR-1275
hsa-miR-4651	TP53	23592263	TP53	hsa-mir-1275	Repression	26886852	hsa-mir-1275	hsa-miR-1275	hsa-miR-4651/hsa-miR-1275
hsa-miR-6842-5p	TP53	23592263	TP53	hsa-mir-1275	Repression	26886852	hsa-mir-1275	hsa-miR-1275	hsa-miR-6842-5p/hsa-miR-1275
hsa-miR-6752-5p	TP53	23592263	TP53	hsa-mir-1275	Repression	26886852	hsa-mir-1275	hsa-miR-1275	hsa-miR-6752-5p/hsa-miR-1275
hsa-miR-6835-5p	TP53	23592263	TP53	hsa-mir-1275	Repression	26886852	hsa-mir-1275	hsa-miR-1275	hsa-miR-6835-5p/hsa-miR-1275
hsa-miR-6825-5p	TP53	23592263	TP53	hsa-mir-1275	Repression	26886852	hsa-mir-1275	hsa-miR-1275	hsa-miR-6825-5p/hsa-miR-1275
hsa-miR-6883-5p	TP53	23592263	TP53	hsa-mir-1275	Repression	26886852	hsa-mir-1275	hsa-miR-1275	hsa-miR-6883-5p/hsa-miR-1275
hsa-miR-6785-5p	TP53	23592263	TP53	hsa-mir-1275	Repression	26886852	hsa-mir-1275	hsa-miR-1275	hsa-miR-6785-5p/hsa-miR-1275
hsa-miR-4728-5p	TP53	23592263	TP53	hsa-mir-1275	Repression	26886852	hsa-mir-1275	hsa-miR-1275	hsa-miR-4728-5p/hsa-miR-1275
hsa-miR-149-3p	TP53	23592263	TP53	hsa-mir-1275	Repression	26886852	hsa-mir-1275	hsa-miR-1275	hsa-miR-149-3p/hsa-miR-1275
hsa-miR-6731-5p	TP53	23592263	TP53	hsa-mir-1275	Repression	26886852	hsa-mir-1275	hsa-miR-1275	hsa-miR-6731-5p/hsa-miR-1275
hsa-miR-8085	TP53	23592263	TP53	hsa-mir-1275	Repression	26886852	hsa-mir-1275	hsa-miR-1275	hsa-miR-8085/hsa-miR-1275
hsa-miR-4736	TP53	23592263	TP53	hsa-mir-1275	Repression	26886852	hsa-mir-1275	hsa-miR-1275	hsa-miR-4736/hsa-miR-1275
hsa-miR-4763-3p	TP53	23592263	TP53	hsa-mir-1275	Repression	26886852	hsa-mir-1275	hsa-miR-1275	hsa-miR-4763-3p/hsa-miR-1275
hsa-miR-1207-5p	TP53	23592263	TP53	hsa-mir-1275	Repression	26886852	hsa-mir-1275	hsa-miR-1275	hsa-miR-1207-5p/hsa-miR-1275
hsa-miR-6797-5p	TP53	23592263	TP53	hsa-mir-1275	Repression	26886852	hsa-mir-1275	hsa-miR-1275	hsa-miR-6797-5p/hsa-miR-1275
hsa-miR-1249-5p	TP53	23592263	TP53	hsa-mir-1275	Repression	26886852	hsa-mir-1275	hsa-miR-1275	hsa-miR-1249-5p/hsa-miR-1275
hsa-miR-4644	TP53	23592263	TP53	hsa-mir-1275	Repression	26886852	hsa-mir-1275	hsa-miR-1275	hsa-miR-4644/hsa-miR-1275
hsa-miR-4306	TP53	23592263	TP53	hsa-mir-1275	Repression	26886852	hsa-mir-1275	hsa-miR-1275	hsa-miR-4306/hsa-miR-1275
hsa-miR-185-5p	TP53	23592263	TP53	hsa-mir-1275	Repression	26886852	hsa-mir-1275	hsa-miR-1275	hsa-miR-185-5p/hsa-miR-1275
hsa-miR-6722-3p	TP53	23592263	TP53	hsa-mir-1275	Repression	26886852	hsa-mir-1275	hsa-miR-1275	hsa-miR-6722-3p/hsa-miR-1275
hsa-miR-1909-3p	TP53	23592263	TP53	hsa-mir-1275	Repression	26886852	hsa-mir-1275	hsa-miR-1275	hsa-miR-1909-3p/hsa-miR-1275
hsa-miR-6133	TP53	23592263	TP53	hsa-mir-1275	Repression	26886852	hsa-mir-1275	hsa-miR-1275	hsa-miR-6133/hsa-miR-1275
hsa-miR-6130	TP53	23592263	TP53	hsa-mir-1275	Repression	26886852	hsa-mir-1275	hsa-miR-1275	hsa-miR-6130/hsa-miR-1275
hsa-miR-6129	TP53	23592263	TP53	hsa-mir-1275	Repression	26886852	hsa-mir-1275	hsa-miR-1275	hsa-miR-6129/hsa-miR-1275
hsa-miR-6127	TP53	23592263	TP53	hsa-mir-1275	Repression	26886852	hsa-mir-1275	hsa-miR-1275	hsa-miR-6127/hsa-miR-1275
hsa-miR-4510	TP53	23592263	TP53	hsa-mir-1275	Repression	26886852	hsa-mir-1275	hsa-miR-1275	hsa-miR-4510/hsa-miR-1275
hsa-miR-4419a	TP53	23592263	TP53	hsa-mir-1275	Repression	26886852	hsa-mir-1275	hsa-miR-1275	hsa-miR-4419a/hsa-miR-1275
hsa-miR-1273f	TP53	23592263	TP53	hsa-mir-1275	Repression	26886852	hsa-mir-1275	hsa-miR-1275	hsa-miR-1273f/hsa-miR-1275
hsa-miR-6760-5p	TP53	23592263	TP53	hsa-mir-1275	Repression	26886852	hsa-mir-1275	hsa-miR-1275	hsa-miR-6760-5p/hsa-miR-1275
hsa-miR-5197-5p	TP53	23592263	TP53	hsa-mir-1275	Repression	26886852	hsa-mir-1275	hsa-miR-1275	hsa-miR-5197-5p/hsa-miR-1275
hsa-miR-2110	TP53	23592263	TP53	hsa-mir-1275	Repression	26886852	hsa-mir-1275	hsa-miR-1275	hsa-miR-2110/hsa-miR-1275
hsa-miR-4531	TP53	23592263	TP53	hsa-mir-1275	Repression	26886852	hsa-mir-1275	hsa-miR-1275	hsa-miR-4531/hsa-miR-1275
hsa-miR-937-5p	TP53	23592263	TP53	hsa-mir-1275	Repression	26886852	hsa-mir-1275	hsa-miR-1275	hsa-miR-937-5p/hsa-miR-1275
hsa-miR-223-3p	TP53	23592263	TP53	hsa-mir-1275	Repression	26886852	hsa-mir-1275	hsa-miR-1275	hsa-miR-223-3p/hsa-miR-1275
hsa-miR-4697-3p	TP53	23592263	TP53	hsa-mir-1275	Repression	26886852	hsa-mir-1275	hsa-miR-1275	hsa-miR-4697-3p/hsa-miR-1275
hsa-miR-6780b-5p	TP53	23592263	TP53	hsa-mir-1275	Repression	26886852	hsa-mir-1275	hsa-miR-1275	hsa-miR-6780b-5p/hsa-miR-1275
hsa-miR-4725-3p	TP53	23592263	TP53	hsa-mir-1275	Repression	26886852	hsa-mir-1275	hsa-miR-1275	hsa-miR-4725-3p/hsa-miR-1275
hsa-miR-4271	TP53	23592263	TP53	hsa-mir-1275	Repression	26886852	hsa-mir-1275	hsa-miR-1275	hsa-miR-4271/hsa-miR-1275
hsa-miR-5703	TP53	23592263	TP53	hsa-mir-1275	Repression	26886852	hsa-mir-1275	hsa-miR-1275	hsa-miR-5703/hsa-miR-1275
hsa-miR-4516	TP53	23592263	TP53	hsa-mir-1275	Repression	26886852	hsa-mir-1275	hsa-miR-1275	hsa-miR-4516/hsa-miR-1275
hsa-miR-4434	TP53	23592263	TP53	hsa-mir-1275	Repression	26886852	hsa-mir-1275	hsa-miR-1275	hsa-miR-4434/hsa-miR-1275
hsa-miR-5702	TP53	23592263	TP53	hsa-mir-1275	Repression	26886852	hsa-mir-1275	hsa-miR-1275	hsa-miR-5702/hsa-miR-1275
hsa-miR-4795-5p	TP53	23592263	TP53	hsa-mir-1275	Repression	26886852	hsa-mir-1275	hsa-miR-1275	hsa-miR-4795-5p/hsa-miR-1275
hsa-miR-4682	TP53	23592263	TP53	hsa-mir-1275	Repression	26886852	hsa-mir-1275	hsa-miR-1275	hsa-miR-4682/hsa-miR-1275
hsa-miR-194-3p	TP53	23592263	TP53	hsa-mir-1275	Repression	26886852	hsa-mir-1275	hsa-miR-1275	hsa-miR-194-3p/hsa-miR-1275
hsa-miR-5693	TP53	23592263	TP53	hsa-mir-1275	Repression	26886852	hsa-mir-1275	hsa-miR-1275	hsa-miR-5693/hsa-miR-1275
hsa-miR-622	TP53	23592263	TP53	hsa-mir-1275	Repression	26886852	hsa-mir-1275	hsa-miR-1275	hsa-miR-622/hsa-miR-1275
hsa-miR-4650-5p	TP53	23592263	TP53	hsa-mir-1275	Repression	26886852	hsa-mir-1275	hsa-miR-1275	hsa-miR-4650-5p/hsa-miR-1275
hsa-miR-1972	TP53	23592263	TP53	hsa-mir-1275	Repression	26886852	hsa-mir-1275	hsa-miR-1275	hsa-miR-1972/hsa-miR-1275
hsa-miR-1296-3p	TP53	23592263	TP53	hsa-mir-1275	Repression	26886852	hsa-mir-1275	hsa-miR-1275	hsa-miR-1296-3p/hsa-miR-1275
hsa-miR-513b-3p	TP53	23592263	TP53	hsa-mir-1275	Repression	26886852	hsa-mir-1275	hsa-miR-1275	hsa-miR-513b-3p/hsa-miR-1275
hsa-miR-6749-3p	TP53	23824327	TP53	hsa-mir-1275	Repression	26886852	hsa-mir-1275	hsa-miR-1275	hsa-miR-6749-3p/hsa-miR-1275
hsa-miR-660-3p	TP53	23824327	TP53	hsa-mir-1275	Repression	26886852	hsa-mir-1275	hsa-miR-1275	hsa-miR-660-3p/hsa-miR-1275
hsa-miR-5193	TP53	23824327	TP53	hsa-mir-1275	Repression	26886852	hsa-mir-1275	hsa-miR-1275	hsa-miR-5193/hsa-miR-1275
hsa-miR-4286	TP53	23824327	TP53	hsa-mir-1275	Repression	26886852	hsa-mir-1275	hsa-miR-1275	hsa-miR-4286/hsa-miR-1275
hsa-miR-5196-3p	TP53	23824327	TP53	hsa-mir-1275	Repression	26886852	hsa-mir-1275	hsa-miR-1275	hsa-miR-5196-3p/hsa-miR-1275
hsa-miR-5003-5p	TP53	23824327	TP53	hsa-mir-1275	Repression	26886852	hsa-mir-1275	hsa-miR-1275	hsa-miR-5003-5p/hsa-miR-1275
hsa-miR-3065-5p	TP53	23824327	TP53	hsa-mir-1275	Repression	26886852	hsa-mir-1275	hsa-miR-1275	hsa-miR-3065-5p/hsa-miR-1275
hsa-miR-3529-3p	TP53	23824327	TP53	hsa-mir-1275	Repression	26886852	hsa-mir-1275	hsa-miR-1275	hsa-miR-3529-3p/hsa-miR-1275
hsa-miR-3165	TP53	19536157	TP53	hsa-mir-1275	Repression	26886852	hsa-mir-1275	hsa-miR-1275	hsa-miR-3165/hsa-miR-1275
hsa-miR-6880-5p	TP53	19536157	TP53	hsa-mir-1275	Repression	26886852	hsa-mir-1275	hsa-miR-1275	hsa-miR-6880-5p/hsa-miR-1275
hsa-miR-8071	TP53	19536157	TP53	hsa-mir-1275	Repression	26886852	hsa-mir-1275	hsa-miR-1275	hsa-miR-8071/hsa-miR-1275
hsa-miR-6882-5p	TP53	19536157	TP53	hsa-mir-1275	Repression	26886852	hsa-mir-1275	hsa-miR-1275	hsa-miR-6882-5p/hsa-miR-1275
hsa-miR-1264	TP53	19536157	TP53	hsa-mir-1275	Repression	26886852	hsa-mir-1275	hsa-miR-1275	hsa-miR-1264/hsa-miR-1275
hsa-miR-19a-3p	TP53	22473208	TP53	hsa-mir-1275	Repression	26886852	hsa-mir-1275	hsa-miR-1275	hsa-miR-19a-3p/hsa-miR-1275
hsa-miR-377-3p	TP53	25998046	TP53	hsa-mir-1275	Repression	26886852	hsa-mir-1275	hsa-miR-1275	hsa-miR-377-3p/hsa-miR-1275
hsa-miR-300	TP53	26221215	TP53	hsa-mir-1275	Repression	26886852	hsa-mir-1275	hsa-miR-1275	hsa-miR-300/hsa-miR-1275
hsa-miR-663a	TP53	27105517	TP53	hsa-mir-1275	Repression	26886852	hsa-mir-1275	hsa-miR-1275	hsa-miR-663a/hsa-miR-1275
hsa-miR-1228-3p	TP53	25422913	TP53	hsa-mir-1275	Repression	26886852	hsa-mir-1275	hsa-miR-1275	hsa-miR-1228-3p/hsa-miR-1275
hsa-miR-151a-5p	TP53	27191259	TP53	hsa-mir-1275	Repression	26886852	hsa-mir-1275	hsa-miR-1275	hsa-miR-151a-5p/hsa-miR-1275
hsa-miR-26a-1-3p	TP53	27517917	TP53	hsa-mir-1275	Repression	26886852	hsa-mir-1275	hsa-miR-1275	hsa-miR-26a-1-3p/hsa-miR-1275
hsa-miR-28-5p	TP53	24681953	TP53	hsa-mir-1275	Repression	26886852	hsa-mir-1275	hsa-miR-1275	hsa-miR-28-5p/hsa-miR-1275
hsa-miR-125b-1-3p	TP53	27592685	TP53	hsa-mir-1275	Repression	26886852	hsa-mir-1275	hsa-miR-1275	hsa-miR-125b-1-3p/hsa-miR-1275
hsa-miR-518c-3p	TP53	25088422	TP53	hsa-mir-1275	Repression	26886852	hsa-mir-1275	hsa-miR-1275	hsa-miR-518c-3p/hsa-miR-1275
hsa-miR-638	TP53	25088422	TP53	hsa-mir-1275	Repression	26886852	hsa-mir-1275	hsa-miR-1275	hsa-miR-638/hsa-miR-1275
hsa-miR-28-3p	TP53	24681953	TP53	hsa-mir-1275	Repression	26886852	hsa-mir-1275	hsa-miR-1275	hsa-miR-28-3p/hsa-miR-1275
hsa-miR-24-3p	TP53	27780140	TP53	hsa-mir-1275	Repression	26886852	hsa-mir-1275	hsa-miR-1275	hsa-miR-24-3p/hsa-miR-1275
hsa-miR-155-3p	TP53	27903673	TP53	hsa-mir-1275	Repression	26886852	hsa-mir-1275	hsa-miR-1275	hsa-miR-155-3p/hsa-miR-1275
hsa-miR-150-3p	TP53	27081855	TP53	hsa-mir-1275	Repression	26886852	hsa-mir-1275	hsa-miR-1275	hsa-miR-150-3p/hsa-miR-1275
hsa-miR-214-5p	TP53	25962755	TP53	hsa-mir-1275	Repression	26886852	hsa-mir-1275	hsa-miR-1275	hsa-miR-214-5p/hsa-miR-1275
hsa-miR-1225-3p	TP53	28735896	TP53	hsa-mir-1275	Repression	26886852	hsa-mir-1275	hsa-miR-1275	hsa-miR-1225-3p/hsa-miR-1275
hsa-miR-1247-3p	TP53	28735896	TP53	hsa-mir-1275	Repression	26886852	hsa-mir-1275	hsa-miR-1275	hsa-miR-1247-3p/hsa-miR-1275
hsa-miR-330-3p	TP53	28735896	TP53	hsa-mir-1275	Repression	26886852	hsa-mir-1275	hsa-miR-1275	hsa-miR-330-3p/hsa-miR-1275
hsa-miR-4276	TP53	28735896	TP53	hsa-mir-1275	Repression	26886852	hsa-mir-1275	hsa-miR-1275	hsa-miR-4276/hsa-miR-1275
hsa-miR-505-5p	TP53	28735896	TP53	hsa-mir-1275	Repression	26886852	hsa-mir-1275	hsa-miR-1275	hsa-miR-505-5p/hsa-miR-1275
hsa-miR-5587-3p	TP53	28735896	TP53	hsa-mir-1275	Repression	26886852	hsa-mir-1275	hsa-miR-1275	hsa-miR-5587-3p/hsa-miR-1275
hsa-miR-20a-5p	HIF1A	18632605	HIF1A	hsa-mir-143	Activation	26311719	hsa-mir-143	hsa-miR-143-5p	hsa-miR-20a-5p/hsa-miR-143-5p
hsa-miR-20a-5p	HIF1A	18632605	HIF1A	hsa-mir-143	Activation	26311719	hsa-mir-143	hsa-miR-143-3p	hsa-miR-20a-5p/hsa-miR-143-3p
hsa-miR-519c-3p	HIF1A	20233879	HIF1A	hsa-mir-143	Activation	26311719	hsa-mir-143	hsa-miR-143-5p	hsa-miR-519c-3p/hsa-miR-143-5p
hsa-miR-519c-3p	HIF1A	20233879	HIF1A	hsa-mir-143	Activation	26311719	hsa-mir-143	hsa-miR-143-3p	hsa-miR-519c-3p/hsa-miR-143-3p
hsa-miR-20b-5p	HIF1A	20232316	HIF1A	hsa-mir-143	Activation	26311719	hsa-mir-143	hsa-miR-143-5p	hsa-miR-20b-5p/hsa-miR-143-5p
hsa-miR-20b-5p	HIF1A	20232316	HIF1A	hsa-mir-143	Activation	26311719	hsa-mir-143	hsa-miR-143-3p	hsa-miR-20b-5p/hsa-miR-143-3p
hsa-miR-107	HIF1A	20308559	HIF1A	hsa-mir-143	Activation	26311719	hsa-mir-143	hsa-miR-143-5p	hsa-miR-107/hsa-miR-143-5p
hsa-miR-107	HIF1A	20308559	HIF1A	hsa-mir-143	Activation	26311719	hsa-mir-143	hsa-miR-143-3p	hsa-miR-107/hsa-miR-143-3p
hsa-miR-18a-5p	HIF1A	20371350	HIF1A	hsa-mir-143	Activation	26311719	hsa-mir-143	hsa-miR-143-5p	hsa-miR-18a-5p/hsa-miR-143-5p
hsa-miR-18a-5p	HIF1A	20371350	HIF1A	hsa-mir-143	Activation	26311719	hsa-mir-143	hsa-miR-143-3p	hsa-miR-18a-5p/hsa-miR-143-3p
hsa-miR-17-5p	HIF1A	24252850	HIF1A	hsa-mir-143	Activation	26311719	hsa-mir-143	hsa-miR-143-5p	hsa-miR-17-5p/hsa-miR-143-5p
hsa-miR-17-5p	HIF1A	24252850	HIF1A	hsa-mir-143	Activation	26311719	hsa-mir-143	hsa-miR-143-3p	hsa-miR-17-5p/hsa-miR-143-3p
hsa-miR-424-5p	HIF1A	20972335	HIF1A	hsa-mir-143	Activation	26311719	hsa-mir-143	hsa-miR-143-5p	hsa-miR-424-5p/hsa-miR-143-5p
hsa-miR-424-5p	HIF1A	20972335	HIF1A	hsa-mir-143	Activation	26311719	hsa-mir-143	hsa-miR-143-3p	hsa-miR-424-5p/hsa-miR-143-3p
hsa-miR-199a-5p	HIF1A	21847633	HIF1A	hsa-mir-143	Activation	26311719	hsa-mir-143	hsa-miR-143-5p	hsa-miR-199a-5p/hsa-miR-143-5p
hsa-miR-199a-5p	HIF1A	21847633	HIF1A	hsa-mir-143	Activation	26311719	hsa-mir-143	hsa-miR-143-3p	hsa-miR-199a-5p/hsa-miR-143-3p
hsa-miR-138-5p	HIF1A	21875287	HIF1A	hsa-mir-143	Activation	26311719	hsa-mir-143	hsa-miR-143-5p	hsa-miR-138-5p/hsa-miR-143-5p
hsa-miR-138-5p	HIF1A	21875287	HIF1A	hsa-mir-143	Activation	26311719	hsa-mir-143	hsa-miR-143-3p	hsa-miR-138-5p/hsa-miR-143-3p
hsa-miR-199b-5p	HIF1A	21557766	HIF1A	hsa-mir-143	Activation	26311719	hsa-mir-143	hsa-miR-143-5p	hsa-miR-199b-5p/hsa-miR-143-5p
hsa-miR-199b-5p	HIF1A	21557766	HIF1A	hsa-mir-143	Activation	26311719	hsa-mir-143	hsa-miR-143-3p	hsa-miR-199b-5p/hsa-miR-143-3p
hsa-miR-33a-5p	HIF1A	20371350	HIF1A	hsa-mir-143	Activation	26311719	hsa-mir-143	hsa-miR-143-5p	hsa-miR-33a-5p/hsa-miR-143-5p
hsa-miR-33a-5p	HIF1A	20371350	HIF1A	hsa-mir-143	Activation	26311719	hsa-mir-143	hsa-miR-143-3p	hsa-miR-33a-5p/hsa-miR-143-3p
hsa-miR-106b-3p	HIF1A	23622248	HIF1A	hsa-mir-143	Activation	26311719	hsa-mir-143	hsa-miR-143-5p	hsa-miR-106b-3p/hsa-miR-143-5p
hsa-miR-106b-3p	HIF1A	23622248	HIF1A	hsa-mir-143	Activation	26311719	hsa-mir-143	hsa-miR-143-3p	hsa-miR-106b-3p/hsa-miR-143-3p
hsa-let-7b-5p	HIF1A	23622248	HIF1A	hsa-mir-143	Activation	26311719	hsa-mir-143	hsa-miR-143-5p	hsa-let-7b-5p/hsa-miR-143-5p
hsa-let-7b-5p	HIF1A	23622248	HIF1A	hsa-mir-143	Activation	26311719	hsa-mir-143	hsa-miR-143-3p	hsa-let-7b-5p/hsa-miR-143-3p
hsa-miR-210-3p	HIF1A	23618526	HIF1A	hsa-mir-143	Activation	26311719	hsa-mir-143	hsa-miR-143-5p	hsa-miR-210-3p/hsa-miR-143-5p
hsa-miR-210-3p	HIF1A	23618526	HIF1A	hsa-mir-143	Activation	26311719	hsa-mir-143	hsa-miR-143-3p	hsa-miR-210-3p/hsa-miR-143-3p
hsa-miR-3121-3p	HIF1A	21572407	HIF1A	hsa-mir-143	Activation	26311719	hsa-mir-143	hsa-miR-143-5p	hsa-miR-3121-3p/hsa-miR-143-5p
hsa-miR-3121-3p	HIF1A	21572407	HIF1A	hsa-mir-143	Activation	26311719	hsa-mir-143	hsa-miR-143-3p	hsa-miR-3121-3p/hsa-miR-143-3p
hsa-miR-3668	HIF1A	21572407	HIF1A	hsa-mir-143	Activation	26311719	hsa-mir-143	hsa-miR-143-5p	hsa-miR-3668/hsa-miR-143-5p
hsa-miR-3668	HIF1A	21572407	HIF1A	hsa-mir-143	Activation	26311719	hsa-mir-143	hsa-miR-143-3p	hsa-miR-3668/hsa-miR-143-3p
hsa-miR-6815-3p	HIF1A	21572407	HIF1A	hsa-mir-143	Activation	26311719	hsa-mir-143	hsa-miR-143-5p	hsa-miR-6815-3p/hsa-miR-143-5p
hsa-miR-6815-3p	HIF1A	21572407	HIF1A	hsa-mir-143	Activation	26311719	hsa-mir-143	hsa-miR-143-3p	hsa-miR-6815-3p/hsa-miR-143-3p
hsa-miR-589-3p	HIF1A	21572407	HIF1A	hsa-mir-143	Activation	26311719	hsa-mir-143	hsa-miR-143-5p	hsa-miR-589-3p/hsa-miR-143-5p
hsa-miR-589-3p	HIF1A	21572407	HIF1A	hsa-mir-143	Activation	26311719	hsa-mir-143	hsa-miR-143-3p	hsa-miR-589-3p/hsa-miR-143-3p
hsa-miR-889-3p	HIF1A	21572407	HIF1A	hsa-mir-143	Activation	26311719	hsa-mir-143	hsa-miR-143-5p	hsa-miR-889-3p/hsa-miR-143-5p
hsa-miR-889-3p	HIF1A	21572407	HIF1A	hsa-mir-143	Activation	26311719	hsa-mir-143	hsa-miR-143-3p	hsa-miR-889-3p/hsa-miR-143-3p
hsa-miR-935	HIF1A	21572407	HIF1A	hsa-mir-143	Activation	26311719	hsa-mir-143	hsa-miR-143-5p	hsa-miR-935/hsa-miR-143-5p
hsa-miR-935	HIF1A	21572407	HIF1A	hsa-mir-143	Activation	26311719	hsa-mir-143	hsa-miR-143-3p	hsa-miR-935/hsa-miR-143-3p
hsa-miR-1910-3p	HIF1A	21572407	HIF1A	hsa-mir-143	Activation	26311719	hsa-mir-143	hsa-miR-143-5p	hsa-miR-1910-3p/hsa-miR-143-5p
hsa-miR-1910-3p	HIF1A	21572407	HIF1A	hsa-mir-143	Activation	26311719	hsa-mir-143	hsa-miR-143-3p	hsa-miR-1910-3p/hsa-miR-143-3p
hsa-miR-3074-3p	HIF1A	21572407	HIF1A	hsa-mir-143	Activation	26311719	hsa-mir-143	hsa-miR-143-5p	hsa-miR-3074-3p/hsa-miR-143-5p
hsa-miR-3074-3p	HIF1A	21572407	HIF1A	hsa-mir-143	Activation	26311719	hsa-mir-143	hsa-miR-143-3p	hsa-miR-3074-3p/hsa-miR-143-3p
hsa-miR-5094	HIF1A	21572407	HIF1A	hsa-mir-143	Activation	26311719	hsa-mir-143	hsa-miR-143-5p	hsa-miR-5094/hsa-miR-143-5p
hsa-miR-5094	HIF1A	21572407	HIF1A	hsa-mir-143	Activation	26311719	hsa-mir-143	hsa-miR-143-3p	hsa-miR-5094/hsa-miR-143-3p
hsa-miR-6511a-5p	HIF1A	21572407	HIF1A	hsa-mir-143	Activation	26311719	hsa-mir-143	hsa-miR-143-5p	hsa-miR-6511a-5p/hsa-miR-143-5p
hsa-miR-6511a-5p	HIF1A	21572407	HIF1A	hsa-mir-143	Activation	26311719	hsa-mir-143	hsa-miR-143-3p	hsa-miR-6511a-5p/hsa-miR-143-3p
hsa-miR-6755-5p	HIF1A	21572407	HIF1A	hsa-mir-143	Activation	26311719	hsa-mir-143	hsa-miR-143-5p	hsa-miR-6755-5p/hsa-miR-143-5p
hsa-miR-6755-5p	HIF1A	21572407	HIF1A	hsa-mir-143	Activation	26311719	hsa-mir-143	hsa-miR-143-3p	hsa-miR-6755-5p/hsa-miR-143-3p
hsa-miR-6806-5p	HIF1A	21572407	HIF1A	hsa-mir-143	Activation	26311719	hsa-mir-143	hsa-miR-143-5p	hsa-miR-6806-5p/hsa-miR-143-5p
hsa-miR-6806-5p	HIF1A	21572407	HIF1A	hsa-mir-143	Activation	26311719	hsa-mir-143	hsa-miR-143-3p	hsa-miR-6806-5p/hsa-miR-143-3p
hsa-miR-93-5p	HIF1A	22473208	HIF1A	hsa-mir-143	Activation	26311719	hsa-mir-143	hsa-miR-143-5p	hsa-miR-93-5p/hsa-miR-143-5p
hsa-miR-93-5p	HIF1A	22473208	HIF1A	hsa-mir-143	Activation	26311719	hsa-mir-143	hsa-miR-143-3p	hsa-miR-93-5p/hsa-miR-143-3p
hsa-miR-106a-5p	HIF1A	27325313	HIF1A	hsa-mir-143	Activation	26311719	hsa-mir-143	hsa-miR-143-5p	hsa-miR-106a-5p/hsa-miR-143-5p
hsa-miR-106a-5p	HIF1A	27325313	HIF1A	hsa-mir-143	Activation	26311719	hsa-mir-143	hsa-miR-143-3p	hsa-miR-106a-5p/hsa-miR-143-3p
hsa-miR-106b-5p	HIF1A	22473208	HIF1A	hsa-mir-143	Activation	26311719	hsa-mir-143	hsa-miR-143-5p	hsa-miR-106b-5p/hsa-miR-143-5p
hsa-miR-106b-5p	HIF1A	22473208	HIF1A	hsa-mir-143	Activation	26311719	hsa-mir-143	hsa-miR-143-3p	hsa-miR-106b-5p/hsa-miR-143-3p
hsa-miR-519d-3p	HIF1A	22473208	HIF1A	hsa-mir-143	Activation	26311719	hsa-mir-143	hsa-miR-143-5p	hsa-miR-519d-3p/hsa-miR-143-5p
hsa-miR-519d-3p	HIF1A	22473208	HIF1A	hsa-mir-143	Activation	26311719	hsa-mir-143	hsa-miR-143-3p	hsa-miR-519d-3p/hsa-miR-143-3p
hsa-miR-4282	HIF1A	21572407	HIF1A	hsa-mir-143	Activation	26311719	hsa-mir-143	hsa-miR-143-5p	hsa-miR-4282/hsa-miR-143-5p
hsa-miR-4282	HIF1A	21572407	HIF1A	hsa-mir-143	Activation	26311719	hsa-mir-143	hsa-miR-143-3p	hsa-miR-4282/hsa-miR-143-3p
hsa-miR-8055	HIF1A	23313552	HIF1A	hsa-mir-143	Activation	26311719	hsa-mir-143	hsa-miR-143-5p	hsa-miR-8055/hsa-miR-143-5p
hsa-miR-8055	HIF1A	23313552	HIF1A	hsa-mir-143	Activation	26311719	hsa-mir-143	hsa-miR-143-3p	hsa-miR-8055/hsa-miR-143-3p
hsa-miR-153-5p	HIF1A	22012620	HIF1A	hsa-mir-143	Activation	26311719	hsa-mir-143	hsa-miR-143-5p	hsa-miR-153-5p/hsa-miR-143-5p
hsa-miR-153-5p	HIF1A	22012620	HIF1A	hsa-mir-143	Activation	26311719	hsa-mir-143	hsa-miR-143-3p	hsa-miR-153-5p/hsa-miR-143-3p
hsa-miR-18b-5p	HIF1A	22012620	HIF1A	hsa-mir-143	Activation	26311719	hsa-mir-143	hsa-miR-143-5p	hsa-miR-18b-5p/hsa-miR-143-5p
hsa-miR-18b-5p	HIF1A	22012620	HIF1A	hsa-mir-143	Activation	26311719	hsa-mir-143	hsa-miR-143-3p	hsa-miR-18b-5p/hsa-miR-143-3p
hsa-miR-3662	HIF1A	22012620	HIF1A	hsa-mir-143	Activation	26311719	hsa-mir-143	hsa-miR-143-5p	hsa-miR-3662/hsa-miR-143-5p
hsa-miR-3662	HIF1A	22012620	HIF1A	hsa-mir-143	Activation	26311719	hsa-mir-143	hsa-miR-143-3p	hsa-miR-3662/hsa-miR-143-3p
hsa-miR-4735-3p	HIF1A	22012620	HIF1A	hsa-mir-143	Activation	26311719	hsa-mir-143	hsa-miR-143-5p	hsa-miR-4735-3p/hsa-miR-143-5p
hsa-miR-4735-3p	HIF1A	22012620	HIF1A	hsa-mir-143	Activation	26311719	hsa-mir-143	hsa-miR-143-3p	hsa-miR-4735-3p/hsa-miR-143-3p
hsa-miR-576-3p	HIF1A	21572407	HIF1A	hsa-mir-143	Activation	26311719	hsa-mir-143	hsa-miR-143-5p	hsa-miR-576-3p/hsa-miR-143-5p
hsa-miR-576-3p	HIF1A	21572407	HIF1A	hsa-mir-143	Activation	26311719	hsa-mir-143	hsa-miR-143-3p	hsa-miR-576-3p/hsa-miR-143-3p
hsa-miR-151a-3p	HIF1A	21572407	HIF1A	hsa-mir-143	Activation	26311719	hsa-mir-143	hsa-miR-143-5p	hsa-miR-151a-3p/hsa-miR-143-5p
hsa-miR-151a-3p	HIF1A	21572407	HIF1A	hsa-mir-143	Activation	26311719	hsa-mir-143	hsa-miR-143-3p	hsa-miR-151a-3p/hsa-miR-143-3p
hsa-miR-5681b	HIF1A	23313552	HIF1A	hsa-mir-143	Activation	26311719	hsa-mir-143	hsa-miR-143-5p	hsa-miR-5681b/hsa-miR-143-5p
hsa-miR-5681b	HIF1A	23313552	HIF1A	hsa-mir-143	Activation	26311719	hsa-mir-143	hsa-miR-143-3p	hsa-miR-5681b/hsa-miR-143-3p
hsa-miR-155-5p	HIF1A	25143000	HIF1A	hsa-mir-143	Activation	26311719	hsa-mir-143	hsa-miR-143-5p	hsa-miR-155-5p/hsa-miR-143-5p
hsa-miR-155-5p	HIF1A	25143000	HIF1A	hsa-mir-143	Activation	26311719	hsa-mir-143	hsa-miR-143-3p	hsa-miR-155-5p/hsa-miR-143-3p
hsa-miR-5692a	HIF1A	22012620	HIF1A	hsa-mir-143	Activation	26311719	hsa-mir-143	hsa-miR-143-5p	hsa-miR-5692a/hsa-miR-143-5p
hsa-miR-5692a	HIF1A	22012620	HIF1A	hsa-mir-143	Activation	26311719	hsa-mir-143	hsa-miR-143-3p	hsa-miR-5692a/hsa-miR-143-3p
hsa-miR-22-3p	HIF1A	24496460	HIF1A	hsa-mir-143	Activation	26311719	hsa-mir-143	hsa-miR-143-5p	hsa-miR-22-3p/hsa-miR-143-5p
hsa-miR-22-3p	HIF1A	24496460	HIF1A	hsa-mir-143	Activation	26311719	hsa-mir-143	hsa-miR-143-3p	hsa-miR-22-3p/hsa-miR-143-3p
hsa-miR-21-5p	HIF1A	23726431	HIF1A	hsa-mir-143	Activation	26311719	hsa-mir-143	hsa-miR-143-5p	hsa-miR-21-5p/hsa-miR-143-5p
hsa-miR-21-5p	HIF1A	23726431	HIF1A	hsa-mir-143	Activation	26311719	hsa-mir-143	hsa-miR-143-3p	hsa-miR-21-5p/hsa-miR-143-3p
hsa-miR-5089-3p	HIF1A	22012620	HIF1A	hsa-mir-143	Activation	26311719	hsa-mir-143	hsa-miR-143-5p	hsa-miR-5089-3p/hsa-miR-143-5p
hsa-miR-5089-3p	HIF1A	22012620	HIF1A	hsa-mir-143	Activation	26311719	hsa-mir-143	hsa-miR-143-3p	hsa-miR-5089-3p/hsa-miR-143-3p
hsa-miR-4662a-5p	HIF1A	22012620	HIF1A	hsa-mir-143	Activation	26311719	hsa-mir-143	hsa-miR-143-5p	hsa-miR-4662a-5p/hsa-miR-143-5p
hsa-miR-4662a-5p	HIF1A	22012620	HIF1A	hsa-mir-143	Activation	26311719	hsa-mir-143	hsa-miR-143-3p	hsa-miR-4662a-5p/hsa-miR-143-3p
hsa-miR-1322	HIF1A	22012620	HIF1A	hsa-mir-143	Activation	26311719	hsa-mir-143	hsa-miR-143-5p	hsa-miR-1322/hsa-miR-143-5p
hsa-miR-1322	HIF1A	22012620	HIF1A	hsa-mir-143	Activation	26311719	hsa-mir-143	hsa-miR-143-3p	hsa-miR-1322/hsa-miR-143-3p
hsa-miR-509-5p	HIF1A	21572407	HIF1A	hsa-mir-143	Activation	26311719	hsa-mir-143	hsa-miR-143-5p	hsa-miR-509-5p/hsa-miR-143-5p
hsa-miR-509-5p	HIF1A	21572407	HIF1A	hsa-mir-143	Activation	26311719	hsa-mir-143	hsa-miR-143-3p	hsa-miR-509-5p/hsa-miR-143-3p
hsa-miR-509-3-5p	HIF1A	21572407	HIF1A	hsa-mir-143	Activation	26311719	hsa-mir-143	hsa-miR-143-5p	hsa-miR-509-3-5p/hsa-miR-143-5p
hsa-miR-509-3-5p	HIF1A	21572407	HIF1A	hsa-mir-143	Activation	26311719	hsa-mir-143	hsa-miR-143-3p	hsa-miR-509-3-5p/hsa-miR-143-3p
hsa-miR-4418	HIF1A	21572407	HIF1A	hsa-mir-143	Activation	26311719	hsa-mir-143	hsa-miR-143-5p	hsa-miR-4418/hsa-miR-143-5p
hsa-miR-4418	HIF1A	21572407	HIF1A	hsa-mir-143	Activation	26311719	hsa-mir-143	hsa-miR-143-3p	hsa-miR-4418/hsa-miR-143-3p
hsa-miR-6807-3p	HIF1A	21572407	HIF1A	hsa-mir-143	Activation	26311719	hsa-mir-143	hsa-miR-143-5p	hsa-miR-6807-3p/hsa-miR-143-5p
hsa-miR-6807-3p	HIF1A	21572407	HIF1A	hsa-mir-143	Activation	26311719	hsa-mir-143	hsa-miR-143-3p	hsa-miR-6807-3p/hsa-miR-143-3p
hsa-miR-217	HIF1A	21572407	HIF1A	hsa-mir-143	Activation	26311719	hsa-mir-143	hsa-miR-143-5p	hsa-miR-217/hsa-miR-143-5p
hsa-miR-217	HIF1A	21572407	HIF1A	hsa-mir-143	Activation	26311719	hsa-mir-143	hsa-miR-143-3p	hsa-miR-217/hsa-miR-143-3p
hsa-miR-4799-5p	HIF1A	21572407	HIF1A	hsa-mir-143	Activation	26311719	hsa-mir-143	hsa-miR-143-5p	hsa-miR-4799-5p/hsa-miR-143-5p
hsa-miR-4799-5p	HIF1A	21572407	HIF1A	hsa-mir-143	Activation	26311719	hsa-mir-143	hsa-miR-143-3p	hsa-miR-4799-5p/hsa-miR-143-3p
hsa-miR-4463	HIF1A	21572407	HIF1A	hsa-mir-143	Activation	26311719	hsa-mir-143	hsa-miR-143-5p	hsa-miR-4463/hsa-miR-143-5p
hsa-miR-4463	HIF1A	21572407	HIF1A	hsa-mir-143	Activation	26311719	hsa-mir-143	hsa-miR-143-3p	hsa-miR-4463/hsa-miR-143-3p
hsa-miR-4499	HIF1A	21572407	HIF1A	hsa-mir-143	Activation	26311719	hsa-mir-143	hsa-miR-143-5p	hsa-miR-4499/hsa-miR-143-5p
hsa-miR-4499	HIF1A	21572407	HIF1A	hsa-mir-143	Activation	26311719	hsa-mir-143	hsa-miR-143-3p	hsa-miR-4499/hsa-miR-143-3p
hsa-miR-329-5p	HIF1A	21572407	HIF1A	hsa-mir-143	Activation	26311719	hsa-mir-143	hsa-miR-143-5p	hsa-miR-329-5p/hsa-miR-143-5p
hsa-miR-329-5p	HIF1A	21572407	HIF1A	hsa-mir-143	Activation	26311719	hsa-mir-143	hsa-miR-143-3p	hsa-miR-329-5p/hsa-miR-143-3p
hsa-miR-4748	HIF1A	21572407	HIF1A	hsa-mir-143	Activation	26311719	hsa-mir-143	hsa-miR-143-5p	hsa-miR-4748/hsa-miR-143-5p
hsa-miR-4748	HIF1A	21572407	HIF1A	hsa-mir-143	Activation	26311719	hsa-mir-143	hsa-miR-143-3p	hsa-miR-4748/hsa-miR-143-3p
hsa-miR-4464	HIF1A	21572407	HIF1A	hsa-mir-143	Activation	26311719	hsa-mir-143	hsa-miR-143-5p	hsa-miR-4464/hsa-miR-143-5p
hsa-miR-4464	HIF1A	21572407	HIF1A	hsa-mir-143	Activation	26311719	hsa-mir-143	hsa-miR-143-3p	hsa-miR-4464/hsa-miR-143-3p
hsa-miR-449c-5p	HIF1A	21572407	HIF1A	hsa-mir-143	Activation	26311719	hsa-mir-143	hsa-miR-143-5p	hsa-miR-449c-5p/hsa-miR-143-5p
hsa-miR-449c-5p	HIF1A	21572407	HIF1A	hsa-mir-143	Activation	26311719	hsa-mir-143	hsa-miR-143-3p	hsa-miR-449c-5p/hsa-miR-143-3p
hsa-miR-34b-5p	HIF1A	21572407	HIF1A	hsa-mir-143	Activation	26311719	hsa-mir-143	hsa-miR-143-5p	hsa-miR-34b-5p/hsa-miR-143-5p
hsa-miR-34b-5p	HIF1A	21572407	HIF1A	hsa-mir-143	Activation	26311719	hsa-mir-143	hsa-miR-143-3p	hsa-miR-34b-5p/hsa-miR-143-3p
hsa-miR-2682-5p	HIF1A	21572407	HIF1A	hsa-mir-143	Activation	26311719	hsa-mir-143	hsa-miR-143-5p	hsa-miR-2682-5p/hsa-miR-143-5p
hsa-miR-2682-5p	HIF1A	21572407	HIF1A	hsa-mir-143	Activation	26311719	hsa-mir-143	hsa-miR-143-3p	hsa-miR-2682-5p/hsa-miR-143-3p
hsa-miR-940	HIF1A	21572407	HIF1A	hsa-mir-143	Activation	26311719	hsa-mir-143	hsa-miR-143-5p	hsa-miR-940/hsa-miR-143-5p
hsa-miR-940	HIF1A	21572407	HIF1A	hsa-mir-143	Activation	26311719	hsa-mir-143	hsa-miR-143-3p	hsa-miR-940/hsa-miR-143-3p
hsa-miR-6893-5p	HIF1A	21572407	HIF1A	hsa-mir-143	Activation	26311719	hsa-mir-143	hsa-miR-143-5p	hsa-miR-6893-5p/hsa-miR-143-5p
hsa-miR-6893-5p	HIF1A	21572407	HIF1A	hsa-mir-143	Activation	26311719	hsa-mir-143	hsa-miR-143-3p	hsa-miR-6893-5p/hsa-miR-143-3p
hsa-miR-6808-5p	HIF1A	21572407	HIF1A	hsa-mir-143	Activation	26311719	hsa-mir-143	hsa-miR-143-5p	hsa-miR-6808-5p/hsa-miR-143-5p
hsa-miR-6808-5p	HIF1A	21572407	HIF1A	hsa-mir-143	Activation	26311719	hsa-mir-143	hsa-miR-143-3p	hsa-miR-6808-5p/hsa-miR-143-3p
hsa-miR-106a-3p	HIF1A	21572407	HIF1A	hsa-mir-143	Activation	26311719	hsa-mir-143	hsa-miR-143-5p	hsa-miR-106a-3p/hsa-miR-143-5p
hsa-miR-106a-3p	HIF1A	21572407	HIF1A	hsa-mir-143	Activation	26311719	hsa-mir-143	hsa-miR-143-3p	hsa-miR-106a-3p/hsa-miR-143-3p
hsa-miR-299-5p	HIF1A	21572407	HIF1A	hsa-mir-143	Activation	26311719	hsa-mir-143	hsa-miR-143-5p	hsa-miR-299-5p/hsa-miR-143-5p
hsa-miR-299-5p	HIF1A	21572407	HIF1A	hsa-mir-143	Activation	26311719	hsa-mir-143	hsa-miR-143-3p	hsa-miR-299-5p/hsa-miR-143-3p
hsa-miR-4470	HIF1A	23313552	HIF1A	hsa-mir-143	Activation	26311719	hsa-mir-143	hsa-miR-143-5p	hsa-miR-4470/hsa-miR-143-5p
hsa-miR-4470	HIF1A	23313552	HIF1A	hsa-mir-143	Activation	26311719	hsa-mir-143	hsa-miR-143-3p	hsa-miR-4470/hsa-miR-143-3p
hsa-miR-4487	HIF1A	23313552	HIF1A	hsa-mir-143	Activation	26311719	hsa-mir-143	hsa-miR-143-5p	hsa-miR-4487/hsa-miR-143-5p
hsa-miR-4487	HIF1A	23313552	HIF1A	hsa-mir-143	Activation	26311719	hsa-mir-143	hsa-miR-143-3p	hsa-miR-4487/hsa-miR-143-3p
hsa-miR-558	HIF1A	23313552	HIF1A	hsa-mir-143	Activation	26311719	hsa-mir-143	hsa-miR-143-5p	hsa-miR-558/hsa-miR-143-5p
hsa-miR-558	HIF1A	23313552	HIF1A	hsa-mir-143	Activation	26311719	hsa-mir-143	hsa-miR-143-3p	hsa-miR-558/hsa-miR-143-3p
hsa-miR-3160-3p	HIF1A	23313552	HIF1A	hsa-mir-143	Activation	26311719	hsa-mir-143	hsa-miR-143-5p	hsa-miR-3160-3p/hsa-miR-143-5p
hsa-miR-3160-3p	HIF1A	23313552	HIF1A	hsa-mir-143	Activation	26311719	hsa-mir-143	hsa-miR-143-3p	hsa-miR-3160-3p/hsa-miR-143-3p
hsa-miR-3128	HIF1A	23313552	HIF1A	hsa-mir-143	Activation	26311719	hsa-mir-143	hsa-miR-143-5p	hsa-miR-3128/hsa-miR-143-5p
hsa-miR-3128	HIF1A	23313552	HIF1A	hsa-mir-143	Activation	26311719	hsa-mir-143	hsa-miR-143-3p	hsa-miR-3128/hsa-miR-143-3p
hsa-miR-625-3p	HIF1A	23313552	HIF1A	hsa-mir-143	Activation	26311719	hsa-mir-143	hsa-miR-143-5p	hsa-miR-625-3p/hsa-miR-143-5p
hsa-miR-625-3p	HIF1A	23313552	HIF1A	hsa-mir-143	Activation	26311719	hsa-mir-143	hsa-miR-143-3p	hsa-miR-625-3p/hsa-miR-143-3p
hsa-miR-548ah-5p	HIF1A	23313552	HIF1A	hsa-mir-143	Activation	26311719	hsa-mir-143	hsa-miR-143-5p	hsa-miR-548ah-5p/hsa-miR-143-5p
hsa-miR-548ah-5p	HIF1A	23313552	HIF1A	hsa-mir-143	Activation	26311719	hsa-mir-143	hsa-miR-143-3p	hsa-miR-548ah-5p/hsa-miR-143-3p
hsa-miR-3609	HIF1A	23313552	HIF1A	hsa-mir-143	Activation	26311719	hsa-mir-143	hsa-miR-143-5p	hsa-miR-3609/hsa-miR-143-5p
hsa-miR-3609	HIF1A	23313552	HIF1A	hsa-mir-143	Activation	26311719	hsa-mir-143	hsa-miR-143-3p	hsa-miR-3609/hsa-miR-143-3p
hsa-miR-494-3p	HIF1A	23313552	HIF1A	hsa-mir-143	Activation	26311719	hsa-mir-143	hsa-miR-143-5p	hsa-miR-494-3p/hsa-miR-143-5p
hsa-miR-494-3p	HIF1A	23313552	HIF1A	hsa-mir-143	Activation	26311719	hsa-mir-143	hsa-miR-143-3p	hsa-miR-494-3p/hsa-miR-143-3p
hsa-miR-142-5p	HIF1A	28069592	HIF1A	hsa-mir-143	Activation	26311719	hsa-mir-143	hsa-miR-143-5p	hsa-miR-142-5p/hsa-miR-143-5p
hsa-miR-142-5p	HIF1A	28069592	HIF1A	hsa-mir-143	Activation	26311719	hsa-mir-143	hsa-miR-143-3p	hsa-miR-142-5p/hsa-miR-143-3p
hsa-miR-27a-3p	HIF1A	26292288	HIF1A	hsa-mir-143	Activation	26311719	hsa-mir-143	hsa-miR-143-5p	hsa-miR-27a-3p/hsa-miR-143-5p
hsa-miR-27a-3p	HIF1A	26292288	HIF1A	hsa-mir-143	Activation	26311719	hsa-mir-143	hsa-miR-143-3p	hsa-miR-27a-3p/hsa-miR-143-3p
hsa-miR-433-3p	HIF1A	27815672	HIF1A	hsa-mir-143	Activation	26311719	hsa-mir-143	hsa-miR-143-5p	hsa-miR-433-3p/hsa-miR-143-5p
hsa-miR-433-3p	HIF1A	27815672	HIF1A	hsa-mir-143	Activation	26311719	hsa-mir-143	hsa-miR-143-3p	hsa-miR-433-3p/hsa-miR-143-3p
hsa-miR-429	HIF1A	25550463	HIF1A	hsa-mir-143	Activation	26311719	hsa-mir-143	hsa-miR-143-5p	hsa-miR-429/hsa-miR-143-5p
hsa-miR-429	HIF1A	25550463	HIF1A	hsa-mir-143	Activation	26311719	hsa-mir-143	hsa-miR-143-3p	hsa-miR-429/hsa-miR-143-3p
hsa-miR-338-3p	HIF1A	26260688	HIF1A	hsa-mir-143	Activation	26311719	hsa-mir-143	hsa-miR-143-5p	hsa-miR-338-3p/hsa-miR-143-5p
hsa-miR-338-3p	HIF1A	26260688	HIF1A	hsa-mir-143	Activation	26311719	hsa-mir-143	hsa-miR-143-3p	hsa-miR-338-3p/hsa-miR-143-3p
hsa-miR-186-5p	HIF1A	27159677	HIF1A	hsa-mir-143	Activation	26311719	hsa-mir-143	hsa-miR-143-5p	hsa-miR-186-5p/hsa-miR-143-5p
hsa-miR-186-5p	HIF1A	27159677	HIF1A	hsa-mir-143	Activation	26311719	hsa-mir-143	hsa-miR-143-3p	hsa-miR-186-5p/hsa-miR-143-3p
hsa-miR-138-1-3p	HIF1A	27284341	HIF1A	hsa-mir-143	Activation	26311719	hsa-mir-143	hsa-miR-143-5p	hsa-miR-138-1-3p/hsa-miR-143-5p
hsa-miR-138-1-3p	HIF1A	27284341	HIF1A	hsa-mir-143	Activation	26311719	hsa-mir-143	hsa-miR-143-3p	hsa-miR-138-1-3p/hsa-miR-143-3p
hsa-miR-145-5p	HIF1A	26196183	HIF1A	hsa-mir-143	Activation	26311719	hsa-mir-143	hsa-miR-143-5p	hsa-miR-145-5p/hsa-miR-143-5p
hsa-miR-145-5p	HIF1A	26196183	HIF1A	hsa-mir-143	Activation	26311719	hsa-mir-143	hsa-miR-143-3p	hsa-miR-145-5p/hsa-miR-143-3p
hsa-miR-200c-5p	HIF1A	26815014	HIF1A	hsa-mir-143	Activation	26311719	hsa-mir-143	hsa-miR-143-5p	hsa-miR-200c-5p/hsa-miR-143-5p
hsa-miR-200c-5p	HIF1A	26815014	HIF1A	hsa-mir-143	Activation	26311719	hsa-mir-143	hsa-miR-143-3p	hsa-miR-200c-5p/hsa-miR-143-3p
hsa-miR-497-3p	HIF1A	26718330	HIF1A	hsa-mir-143	Activation	26311719	hsa-mir-143	hsa-miR-143-5p	hsa-miR-497-3p/hsa-miR-143-5p
hsa-miR-497-3p	HIF1A	26718330	HIF1A	hsa-mir-143	Activation	26311719	hsa-mir-143	hsa-miR-143-3p	hsa-miR-497-3p/hsa-miR-143-3p
hsa-miR-214-3p	EZH2	19818710	EZH2	hsa-mir-143	Repression	26484567	hsa-mir-143	hsa-miR-143-5p	hsa-miR-214-3p/hsa-miR-143-5p
hsa-miR-214-3p	EZH2	19818710	EZH2	hsa-mir-143	Repression	26484567	hsa-mir-143	hsa-miR-143-3p	hsa-miR-214-3p/hsa-miR-143-3p
hsa-miR-101-3p	EZH2	19258506	EZH2	hsa-mir-143	Repression	26484567	hsa-mir-143	hsa-miR-143-5p	hsa-miR-101-3p/hsa-miR-143-5p
hsa-miR-101-3p	EZH2	19258506	EZH2	hsa-mir-143	Repression	26484567	hsa-mir-143	hsa-miR-143-3p	hsa-miR-101-3p/hsa-miR-143-3p
hsa-miR-26a-5p	EZH2	18713946	EZH2	hsa-mir-143	Repression	26484567	hsa-mir-143	hsa-miR-143-5p	hsa-miR-26a-5p/hsa-miR-143-5p
hsa-miR-26a-5p	EZH2	18713946	EZH2	hsa-mir-143	Repression	26484567	hsa-mir-143	hsa-miR-143-3p	hsa-miR-26a-5p/hsa-miR-143-3p
hsa-miR-199a-5p	EZH2	19818710	EZH2	hsa-mir-143	Repression	26484567	hsa-mir-143	hsa-miR-143-5p	hsa-miR-199a-5p/hsa-miR-143-5p
hsa-miR-199a-5p	EZH2	19818710	EZH2	hsa-mir-143	Repression	26484567	hsa-mir-143	hsa-miR-143-3p	hsa-miR-199a-5p/hsa-miR-143-3p
hsa-miR-217	EZH2	19008416	EZH2	hsa-mir-143	Repression	26484567	hsa-mir-143	hsa-miR-143-5p	hsa-miR-217/hsa-miR-143-5p
hsa-miR-217	EZH2	19008416	EZH2	hsa-mir-143	Repression	26484567	hsa-mir-143	hsa-miR-143-3p	hsa-miR-217/hsa-miR-143-3p
hsa-miR-98-5p	EZH2	19818710	EZH2	hsa-mir-143	Repression	26484567	hsa-mir-143	hsa-miR-143-5p	hsa-miR-98-5p/hsa-miR-143-5p
hsa-miR-98-5p	EZH2	19818710	EZH2	hsa-mir-143	Repression	26484567	hsa-mir-143	hsa-miR-143-3p	hsa-miR-98-5p/hsa-miR-143-3p
hsa-miR-124-3p	EZH2	21672940	EZH2	hsa-mir-143	Repression	26484567	hsa-mir-143	hsa-miR-143-5p	hsa-miR-124-3p/hsa-miR-143-5p
hsa-miR-124-3p	EZH2	21672940	EZH2	hsa-mir-143	Repression	26484567	hsa-mir-143	hsa-miR-143-3p	hsa-miR-124-3p/hsa-miR-143-3p
hsa-miR-25-3p	EZH2	22399519	EZH2	hsa-mir-143	Repression	26484567	hsa-mir-143	hsa-miR-143-5p	hsa-miR-25-3p/hsa-miR-143-5p
hsa-miR-25-3p	EZH2	22399519	EZH2	hsa-mir-143	Repression	26484567	hsa-mir-143	hsa-miR-143-3p	hsa-miR-25-3p/hsa-miR-143-3p
hsa-miR-30d-5p	EZH2	22399519	EZH2	hsa-mir-143	Repression	26484567	hsa-mir-143	hsa-miR-143-5p	hsa-miR-30d-5p/hsa-miR-143-5p
hsa-miR-30d-5p	EZH2	22399519	EZH2	hsa-mir-143	Repression	26484567	hsa-mir-143	hsa-miR-143-3p	hsa-miR-30d-5p/hsa-miR-143-3p
hsa-miR-138-5p	EZH2	23343715	EZH2	hsa-mir-143	Repression	26484567	hsa-mir-143	hsa-miR-143-5p	hsa-miR-138-5p/hsa-miR-143-5p
hsa-miR-138-5p	EZH2	23343715	EZH2	hsa-mir-143	Repression	26484567	hsa-mir-143	hsa-miR-143-3p	hsa-miR-138-5p/hsa-miR-143-3p
hsa-miR-193b-3p	EZH2	20304954	EZH2	hsa-mir-143	Repression	26484567	hsa-mir-143	hsa-miR-143-5p	hsa-miR-193b-3p/hsa-miR-143-5p
hsa-miR-193b-3p	EZH2	20304954	EZH2	hsa-mir-143	Repression	26484567	hsa-mir-143	hsa-miR-143-3p	hsa-miR-193b-3p/hsa-miR-143-3p
hsa-miR-92b-3p	EZH2	23622248	EZH2	hsa-mir-143	Repression	26484567	hsa-mir-143	hsa-miR-143-5p	hsa-miR-92b-3p/hsa-miR-143-5p
hsa-miR-92b-3p	EZH2	23622248	EZH2	hsa-mir-143	Repression	26484567	hsa-mir-143	hsa-miR-143-3p	hsa-miR-92b-3p/hsa-miR-143-3p
hsa-miR-484	EZH2	23622248	EZH2	hsa-mir-143	Repression	26484567	hsa-mir-143	hsa-miR-143-5p	hsa-miR-484/hsa-miR-143-5p
hsa-miR-484	EZH2	23622248	EZH2	hsa-mir-143	Repression	26484567	hsa-mir-143	hsa-miR-143-3p	hsa-miR-484/hsa-miR-143-3p
hsa-miR-320a	EZH2	23622248	EZH2	hsa-mir-143	Repression	26484567	hsa-mir-143	hsa-miR-143-5p	hsa-miR-320a/hsa-miR-143-5p
hsa-miR-320a	EZH2	23622248	EZH2	hsa-mir-143	Repression	26484567	hsa-mir-143	hsa-miR-143-3p	hsa-miR-320a/hsa-miR-143-3p
hsa-miR-93-5p	EZH2	23622248	EZH2	hsa-mir-143	Repression	26484567	hsa-mir-143	hsa-miR-143-5p	hsa-miR-93-5p/hsa-miR-143-5p
hsa-miR-93-5p	EZH2	23622248	EZH2	hsa-mir-143	Repression	26484567	hsa-mir-143	hsa-miR-143-3p	hsa-miR-93-5p/hsa-miR-143-3p
hsa-let-7a-5p	EZH2	23622248	EZH2	hsa-mir-143	Repression	26484567	hsa-mir-143	hsa-miR-143-5p	hsa-let-7a-5p/hsa-miR-143-5p
hsa-let-7a-5p	EZH2	23622248	EZH2	hsa-mir-143	Repression	26484567	hsa-mir-143	hsa-miR-143-3p	hsa-let-7a-5p/hsa-miR-143-3p
hsa-miR-185-5p	EZH2	23846337	EZH2	hsa-mir-143	Repression	26484567	hsa-mir-143	hsa-miR-143-5p	hsa-miR-185-5p/hsa-miR-143-5p
hsa-miR-185-5p	EZH2	23846337	EZH2	hsa-mir-143	Repression	26484567	hsa-mir-143	hsa-miR-143-3p	hsa-miR-185-5p/hsa-miR-143-3p
hsa-miR-200a-3p	EZH2	25595591	EZH2	hsa-mir-143	Repression	26484567	hsa-mir-143	hsa-miR-143-5p	hsa-miR-200a-3p/hsa-miR-143-5p
hsa-miR-200a-3p	EZH2	25595591	EZH2	hsa-mir-143	Repression	26484567	hsa-mir-143	hsa-miR-143-3p	hsa-miR-200a-3p/hsa-miR-143-3p
hsa-miR-200b-3p	EZH2	25595591	EZH2	hsa-mir-143	Repression	26484567	hsa-mir-143	hsa-miR-143-5p	hsa-miR-200b-3p/hsa-miR-143-5p
hsa-miR-200b-3p	EZH2	25595591	EZH2	hsa-mir-143	Repression	26484567	hsa-mir-143	hsa-miR-143-3p	hsa-miR-200b-3p/hsa-miR-143-3p
hsa-miR-429	EZH2	25595591	EZH2	hsa-mir-143	Repression	26484567	hsa-mir-143	hsa-miR-143-5p	hsa-miR-429/hsa-miR-143-5p
hsa-miR-429	EZH2	25595591	EZH2	hsa-mir-143	Repression	26484567	hsa-mir-143	hsa-miR-143-3p	hsa-miR-429/hsa-miR-143-3p
hsa-miR-26b-5p	EZH2	24815696	EZH2	hsa-mir-143	Repression	26484567	hsa-mir-143	hsa-miR-143-5p	hsa-miR-26b-5p/hsa-miR-143-5p
hsa-miR-26b-5p	EZH2	24815696	EZH2	hsa-mir-143	Repression	26484567	hsa-mir-143	hsa-miR-143-3p	hsa-miR-26b-5p/hsa-miR-143-3p
hsa-miR-708-5p	EZH2	23754151	EZH2	hsa-mir-143	Repression	26484567	hsa-mir-143	hsa-miR-143-5p	hsa-miR-708-5p/hsa-miR-143-5p
hsa-miR-708-5p	EZH2	23754151	EZH2	hsa-mir-143	Repression	26484567	hsa-mir-143	hsa-miR-143-3p	hsa-miR-708-5p/hsa-miR-143-3p
hsa-let-7e-5p	EZH2	24100610	EZH2	hsa-mir-143	Repression	26484567	hsa-mir-143	hsa-miR-143-5p	hsa-let-7e-5p/hsa-miR-143-5p
hsa-let-7e-5p	EZH2	24100610	EZH2	hsa-mir-143	Repression	26484567	hsa-mir-143	hsa-miR-143-3p	hsa-let-7e-5p/hsa-miR-143-3p
hsa-miR-144-3p	EZH2	23815091	EZH2	hsa-mir-143	Repression	26484567	hsa-mir-143	hsa-miR-143-5p	hsa-miR-144-3p/hsa-miR-143-5p
hsa-miR-144-3p	EZH2	23815091	EZH2	hsa-mir-143	Repression	26484567	hsa-mir-143	hsa-miR-143-3p	hsa-miR-144-3p/hsa-miR-143-3p
hsa-let-7c-5p	EZH2	25074381	EZH2	hsa-mir-143	Repression	26484567	hsa-mir-143	hsa-miR-143-5p	hsa-let-7c-5p/hsa-miR-143-5p
hsa-let-7c-5p	EZH2	25074381	EZH2	hsa-mir-143	Repression	26484567	hsa-mir-143	hsa-miR-143-3p	hsa-let-7c-5p/hsa-miR-143-3p
hsa-miR-3679-3p	EZH2	23824327	EZH2	hsa-mir-143	Repression	26484567	hsa-mir-143	hsa-miR-143-5p	hsa-miR-3679-3p/hsa-miR-143-5p
hsa-miR-3679-3p	EZH2	23824327	EZH2	hsa-mir-143	Repression	26484567	hsa-mir-143	hsa-miR-143-3p	hsa-miR-3679-3p/hsa-miR-143-3p
hsa-miR-1260b	EZH2	23824327	EZH2	hsa-mir-143	Repression	26484567	hsa-mir-143	hsa-miR-143-5p	hsa-miR-1260b/hsa-miR-143-5p
hsa-miR-1260b	EZH2	23824327	EZH2	hsa-mir-143	Repression	26484567	hsa-mir-143	hsa-miR-143-3p	hsa-miR-1260b/hsa-miR-143-3p
hsa-miR-1260a	EZH2	23824327	EZH2	hsa-mir-143	Repression	26484567	hsa-mir-143	hsa-miR-143-5p	hsa-miR-1260a/hsa-miR-143-5p
hsa-miR-1260a	EZH2	23824327	EZH2	hsa-mir-143	Repression	26484567	hsa-mir-143	hsa-miR-143-3p	hsa-miR-1260a/hsa-miR-143-3p
hsa-miR-4784	EZH2	23824327	EZH2	hsa-mir-143	Repression	26484567	hsa-mir-143	hsa-miR-143-5p	hsa-miR-4784/hsa-miR-143-5p
hsa-miR-4784	EZH2	23824327	EZH2	hsa-mir-143	Repression	26484567	hsa-mir-143	hsa-miR-143-3p	hsa-miR-4784/hsa-miR-143-3p
hsa-miR-3150b-3p	EZH2	23824327	EZH2	hsa-mir-143	Repression	26484567	hsa-mir-143	hsa-miR-143-5p	hsa-miR-3150b-3p/hsa-miR-143-5p
hsa-miR-3150b-3p	EZH2	23824327	EZH2	hsa-mir-143	Repression	26484567	hsa-mir-143	hsa-miR-143-3p	hsa-miR-3150b-3p/hsa-miR-143-3p
hsa-miR-1236-3p	EZH2	23824327	EZH2	hsa-mir-143	Repression	26484567	hsa-mir-143	hsa-miR-143-5p	hsa-miR-1236-3p/hsa-miR-143-5p
hsa-miR-1236-3p	EZH2	23824327	EZH2	hsa-mir-143	Repression	26484567	hsa-mir-143	hsa-miR-143-3p	hsa-miR-1236-3p/hsa-miR-143-3p
hsa-miR-532-3p	EZH2	23824327	EZH2	hsa-mir-143	Repression	26484567	hsa-mir-143	hsa-miR-143-5p	hsa-miR-532-3p/hsa-miR-143-5p
hsa-miR-532-3p	EZH2	23824327	EZH2	hsa-mir-143	Repression	26484567	hsa-mir-143	hsa-miR-143-3p	hsa-miR-532-3p/hsa-miR-143-3p
hsa-miR-150-5p	EZH2	23824327	EZH2	hsa-mir-143	Repression	26484567	hsa-mir-143	hsa-miR-143-5p	hsa-miR-150-5p/hsa-miR-143-5p
hsa-miR-150-5p	EZH2	23824327	EZH2	hsa-mir-143	Repression	26484567	hsa-mir-143	hsa-miR-143-3p	hsa-miR-150-5p/hsa-miR-143-3p
hsa-miR-1224-3p	EZH2	23824327	EZH2	hsa-mir-143	Repression	26484567	hsa-mir-143	hsa-miR-143-5p	hsa-miR-1224-3p/hsa-miR-143-5p
hsa-miR-1224-3p	EZH2	23824327	EZH2	hsa-mir-143	Repression	26484567	hsa-mir-143	hsa-miR-143-3p	hsa-miR-1224-3p/hsa-miR-143-3p
hsa-miR-6865-3p	EZH2	23824327	EZH2	hsa-mir-143	Repression	26484567	hsa-mir-143	hsa-miR-143-5p	hsa-miR-6865-3p/hsa-miR-143-5p
hsa-miR-6865-3p	EZH2	23824327	EZH2	hsa-mir-143	Repression	26484567	hsa-mir-143	hsa-miR-143-3p	hsa-miR-6865-3p/hsa-miR-143-3p
hsa-miR-320c	EZH2	28052011	EZH2	hsa-mir-143	Repression	26484567	hsa-mir-143	hsa-miR-143-5p	hsa-miR-320c/hsa-miR-143-5p
hsa-miR-320c	EZH2	28052011	EZH2	hsa-mir-143	Repression	26484567	hsa-mir-143	hsa-miR-143-3p	hsa-miR-320c/hsa-miR-143-3p
hsa-miR-125a-3p	EZH2	28052011	EZH2	hsa-mir-143	Repression	26484567	hsa-mir-143	hsa-miR-143-5p	hsa-miR-125a-3p/hsa-miR-143-5p
hsa-miR-125a-3p	EZH2	28052011	EZH2	hsa-mir-143	Repression	26484567	hsa-mir-143	hsa-miR-143-3p	hsa-miR-125a-3p/hsa-miR-143-3p
hsa-miR-340-3p	EZH2	26656176	EZH2	hsa-mir-143	Repression	26484567	hsa-mir-143	hsa-miR-143-5p	hsa-miR-340-3p/hsa-miR-143-5p
hsa-miR-340-3p	EZH2	26656176	EZH2	hsa-mir-143	Repression	26484567	hsa-mir-143	hsa-miR-143-3p	hsa-miR-340-3p/hsa-miR-143-3p
hsa-miR-137	EZH2	25505154	EZH2	hsa-mir-143	Repression	26484567	hsa-mir-143	hsa-miR-143-5p	hsa-miR-137/hsa-miR-143-5p
hsa-miR-137	EZH2	25505154	EZH2	hsa-mir-143	Repression	26484567	hsa-mir-143	hsa-miR-143-3p	hsa-miR-137/hsa-miR-143-3p
hsa-miR-126-3p	EZH2	27622325	EZH2	hsa-mir-143	Repression	26484567	hsa-mir-143	hsa-miR-143-5p	hsa-miR-126-3p/hsa-miR-143-5p
hsa-miR-126-3p	EZH2	27622325	EZH2	hsa-mir-143	Repression	26484567	hsa-mir-143	hsa-miR-143-3p	hsa-miR-126-3p/hsa-miR-143-3p
hsa-let-7b-5p	EZH2	25611389	EZH2	hsa-mir-143	Repression	26484567	hsa-mir-143	hsa-miR-143-5p	hsa-let-7b-5p/hsa-miR-143-5p
hsa-let-7b-5p	EZH2	25611389	EZH2	hsa-mir-143	Repression	26484567	hsa-mir-143	hsa-miR-143-3p	hsa-let-7b-5p/hsa-miR-143-3p
hsa-miR-498	EZH2	26746204	EZH2	hsa-mir-143	Repression	26484567	hsa-mir-143	hsa-miR-143-5p	hsa-miR-498/hsa-miR-143-5p
hsa-miR-498	EZH2	26746204	EZH2	hsa-mir-143	Repression	26484567	hsa-mir-143	hsa-miR-143-3p	hsa-miR-498/hsa-miR-143-3p
hsa-miR-27a-3p	EZH2	26746204	EZH2	hsa-mir-143	Repression	26484567	hsa-mir-143	hsa-miR-143-5p	hsa-miR-27a-3p/hsa-miR-143-5p
hsa-miR-27a-3p	EZH2	26746204	EZH2	hsa-mir-143	Repression	26484567	hsa-mir-143	hsa-miR-143-3p	hsa-miR-27a-3p/hsa-miR-143-3p
hsa-miR-101-5p	EZH2	28000868	EZH2	hsa-mir-143	Repression	26484567	hsa-mir-143	hsa-miR-143-5p	hsa-miR-101-5p/hsa-miR-143-5p
hsa-miR-101-5p	EZH2	28000868	EZH2	hsa-mir-143	Repression	26484567	hsa-mir-143	hsa-miR-143-3p	hsa-miR-101-5p/hsa-miR-143-3p
hsa-miR-15a-5p	MYB	18818396	MYB	hsa-mir-143	Activation	25616133	hsa-mir-143	hsa-miR-143-5p	hsa-miR-15a-5p/hsa-miR-143-5p
hsa-miR-15a-5p	MYB	18818396	MYB	hsa-mir-143	Activation	25616133	hsa-mir-143	hsa-miR-143-3p	hsa-miR-15a-5p/hsa-miR-143-3p
hsa-miR-34a-5p	MYB	19584398	MYB	hsa-mir-143	Activation	25616133	hsa-mir-143	hsa-miR-143-5p	hsa-miR-34a-5p/hsa-miR-143-5p
hsa-miR-34a-5p	MYB	19584398	MYB	hsa-mir-143	Activation	25616133	hsa-mir-143	hsa-miR-143-3p	hsa-miR-34a-5p/hsa-miR-143-3p
hsa-miR-34c-5p	MYB	19461653	MYB	hsa-mir-143	Activation	25616133	hsa-mir-143	hsa-miR-143-5p	hsa-miR-34c-5p/hsa-miR-143-5p
hsa-miR-34c-5p	MYB	19461653	MYB	hsa-mir-143	Activation	25616133	hsa-mir-143	hsa-miR-143-3p	hsa-miR-34c-5p/hsa-miR-143-3p
hsa-miR-34b-5p	MYB	19461653	MYB	hsa-mir-143	Activation	25616133	hsa-mir-143	hsa-miR-143-5p	hsa-miR-34b-5p/hsa-miR-143-5p
hsa-miR-34b-5p	MYB	19461653	MYB	hsa-mir-143	Activation	25616133	hsa-mir-143	hsa-miR-143-3p	hsa-miR-34b-5p/hsa-miR-143-3p
hsa-miR-150-5p	MYB	18667440	MYB	hsa-mir-143	Activation	25616133	hsa-mir-143	hsa-miR-143-5p	hsa-miR-150-5p/hsa-miR-143-5p
hsa-miR-150-5p	MYB	18667440	MYB	hsa-mir-143	Activation	25616133	hsa-mir-143	hsa-miR-143-3p	hsa-miR-150-5p/hsa-miR-143-3p
hsa-miR-107	MYB	18818396	MYB	hsa-mir-143	Activation	25616133	hsa-mir-143	hsa-miR-143-5p	hsa-miR-107/hsa-miR-143-5p
hsa-miR-107	MYB	18818396	MYB	hsa-mir-143	Activation	25616133	hsa-mir-143	hsa-miR-143-3p	hsa-miR-107/hsa-miR-143-3p
hsa-miR-16-5p	MYB	21205891	MYB	hsa-mir-143	Activation	25616133	hsa-mir-143	hsa-miR-143-5p	hsa-miR-16-5p/hsa-miR-143-5p
hsa-miR-16-5p	MYB	21205891	MYB	hsa-mir-143	Activation	25616133	hsa-mir-143	hsa-miR-143-3p	hsa-miR-16-5p/hsa-miR-143-3p
hsa-miR-155-5p	MYB	21062812	MYB	hsa-mir-143	Activation	25616133	hsa-mir-143	hsa-miR-143-5p	hsa-miR-155-5p/hsa-miR-143-5p
hsa-miR-155-5p	MYB	21062812	MYB	hsa-mir-143	Activation	25616133	hsa-mir-143	hsa-miR-143-3p	hsa-miR-155-5p/hsa-miR-143-3p
hsa-miR-424-5p	MYB	21062812	MYB	hsa-mir-143	Activation	25616133	hsa-mir-143	hsa-miR-143-5p	hsa-miR-424-5p/hsa-miR-143-5p
hsa-miR-424-5p	MYB	21062812	MYB	hsa-mir-143	Activation	25616133	hsa-mir-143	hsa-miR-143-3p	hsa-miR-424-5p/hsa-miR-143-3p
hsa-miR-193b-3p	MYB	20304954	MYB	hsa-mir-143	Activation	25616133	hsa-mir-143	hsa-miR-143-5p	hsa-miR-193b-3p/hsa-miR-143-5p
hsa-miR-193b-3p	MYB	20304954	MYB	hsa-mir-143	Activation	25616133	hsa-mir-143	hsa-miR-143-3p	hsa-miR-193b-3p/hsa-miR-143-3p
hsa-miR-215-5p	MYB	19074876	MYB	hsa-mir-143	Activation	25616133	hsa-mir-143	hsa-miR-143-5p	hsa-miR-215-5p/hsa-miR-143-5p
hsa-miR-215-5p	MYB	19074876	MYB	hsa-mir-143	Activation	25616133	hsa-mir-143	hsa-miR-143-3p	hsa-miR-215-5p/hsa-miR-143-3p
hsa-miR-198	MYB	18667440	MYB	hsa-mir-143	Activation	25616133	hsa-mir-143	hsa-miR-143-5p	hsa-miR-198/hsa-miR-143-5p
hsa-miR-198	MYB	18667440	MYB	hsa-mir-143	Activation	25616133	hsa-mir-143	hsa-miR-143-3p	hsa-miR-198/hsa-miR-143-3p
hsa-miR-192-5p	MYB	19074876	MYB	hsa-mir-143	Activation	25616133	hsa-mir-143	hsa-miR-143-5p	hsa-miR-192-5p/hsa-miR-143-5p
hsa-miR-192-5p	MYB	19074876	MYB	hsa-mir-143	Activation	25616133	hsa-mir-143	hsa-miR-143-3p	hsa-miR-192-5p/hsa-miR-143-3p
hsa-miR-423-3p	MYB	23622248	MYB	hsa-mir-143	Activation	25616133	hsa-mir-143	hsa-miR-143-5p	hsa-miR-423-3p/hsa-miR-143-5p
hsa-miR-423-3p	MYB	23622248	MYB	hsa-mir-143	Activation	25616133	hsa-mir-143	hsa-miR-143-3p	hsa-miR-423-3p/hsa-miR-143-3p
hsa-miR-200a-3p	MYB	22101269	MYB	hsa-mir-143	Activation	25616133	hsa-mir-143	hsa-miR-143-5p	hsa-miR-200a-3p/hsa-miR-143-5p
hsa-miR-200a-3p	MYB	22101269	MYB	hsa-mir-143	Activation	25616133	hsa-mir-143	hsa-miR-143-3p	hsa-miR-200a-3p/hsa-miR-143-3p
hsa-miR-200b-3p	MYB	22101269	MYB	hsa-mir-143	Activation	25616133	hsa-mir-143	hsa-miR-143-5p	hsa-miR-200b-3p/hsa-miR-143-5p
hsa-miR-200b-3p	MYB	22101269	MYB	hsa-mir-143	Activation	25616133	hsa-mir-143	hsa-miR-143-3p	hsa-miR-200b-3p/hsa-miR-143-3p
hsa-miR-200c-3p	MYB	22101269	MYB	hsa-mir-143	Activation	25616133	hsa-mir-143	hsa-miR-143-5p	hsa-miR-200c-3p/hsa-miR-143-5p
hsa-miR-200c-3p	MYB	22101269	MYB	hsa-mir-143	Activation	25616133	hsa-mir-143	hsa-miR-143-3p	hsa-miR-200c-3p/hsa-miR-143-3p
hsa-miR-429	MYB	22101269	MYB	hsa-mir-143	Activation	25616133	hsa-mir-143	hsa-miR-143-5p	hsa-miR-429/hsa-miR-143-5p
hsa-miR-429	MYB	22101269	MYB	hsa-mir-143	Activation	25616133	hsa-mir-143	hsa-miR-143-3p	hsa-miR-429/hsa-miR-143-3p
hsa-miR-150-3p	MYB	22025269	MYB	hsa-mir-143	Activation	25616133	hsa-mir-143	hsa-miR-143-5p	hsa-miR-150-3p/hsa-miR-143-5p
hsa-miR-150-3p	MYB	22025269	MYB	hsa-mir-143	Activation	25616133	hsa-mir-143	hsa-miR-143-3p	hsa-miR-150-3p/hsa-miR-143-3p
hsa-miR-103a-3p	MYB	25530421	MYB	hsa-mir-143	Activation	25616133	hsa-mir-143	hsa-miR-143-5p	hsa-miR-103a-3p/hsa-miR-143-5p
hsa-miR-103a-3p	MYB	25530421	MYB	hsa-mir-143	Activation	25616133	hsa-mir-143	hsa-miR-143-3p	hsa-miR-103a-3p/hsa-miR-143-3p
hsa-miR-195-5p	MYB	24486218	MYB	hsa-mir-143	Activation	25616133	hsa-mir-143	hsa-miR-143-5p	hsa-miR-195-5p/hsa-miR-143-5p
hsa-miR-195-5p	MYB	24486218	MYB	hsa-mir-143	Activation	25616133	hsa-mir-143	hsa-miR-143-3p	hsa-miR-195-5p/hsa-miR-143-3p
hsa-miR-105-5p	MYB	24446170	MYB	hsa-mir-143	Activation	25616133	hsa-mir-143	hsa-miR-143-5p	hsa-miR-105-5p/hsa-miR-143-5p
hsa-miR-105-5p	MYB	24446170	MYB	hsa-mir-143	Activation	25616133	hsa-mir-143	hsa-miR-143-3p	hsa-miR-105-5p/hsa-miR-143-3p
hsa-miR-106a-5p	MYB	26265888	MYB	hsa-mir-143	Activation	25616133	hsa-mir-143	hsa-miR-143-5p	hsa-miR-106a-5p/hsa-miR-143-5p
hsa-miR-106a-5p	MYB	26265888	MYB	hsa-mir-143	Activation	25616133	hsa-mir-143	hsa-miR-143-3p	hsa-miR-106a-5p/hsa-miR-143-3p
hsa-miR-503-5p	MYB	26768615	MYB	hsa-mir-143	Activation	25616133	hsa-mir-143	hsa-miR-143-5p	hsa-miR-503-5p/hsa-miR-143-5p
hsa-miR-503-5p	MYB	26768615	MYB	hsa-mir-143	Activation	25616133	hsa-mir-143	hsa-miR-143-3p	hsa-miR-503-5p/hsa-miR-143-3p
hsa-miR-145-5p	KLF4	19409607	KLF4	hsa-mir-143	Repression	21673106	hsa-mir-143	hsa-miR-143-5p	hsa-miR-145-5p/hsa-miR-143-5p
hsa-miR-145-5p	KLF4	19409607	KLF4	hsa-mir-143	Repression	21673106	hsa-mir-143	hsa-miR-143-3p	hsa-miR-145-5p/hsa-miR-143-3p
hsa-miR-10b-5p	KLF4	20075075	KLF4	hsa-mir-143	Repression	21673106	hsa-mir-143	hsa-miR-143-5p	hsa-miR-10b-5p/hsa-miR-143-5p
hsa-miR-10b-5p	KLF4	20075075	KLF4	hsa-mir-143	Repression	21673106	hsa-mir-143	hsa-miR-143-3p	hsa-miR-10b-5p/hsa-miR-143-3p
hsa-miR-25-3p	KLF4	19541842	KLF4	hsa-mir-143	Repression	21673106	hsa-mir-143	hsa-miR-143-5p	hsa-miR-25-3p/hsa-miR-143-5p
hsa-miR-25-3p	KLF4	19541842	KLF4	hsa-mir-143	Repression	21673106	hsa-mir-143	hsa-miR-143-3p	hsa-miR-25-3p/hsa-miR-143-3p
hsa-miR-135b-5p	KLF4	20981674	KLF4	hsa-mir-143	Repression	21673106	hsa-mir-143	hsa-miR-143-5p	hsa-miR-135b-5p/hsa-miR-143-5p
hsa-miR-135b-5p	KLF4	20981674	KLF4	hsa-mir-143	Repression	21673106	hsa-mir-143	hsa-miR-143-3p	hsa-miR-135b-5p/hsa-miR-143-3p
hsa-miR-130a-3p	KLF4	20981674	KLF4	hsa-mir-143	Repression	21673106	hsa-mir-143	hsa-miR-143-5p	hsa-miR-130a-3p/hsa-miR-143-5p
hsa-miR-130a-3p	KLF4	20981674	KLF4	hsa-mir-143	Repression	21673106	hsa-mir-143	hsa-miR-143-3p	hsa-miR-130a-3p/hsa-miR-143-3p
hsa-miR-663a	KLF4	21378144	KLF4	hsa-mir-143	Repression	21673106	hsa-mir-143	hsa-miR-143-5p	hsa-miR-663a/hsa-miR-143-5p
hsa-miR-663a	KLF4	21378144	KLF4	hsa-mir-143	Repression	21673106	hsa-mir-143	hsa-miR-143-3p	hsa-miR-663a/hsa-miR-143-3p
hsa-miR-103a-3p	KLF4	22593189	KLF4	hsa-mir-143	Repression	21673106	hsa-mir-143	hsa-miR-143-5p	hsa-miR-103a-3p/hsa-miR-143-5p
hsa-miR-103a-3p	KLF4	22593189	KLF4	hsa-mir-143	Repression	21673106	hsa-mir-143	hsa-miR-143-3p	hsa-miR-103a-3p/hsa-miR-143-3p
hsa-miR-107	KLF4	22593189	KLF4	hsa-mir-143	Repression	21673106	hsa-mir-143	hsa-miR-143-5p	hsa-miR-107/hsa-miR-143-5p
hsa-miR-107	KLF4	22593189	KLF4	hsa-mir-143	Repression	21673106	hsa-mir-143	hsa-miR-143-3p	hsa-miR-107/hsa-miR-143-3p
hsa-miR-335-5p	KLF4	18185580	KLF4	hsa-mir-143	Repression	21673106	hsa-mir-143	hsa-miR-143-5p	hsa-miR-335-5p/hsa-miR-143-5p
hsa-miR-335-5p	KLF4	18185580	KLF4	hsa-mir-143	Repression	21673106	hsa-mir-143	hsa-miR-143-3p	hsa-miR-335-5p/hsa-miR-143-3p
hsa-miR-128-3p	KLF4	19409607	KLF4	hsa-mir-143	Repression	21673106	hsa-mir-143	hsa-miR-143-5p	hsa-miR-128-3p/hsa-miR-143-5p
hsa-miR-128-3p	KLF4	19409607	KLF4	hsa-mir-143	Repression	21673106	hsa-mir-143	hsa-miR-143-3p	hsa-miR-128-3p/hsa-miR-143-3p
hsa-miR-124-3p	KLF4	18668037	KLF4	hsa-mir-143	Repression	21673106	hsa-mir-143	hsa-miR-143-5p	hsa-miR-124-3p/hsa-miR-143-5p
hsa-miR-124-3p	KLF4	18668037	KLF4	hsa-mir-143	Repression	21673106	hsa-mir-143	hsa-miR-143-3p	hsa-miR-124-3p/hsa-miR-143-3p
hsa-miR-30b-5p	KLF4	23622248	KLF4	hsa-mir-143	Repression	21673106	hsa-mir-143	hsa-miR-143-5p	hsa-miR-30b-5p/hsa-miR-143-5p
hsa-miR-30b-5p	KLF4	23622248	KLF4	hsa-mir-143	Repression	21673106	hsa-mir-143	hsa-miR-143-3p	hsa-miR-30b-5p/hsa-miR-143-3p
hsa-miR-29a-3p	KLF4	24281002	KLF4	hsa-mir-143	Repression	21673106	hsa-mir-143	hsa-miR-143-5p	hsa-miR-29a-3p/hsa-miR-143-5p
hsa-miR-29a-3p	KLF4	24281002	KLF4	hsa-mir-143	Repression	21673106	hsa-mir-143	hsa-miR-143-3p	hsa-miR-29a-3p/hsa-miR-143-3p
hsa-miR-15a-5p	KLF4	23867820	KLF4	hsa-mir-143	Repression	21673106	hsa-mir-143	hsa-miR-143-5p	hsa-miR-15a-5p/hsa-miR-143-5p
hsa-miR-15a-5p	KLF4	23867820	KLF4	hsa-mir-143	Repression	21673106	hsa-mir-143	hsa-miR-143-3p	hsa-miR-15a-5p/hsa-miR-143-3p
hsa-miR-624-3p	KLF4	23807165	KLF4	hsa-mir-143	Repression	21673106	hsa-mir-143	hsa-miR-143-5p	hsa-miR-624-3p/hsa-miR-143-5p
hsa-miR-624-3p	KLF4	23807165	KLF4	hsa-mir-143	Repression	21673106	hsa-mir-143	hsa-miR-143-3p	hsa-miR-624-3p/hsa-miR-143-3p
hsa-miR-34a-5p	KLF4	24415058	KLF4	hsa-mir-143	Repression	21673106	hsa-mir-143	hsa-miR-143-5p	hsa-miR-34a-5p/hsa-miR-143-5p
hsa-miR-34a-5p	KLF4	24415058	KLF4	hsa-mir-143	Repression	21673106	hsa-mir-143	hsa-miR-143-3p	hsa-miR-34a-5p/hsa-miR-143-3p
hsa-miR-7-5p	KLF4	23384942	KLF4	hsa-mir-143	Repression	21673106	hsa-mir-143	hsa-miR-143-5p	hsa-miR-7-5p/hsa-miR-143-5p
hsa-miR-7-5p	KLF4	23384942	KLF4	hsa-mir-143	Repression	21673106	hsa-mir-143	hsa-miR-143-3p	hsa-miR-7-5p/hsa-miR-143-3p
hsa-miR-137	KLF4	24084696	KLF4	hsa-mir-143	Repression	21673106	hsa-mir-143	hsa-miR-143-5p	hsa-miR-137/hsa-miR-143-5p
hsa-miR-137	KLF4	24084696	KLF4	hsa-mir-143	Repression	21673106	hsa-mir-143	hsa-miR-143-3p	hsa-miR-137/hsa-miR-143-3p
hsa-miR-152-3p	KLF4	25218589	KLF4	hsa-mir-143	Repression	21673106	hsa-mir-143	hsa-miR-143-5p	hsa-miR-152-3p/hsa-miR-143-5p
hsa-miR-152-3p	KLF4	25218589	KLF4	hsa-mir-143	Repression	21673106	hsa-mir-143	hsa-miR-143-3p	hsa-miR-152-3p/hsa-miR-143-3p
hsa-miR-206	KLF4	24855559	KLF4	hsa-mir-143	Repression	21673106	hsa-mir-143	hsa-miR-143-5p	hsa-miR-206/hsa-miR-143-5p
hsa-miR-206	KLF4	24855559	KLF4	hsa-mir-143	Repression	21673106	hsa-mir-143	hsa-miR-143-3p	hsa-miR-206/hsa-miR-143-3p
hsa-miR-32-5p	KLF4	26471298	KLF4	hsa-mir-143	Repression	21673106	hsa-mir-143	hsa-miR-143-5p	hsa-miR-32-5p/hsa-miR-143-5p
hsa-miR-32-5p	KLF4	26471298	KLF4	hsa-mir-143	Repression	21673106	hsa-mir-143	hsa-miR-143-3p	hsa-miR-32-5p/hsa-miR-143-3p
hsa-miR-367-3p	KLF4	27335771	KLF4	hsa-mir-143	Repression	21673106	hsa-mir-143	hsa-miR-143-5p	hsa-miR-367-3p/hsa-miR-143-5p
hsa-miR-367-3p	KLF4	27335771	KLF4	hsa-mir-143	Repression	21673106	hsa-mir-143	hsa-miR-143-3p	hsa-miR-367-3p/hsa-miR-143-3p
hsa-miR-92a-3p	KLF4	27411964	KLF4	hsa-mir-143	Repression	21673106	hsa-mir-143	hsa-miR-143-5p	hsa-miR-92a-3p/hsa-miR-143-5p
hsa-miR-92a-3p	KLF4	27411964	KLF4	hsa-mir-143	Repression	21673106	hsa-mir-143	hsa-miR-143-3p	hsa-miR-92a-3p/hsa-miR-143-3p
hsa-miR-135a-5p	KLF4	27302923	KLF4	hsa-mir-143	Repression	21673106	hsa-mir-143	hsa-miR-143-5p	hsa-miR-135a-5p/hsa-miR-143-5p
hsa-miR-135a-5p	KLF4	27302923	KLF4	hsa-mir-143	Repression	21673106	hsa-mir-143	hsa-miR-143-3p	hsa-miR-135a-5p/hsa-miR-143-3p
hsa-miR-29c-3p	KLF4	26020233	KLF4	hsa-mir-143	Repression	21673106	hsa-mir-143	hsa-miR-143-5p	hsa-miR-29c-3p/hsa-miR-143-5p
hsa-miR-29c-3p	KLF4	26020233	KLF4	hsa-mir-143	Repression	21673106	hsa-mir-143	hsa-miR-143-3p	hsa-miR-29c-3p/hsa-miR-143-3p
hsa-miR-375	KLF4	27279635	KLF4	hsa-mir-143	Repression	21673106	hsa-mir-143	hsa-miR-143-5p	hsa-miR-375/hsa-miR-143-5p
hsa-miR-375	KLF4	27279635	KLF4	hsa-mir-143	Repression	21673106	hsa-mir-143	hsa-miR-143-3p	hsa-miR-375/hsa-miR-143-3p
hsa-miR-20b-5p	STAT3	20232316	STAT3	hsa-mir-143	Activation	27767041	hsa-mir-143	hsa-miR-143-5p	hsa-miR-20b-5p/hsa-miR-143-5p
hsa-miR-20b-5p	STAT3	20232316	STAT3	hsa-mir-143	Activation	27767041	hsa-mir-143	hsa-miR-143-3p	hsa-miR-20b-5p/hsa-miR-143-3p
hsa-miR-125b-5p	STAT3	17891175	STAT3	hsa-mir-143	Activation	27767041	hsa-mir-143	hsa-miR-143-5p	hsa-miR-125b-5p/hsa-miR-143-5p
hsa-miR-125b-5p	STAT3	17891175	STAT3	hsa-mir-143	Activation	27767041	hsa-mir-143	hsa-miR-143-3p	hsa-miR-125b-5p/hsa-miR-143-3p
hsa-miR-337-3p	STAT3	22723956	STAT3	hsa-mir-143	Activation	27767041	hsa-mir-143	hsa-miR-143-5p	hsa-miR-337-3p/hsa-miR-143-5p
hsa-miR-337-3p	STAT3	22723956	STAT3	hsa-mir-143	Activation	27767041	hsa-mir-143	hsa-miR-143-3p	hsa-miR-337-3p/hsa-miR-143-3p
hsa-miR-155-5p	STAT3	18668040	STAT3	hsa-mir-143	Activation	27767041	hsa-mir-143	hsa-miR-143-5p	hsa-miR-155-5p/hsa-miR-143-5p
hsa-miR-155-5p	STAT3	18668040	STAT3	hsa-mir-143	Activation	27767041	hsa-mir-143	hsa-miR-143-3p	hsa-miR-155-5p/hsa-miR-143-3p
hsa-miR-93-5p	STAT3	20371350	STAT3	hsa-mir-143	Activation	27767041	hsa-mir-143	hsa-miR-143-5p	hsa-miR-93-5p/hsa-miR-143-5p
hsa-miR-93-5p	STAT3	20371350	STAT3	hsa-mir-143	Activation	27767041	hsa-mir-143	hsa-miR-143-3p	hsa-miR-93-5p/hsa-miR-143-3p
hsa-miR-21-5p	STAT3	20048743	STAT3	hsa-mir-143	Activation	27767041	hsa-mir-143	hsa-miR-143-5p	hsa-miR-21-5p/hsa-miR-143-5p
hsa-miR-21-5p	STAT3	20048743	STAT3	hsa-mir-143	Activation	27767041	hsa-mir-143	hsa-miR-143-3p	hsa-miR-21-5p/hsa-miR-143-3p
hsa-miR-92a-3p	STAT3	23622248	STAT3	hsa-mir-143	Activation	27767041	hsa-mir-143	hsa-miR-143-5p	hsa-miR-92a-3p/hsa-miR-143-5p
hsa-miR-92a-3p	STAT3	23622248	STAT3	hsa-mir-143	Activation	27767041	hsa-mir-143	hsa-miR-143-3p	hsa-miR-92a-3p/hsa-miR-143-3p
hsa-miR-20a-5p	STAT3	23622248	STAT3	hsa-mir-143	Activation	27767041	hsa-mir-143	hsa-miR-143-5p	hsa-miR-20a-5p/hsa-miR-143-5p
hsa-miR-20a-5p	STAT3	23622248	STAT3	hsa-mir-143	Activation	27767041	hsa-mir-143	hsa-miR-143-3p	hsa-miR-20a-5p/hsa-miR-143-3p
hsa-let-7e-5p	STAT3	23622248	STAT3	hsa-mir-143	Activation	27767041	hsa-mir-143	hsa-miR-143-5p	hsa-let-7e-5p/hsa-miR-143-5p
hsa-let-7e-5p	STAT3	23622248	STAT3	hsa-mir-143	Activation	27767041	hsa-mir-143	hsa-miR-143-3p	hsa-let-7e-5p/hsa-miR-143-3p
hsa-miR-124-3p	STAT3	24287565	STAT3	hsa-mir-143	Activation	27767041	hsa-mir-143	hsa-miR-143-5p	hsa-miR-124-3p/hsa-miR-143-5p
hsa-miR-124-3p	STAT3	24287565	STAT3	hsa-mir-143	Activation	27767041	hsa-mir-143	hsa-miR-143-3p	hsa-miR-124-3p/hsa-miR-143-3p
hsa-miR-130b-3p	STAT3	24040078	STAT3	hsa-mir-143	Activation	27767041	hsa-mir-143	hsa-miR-143-5p	hsa-miR-130b-3p/hsa-miR-143-5p
hsa-miR-130b-3p	STAT3	24040078	STAT3	hsa-mir-143	Activation	27767041	hsa-mir-143	hsa-miR-143-3p	hsa-miR-130b-3p/hsa-miR-143-3p
hsa-miR-106a-5p	STAT3	23836497	STAT3	hsa-mir-143	Activation	27767041	hsa-mir-143	hsa-miR-143-5p	hsa-miR-106a-5p/hsa-miR-143-5p
hsa-miR-106a-5p	STAT3	23836497	STAT3	hsa-mir-143	Activation	27767041	hsa-mir-143	hsa-miR-143-3p	hsa-miR-106a-5p/hsa-miR-143-3p
hsa-miR-106b-5p	STAT3	25307786	STAT3	hsa-mir-143	Activation	27767041	hsa-mir-143	hsa-miR-143-5p	hsa-miR-106b-5p/hsa-miR-143-5p
hsa-miR-106b-5p	STAT3	25307786	STAT3	hsa-mir-143	Activation	27767041	hsa-mir-143	hsa-miR-143-3p	hsa-miR-106b-5p/hsa-miR-143-3p
hsa-miR-874-3p	STAT3	25596740	STAT3	hsa-mir-143	Activation	27767041	hsa-mir-143	hsa-miR-143-5p	hsa-miR-874-3p/hsa-miR-143-5p
hsa-miR-874-3p	STAT3	25596740	STAT3	hsa-mir-143	Activation	27767041	hsa-mir-143	hsa-miR-143-3p	hsa-miR-874-3p/hsa-miR-143-3p
hsa-miR-4516	STAT3	24610393	STAT3	hsa-mir-143	Activation	27767041	hsa-mir-143	hsa-miR-143-5p	hsa-miR-4516/hsa-miR-143-5p
hsa-miR-4516	STAT3	24610393	STAT3	hsa-mir-143	Activation	27767041	hsa-mir-143	hsa-miR-143-3p	hsa-miR-4516/hsa-miR-143-3p
hsa-miR-17-5p	STAT3	25594054	STAT3	hsa-mir-143	Activation	27767041	hsa-mir-143	hsa-miR-143-5p	hsa-miR-17-5p/hsa-miR-143-5p
hsa-miR-17-5p	STAT3	25594054	STAT3	hsa-mir-143	Activation	27767041	hsa-mir-143	hsa-miR-143-3p	hsa-miR-17-5p/hsa-miR-143-3p
hsa-miR-200a-3p	STAT3	26535690	STAT3	hsa-mir-143	Activation	27767041	hsa-mir-143	hsa-miR-143-5p	hsa-miR-200a-3p/hsa-miR-143-5p
hsa-miR-200a-3p	STAT3	26535690	STAT3	hsa-mir-143	Activation	27767041	hsa-mir-143	hsa-miR-143-3p	hsa-miR-200a-3p/hsa-miR-143-3p
hsa-miR-544a	STAT3	27186677	STAT3	hsa-mir-143	Activation	27767041	hsa-mir-143	hsa-miR-143-5p	hsa-miR-544a/hsa-miR-143-5p
hsa-miR-544a	STAT3	27186677	STAT3	hsa-mir-143	Activation	27767041	hsa-mir-143	hsa-miR-143-3p	hsa-miR-544a/hsa-miR-143-3p
hsa-miR-181a-5p	STAT3	24329418	STAT3	hsa-mir-143	Activation	27767041	hsa-mir-143	hsa-miR-143-5p	hsa-miR-181a-5p/hsa-miR-143-5p
hsa-miR-181a-5p	STAT3	24329418	STAT3	hsa-mir-143	Activation	27767041	hsa-mir-143	hsa-miR-143-3p	hsa-miR-181a-5p/hsa-miR-143-3p
hsa-miR-1234-3p	STAT3	23841503	STAT3	hsa-mir-143	Activation	27767041	hsa-mir-143	hsa-miR-143-5p	hsa-miR-1234-3p/hsa-miR-143-5p
hsa-miR-1234-3p	STAT3	23841503	STAT3	hsa-mir-143	Activation	27767041	hsa-mir-143	hsa-miR-143-3p	hsa-miR-1234-3p/hsa-miR-143-3p
hsa-miR-1181	STAT3	25444909	STAT3	hsa-mir-143	Activation	27767041	hsa-mir-143	hsa-miR-143-5p	hsa-miR-1181/hsa-miR-143-5p
hsa-miR-1181	STAT3	25444909	STAT3	hsa-mir-143	Activation	27767041	hsa-mir-143	hsa-miR-143-3p	hsa-miR-1181/hsa-miR-143-3p
hsa-miR-6878-5p	STAT3	23592263	STAT3	hsa-mir-143	Activation	27767041	hsa-mir-143	hsa-miR-143-5p	hsa-miR-6878-5p/hsa-miR-143-5p
hsa-miR-6878-5p	STAT3	23592263	STAT3	hsa-mir-143	Activation	27767041	hsa-mir-143	hsa-miR-143-3p	hsa-miR-6878-5p/hsa-miR-143-3p
hsa-miR-5681a	STAT3	23592263	STAT3	hsa-mir-143	Activation	27767041	hsa-mir-143	hsa-miR-143-5p	hsa-miR-5681a/hsa-miR-143-5p
hsa-miR-5681a	STAT3	23592263	STAT3	hsa-mir-143	Activation	27767041	hsa-mir-143	hsa-miR-143-3p	hsa-miR-5681a/hsa-miR-143-3p
hsa-miR-6837-5p	STAT3	23592263	STAT3	hsa-mir-143	Activation	27767041	hsa-mir-143	hsa-miR-143-5p	hsa-miR-6837-5p/hsa-miR-143-5p
hsa-miR-6837-5p	STAT3	23592263	STAT3	hsa-mir-143	Activation	27767041	hsa-mir-143	hsa-miR-143-3p	hsa-miR-6837-5p/hsa-miR-143-3p
hsa-miR-4685-5p	STAT3	23592263	STAT3	hsa-mir-143	Activation	27767041	hsa-mir-143	hsa-miR-143-5p	hsa-miR-4685-5p/hsa-miR-143-5p
hsa-miR-4685-5p	STAT3	23592263	STAT3	hsa-mir-143	Activation	27767041	hsa-mir-143	hsa-miR-143-3p	hsa-miR-4685-5p/hsa-miR-143-3p
hsa-miR-7113-5p	STAT3	23592263	STAT3	hsa-mir-143	Activation	27767041	hsa-mir-143	hsa-miR-143-5p	hsa-miR-7113-5p/hsa-miR-143-5p
hsa-miR-7113-5p	STAT3	23592263	STAT3	hsa-mir-143	Activation	27767041	hsa-mir-143	hsa-miR-143-3p	hsa-miR-7113-5p/hsa-miR-143-3p
hsa-miR-6754-5p	STAT3	23592263	STAT3	hsa-mir-143	Activation	27767041	hsa-mir-143	hsa-miR-143-5p	hsa-miR-6754-5p/hsa-miR-143-5p
hsa-miR-6754-5p	STAT3	23592263	STAT3	hsa-mir-143	Activation	27767041	hsa-mir-143	hsa-miR-143-3p	hsa-miR-6754-5p/hsa-miR-143-3p
hsa-miR-4270	STAT3	23592263	STAT3	hsa-mir-143	Activation	27767041	hsa-mir-143	hsa-miR-143-5p	hsa-miR-4270/hsa-miR-143-5p
hsa-miR-4270	STAT3	23592263	STAT3	hsa-mir-143	Activation	27767041	hsa-mir-143	hsa-miR-143-3p	hsa-miR-4270/hsa-miR-143-3p
hsa-miR-4441	STAT3	23592263	STAT3	hsa-mir-143	Activation	27767041	hsa-mir-143	hsa-miR-143-5p	hsa-miR-4441/hsa-miR-143-5p
hsa-miR-4441	STAT3	23592263	STAT3	hsa-mir-143	Activation	27767041	hsa-mir-143	hsa-miR-143-3p	hsa-miR-4441/hsa-miR-143-3p
hsa-miR-922	STAT3	23592263	STAT3	hsa-mir-143	Activation	27767041	hsa-mir-143	hsa-miR-143-5p	hsa-miR-922/hsa-miR-143-5p
hsa-miR-922	STAT3	23592263	STAT3	hsa-mir-143	Activation	27767041	hsa-mir-143	hsa-miR-143-3p	hsa-miR-922/hsa-miR-143-3p
hsa-miR-6760-5p	STAT3	23592263	STAT3	hsa-mir-143	Activation	27767041	hsa-mir-143	hsa-miR-143-5p	hsa-miR-6760-5p/hsa-miR-143-5p
hsa-miR-6760-5p	STAT3	23592263	STAT3	hsa-mir-143	Activation	27767041	hsa-mir-143	hsa-miR-143-3p	hsa-miR-6760-5p/hsa-miR-143-3p
hsa-miR-1288-5p	STAT3	23592263	STAT3	hsa-mir-143	Activation	27767041	hsa-mir-143	hsa-miR-143-5p	hsa-miR-1288-5p/hsa-miR-143-5p
hsa-miR-1288-5p	STAT3	23592263	STAT3	hsa-mir-143	Activation	27767041	hsa-mir-143	hsa-miR-143-3p	hsa-miR-1288-5p/hsa-miR-143-3p
hsa-miR-6871-3p	STAT3	23592263	STAT3	hsa-mir-143	Activation	27767041	hsa-mir-143	hsa-miR-143-5p	hsa-miR-6871-3p/hsa-miR-143-5p
hsa-miR-6871-3p	STAT3	23592263	STAT3	hsa-mir-143	Activation	27767041	hsa-mir-143	hsa-miR-143-3p	hsa-miR-6871-3p/hsa-miR-143-3p
hsa-miR-6809-3p	STAT3	23592263	STAT3	hsa-mir-143	Activation	27767041	hsa-mir-143	hsa-miR-143-5p	hsa-miR-6809-3p/hsa-miR-143-5p
hsa-miR-6809-3p	STAT3	23592263	STAT3	hsa-mir-143	Activation	27767041	hsa-mir-143	hsa-miR-143-3p	hsa-miR-6809-3p/hsa-miR-143-3p
hsa-miR-6833-3p	STAT3	23592263	STAT3	hsa-mir-143	Activation	27767041	hsa-mir-143	hsa-miR-143-5p	hsa-miR-6833-3p/hsa-miR-143-5p
hsa-miR-6833-3p	STAT3	23592263	STAT3	hsa-mir-143	Activation	27767041	hsa-mir-143	hsa-miR-143-3p	hsa-miR-6833-3p/hsa-miR-143-3p
hsa-miR-4768-5p	STAT3	23592263	STAT3	hsa-mir-143	Activation	27767041	hsa-mir-143	hsa-miR-143-5p	hsa-miR-4768-5p/hsa-miR-143-5p
hsa-miR-4768-5p	STAT3	23592263	STAT3	hsa-mir-143	Activation	27767041	hsa-mir-143	hsa-miR-143-3p	hsa-miR-4768-5p/hsa-miR-143-3p
hsa-miR-1178-3p	STAT3	23592263	STAT3	hsa-mir-143	Activation	27767041	hsa-mir-143	hsa-miR-143-5p	hsa-miR-1178-3p/hsa-miR-143-5p
hsa-miR-1178-3p	STAT3	23592263	STAT3	hsa-mir-143	Activation	27767041	hsa-mir-143	hsa-miR-143-3p	hsa-miR-1178-3p/hsa-miR-143-3p
hsa-miR-7158-5p	STAT3	23592263	STAT3	hsa-mir-143	Activation	27767041	hsa-mir-143	hsa-miR-143-5p	hsa-miR-7158-5p/hsa-miR-143-5p
hsa-miR-7158-5p	STAT3	23592263	STAT3	hsa-mir-143	Activation	27767041	hsa-mir-143	hsa-miR-143-3p	hsa-miR-7158-5p/hsa-miR-143-3p
hsa-miR-4684-5p	STAT3	23592263	STAT3	hsa-mir-143	Activation	27767041	hsa-mir-143	hsa-miR-143-5p	hsa-miR-4684-5p/hsa-miR-143-5p
hsa-miR-4684-5p	STAT3	23592263	STAT3	hsa-mir-143	Activation	27767041	hsa-mir-143	hsa-miR-143-3p	hsa-miR-4684-5p/hsa-miR-143-3p
hsa-miR-138-2-3p	STAT3	23592263	STAT3	hsa-mir-143	Activation	27767041	hsa-mir-143	hsa-miR-143-5p	hsa-miR-138-2-3p/hsa-miR-143-5p
hsa-miR-138-2-3p	STAT3	23592263	STAT3	hsa-mir-143	Activation	27767041	hsa-mir-143	hsa-miR-143-3p	hsa-miR-138-2-3p/hsa-miR-143-3p
hsa-miR-371b-3p	STAT3	23592263	STAT3	hsa-mir-143	Activation	27767041	hsa-mir-143	hsa-miR-143-5p	hsa-miR-371b-3p/hsa-miR-143-5p
hsa-miR-371b-3p	STAT3	23592263	STAT3	hsa-mir-143	Activation	27767041	hsa-mir-143	hsa-miR-143-3p	hsa-miR-371b-3p/hsa-miR-143-3p
hsa-miR-548n	STAT3	23592263	STAT3	hsa-mir-143	Activation	27767041	hsa-mir-143	hsa-miR-143-5p	hsa-miR-548n/hsa-miR-143-5p
hsa-miR-548n	STAT3	23592263	STAT3	hsa-mir-143	Activation	27767041	hsa-mir-143	hsa-miR-143-3p	hsa-miR-548n/hsa-miR-143-3p
hsa-miR-6875-3p	STAT3	23824327	STAT3	hsa-mir-143	Activation	27767041	hsa-mir-143	hsa-miR-143-5p	hsa-miR-6875-3p/hsa-miR-143-5p
hsa-miR-6875-3p	STAT3	23824327	STAT3	hsa-mir-143	Activation	27767041	hsa-mir-143	hsa-miR-143-3p	hsa-miR-6875-3p/hsa-miR-143-3p
hsa-miR-5581-3p	STAT3	23824327	STAT3	hsa-mir-143	Activation	27767041	hsa-mir-143	hsa-miR-143-5p	hsa-miR-5581-3p/hsa-miR-143-5p
hsa-miR-5581-3p	STAT3	23824327	STAT3	hsa-mir-143	Activation	27767041	hsa-mir-143	hsa-miR-143-3p	hsa-miR-5581-3p/hsa-miR-143-3p
hsa-miR-4778-3p	STAT3	23824327	STAT3	hsa-mir-143	Activation	27767041	hsa-mir-143	hsa-miR-143-5p	hsa-miR-4778-3p/hsa-miR-143-5p
hsa-miR-4778-3p	STAT3	23824327	STAT3	hsa-mir-143	Activation	27767041	hsa-mir-143	hsa-miR-143-3p	hsa-miR-4778-3p/hsa-miR-143-3p
hsa-miR-7110-3p	STAT3	23824327	STAT3	hsa-mir-143	Activation	27767041	hsa-mir-143	hsa-miR-143-5p	hsa-miR-7110-3p/hsa-miR-143-5p
hsa-miR-7110-3p	STAT3	23824327	STAT3	hsa-mir-143	Activation	27767041	hsa-mir-143	hsa-miR-143-3p	hsa-miR-7110-3p/hsa-miR-143-3p
hsa-miR-6845-3p	STAT3	23824327	STAT3	hsa-mir-143	Activation	27767041	hsa-mir-143	hsa-miR-143-5p	hsa-miR-6845-3p/hsa-miR-143-5p
hsa-miR-6845-3p	STAT3	23824327	STAT3	hsa-mir-143	Activation	27767041	hsa-mir-143	hsa-miR-143-3p	hsa-miR-6845-3p/hsa-miR-143-3p
hsa-miR-877-3p	STAT3	23824327	STAT3	hsa-mir-143	Activation	27767041	hsa-mir-143	hsa-miR-143-5p	hsa-miR-877-3p/hsa-miR-143-5p
hsa-miR-877-3p	STAT3	23824327	STAT3	hsa-mir-143	Activation	27767041	hsa-mir-143	hsa-miR-143-3p	hsa-miR-877-3p/hsa-miR-143-3p
hsa-miR-618	STAT3	23824327	STAT3	hsa-mir-143	Activation	27767041	hsa-mir-143	hsa-miR-143-5p	hsa-miR-618/hsa-miR-143-5p
hsa-miR-618	STAT3	23824327	STAT3	hsa-mir-143	Activation	27767041	hsa-mir-143	hsa-miR-143-3p	hsa-miR-618/hsa-miR-143-3p
hsa-miR-6807-5p	STAT3	23824327	STAT3	hsa-mir-143	Activation	27767041	hsa-mir-143	hsa-miR-143-5p	hsa-miR-6807-5p/hsa-miR-143-5p
hsa-miR-6807-5p	STAT3	23824327	STAT3	hsa-mir-143	Activation	27767041	hsa-mir-143	hsa-miR-143-3p	hsa-miR-6807-5p/hsa-miR-143-3p
hsa-miR-4720-3p	STAT3	23824327	STAT3	hsa-mir-143	Activation	27767041	hsa-mir-143	hsa-miR-143-5p	hsa-miR-4720-3p/hsa-miR-143-5p
hsa-miR-4720-3p	STAT3	23824327	STAT3	hsa-mir-143	Activation	27767041	hsa-mir-143	hsa-miR-143-3p	hsa-miR-4720-3p/hsa-miR-143-3p
hsa-miR-6762-3p	STAT3	23824327	STAT3	hsa-mir-143	Activation	27767041	hsa-mir-143	hsa-miR-143-5p	hsa-miR-6762-3p/hsa-miR-143-5p
hsa-miR-6762-3p	STAT3	23824327	STAT3	hsa-mir-143	Activation	27767041	hsa-mir-143	hsa-miR-143-3p	hsa-miR-6762-3p/hsa-miR-143-3p
hsa-miR-4804-3p	STAT3	23824327	STAT3	hsa-mir-143	Activation	27767041	hsa-mir-143	hsa-miR-143-5p	hsa-miR-4804-3p/hsa-miR-143-5p
hsa-miR-4804-3p	STAT3	23824327	STAT3	hsa-mir-143	Activation	27767041	hsa-mir-143	hsa-miR-143-3p	hsa-miR-4804-3p/hsa-miR-143-3p
hsa-miR-6872-3p	STAT3	23824327	STAT3	hsa-mir-143	Activation	27767041	hsa-mir-143	hsa-miR-143-5p	hsa-miR-6872-3p/hsa-miR-143-5p
hsa-miR-6872-3p	STAT3	23824327	STAT3	hsa-mir-143	Activation	27767041	hsa-mir-143	hsa-miR-143-3p	hsa-miR-6872-3p/hsa-miR-143-3p
hsa-miR-7151-3p	STAT3	23824327	STAT3	hsa-mir-143	Activation	27767041	hsa-mir-143	hsa-miR-143-5p	hsa-miR-7151-3p/hsa-miR-143-5p
hsa-miR-7151-3p	STAT3	23824327	STAT3	hsa-mir-143	Activation	27767041	hsa-mir-143	hsa-miR-143-3p	hsa-miR-7151-3p/hsa-miR-143-3p
hsa-miR-5095	STAT3	23824327	STAT3	hsa-mir-143	Activation	27767041	hsa-mir-143	hsa-miR-143-5p	hsa-miR-5095/hsa-miR-143-5p
hsa-miR-5095	STAT3	23824327	STAT3	hsa-mir-143	Activation	27767041	hsa-mir-143	hsa-miR-143-3p	hsa-miR-5095/hsa-miR-143-3p
hsa-miR-365b-5p	STAT3	23824327	STAT3	hsa-mir-143	Activation	27767041	hsa-mir-143	hsa-miR-143-5p	hsa-miR-365b-5p/hsa-miR-143-5p
hsa-miR-365b-5p	STAT3	23824327	STAT3	hsa-mir-143	Activation	27767041	hsa-mir-143	hsa-miR-143-3p	hsa-miR-365b-5p/hsa-miR-143-3p
hsa-miR-365a-5p	STAT3	23824327	STAT3	hsa-mir-143	Activation	27767041	hsa-mir-143	hsa-miR-143-5p	hsa-miR-365a-5p/hsa-miR-143-5p
hsa-miR-365a-5p	STAT3	23824327	STAT3	hsa-mir-143	Activation	27767041	hsa-mir-143	hsa-miR-143-3p	hsa-miR-365a-5p/hsa-miR-143-3p
hsa-miR-8052	STAT3	23824327	STAT3	hsa-mir-143	Activation	27767041	hsa-mir-143	hsa-miR-143-5p	hsa-miR-8052/hsa-miR-143-5p
hsa-miR-8052	STAT3	23824327	STAT3	hsa-mir-143	Activation	27767041	hsa-mir-143	hsa-miR-143-3p	hsa-miR-8052/hsa-miR-143-3p
hsa-miR-3199	STAT3	23824327	STAT3	hsa-mir-143	Activation	27767041	hsa-mir-143	hsa-miR-143-5p	hsa-miR-3199/hsa-miR-143-5p
hsa-miR-3199	STAT3	23824327	STAT3	hsa-mir-143	Activation	27767041	hsa-mir-143	hsa-miR-143-3p	hsa-miR-3199/hsa-miR-143-3p
hsa-miR-6789-3p	STAT3	23824327	STAT3	hsa-mir-143	Activation	27767041	hsa-mir-143	hsa-miR-143-5p	hsa-miR-6789-3p/hsa-miR-143-5p
hsa-miR-6789-3p	STAT3	23824327	STAT3	hsa-mir-143	Activation	27767041	hsa-mir-143	hsa-miR-143-3p	hsa-miR-6789-3p/hsa-miR-143-3p
hsa-miR-500b-3p	STAT3	23824327	STAT3	hsa-mir-143	Activation	27767041	hsa-mir-143	hsa-miR-143-5p	hsa-miR-500b-3p/hsa-miR-143-5p
hsa-miR-500b-3p	STAT3	23824327	STAT3	hsa-mir-143	Activation	27767041	hsa-mir-143	hsa-miR-143-3p	hsa-miR-500b-3p/hsa-miR-143-3p
hsa-miR-4438	STAT3	23824327	STAT3	hsa-mir-143	Activation	27767041	hsa-mir-143	hsa-miR-143-5p	hsa-miR-4438/hsa-miR-143-5p
hsa-miR-4438	STAT3	23824327	STAT3	hsa-mir-143	Activation	27767041	hsa-mir-143	hsa-miR-143-3p	hsa-miR-4438/hsa-miR-143-3p
hsa-miR-519d-3p	STAT3	22473208	STAT3	hsa-mir-143	Activation	27767041	hsa-mir-143	hsa-miR-143-5p	hsa-miR-519d-3p/hsa-miR-143-5p
hsa-miR-519d-3p	STAT3	22473208	STAT3	hsa-mir-143	Activation	27767041	hsa-mir-143	hsa-miR-143-3p	hsa-miR-519d-3p/hsa-miR-143-3p
hsa-miR-520c-3p	STAT3	28112380	STAT3	hsa-mir-143	Activation	27767041	hsa-mir-143	hsa-miR-143-5p	hsa-miR-520c-3p/hsa-miR-143-5p
hsa-miR-520c-3p	STAT3	28112380	STAT3	hsa-mir-143	Activation	27767041	hsa-mir-143	hsa-miR-143-3p	hsa-miR-520c-3p/hsa-miR-143-3p
hsa-miR-125a-5p	STAT3	26389681	STAT3	hsa-mir-143	Activation	27767041	hsa-mir-143	hsa-miR-143-5p	hsa-miR-125a-5p/hsa-miR-143-5p
hsa-miR-125a-5p	STAT3	26389681	STAT3	hsa-mir-143	Activation	27767041	hsa-mir-143	hsa-miR-143-3p	hsa-miR-125a-5p/hsa-miR-143-3p
hsa-miR-21-3p	STAT3	27895788	STAT3	hsa-mir-143	Activation	27767041	hsa-mir-143	hsa-miR-143-5p	hsa-miR-21-3p/hsa-miR-143-5p
hsa-miR-21-3p	STAT3	27895788	STAT3	hsa-mir-143	Activation	27767041	hsa-mir-143	hsa-miR-143-3p	hsa-miR-21-3p/hsa-miR-143-3p
hsa-miR-519a-3p	STAT3	26970980	STAT3	hsa-mir-143	Activation	27767041	hsa-mir-143	hsa-miR-143-5p	hsa-miR-519a-3p/hsa-miR-143-5p
hsa-miR-519a-3p	STAT3	26970980	STAT3	hsa-mir-143	Activation	27767041	hsa-mir-143	hsa-miR-143-3p	hsa-miR-519a-3p/hsa-miR-143-3p
hsa-miR-148a-3p	STAT3	28280370	STAT3	hsa-mir-143	Activation	27767041	hsa-mir-143	hsa-miR-143-5p	hsa-miR-148a-3p/hsa-miR-143-5p
hsa-miR-148a-3p	STAT3	28280370	STAT3	hsa-mir-143	Activation	27767041	hsa-mir-143	hsa-miR-143-3p	hsa-miR-148a-3p/hsa-miR-143-3p
hsa-miR-223-3p	STAT3	26348153	STAT3	hsa-mir-143	Activation	27767041	hsa-mir-143	hsa-miR-143-5p	hsa-miR-223-3p/hsa-miR-143-5p
hsa-miR-223-3p	STAT3	26348153	STAT3	hsa-mir-143	Activation	27767041	hsa-mir-143	hsa-miR-143-3p	hsa-miR-223-3p/hsa-miR-143-3p
hsa-let-7c-5p	STAT3	26851791	STAT3	hsa-mir-143	Activation	27767041	hsa-mir-143	hsa-miR-143-5p	hsa-let-7c-5p/hsa-miR-143-5p
hsa-let-7c-5p	STAT3	26851791	STAT3	hsa-mir-143	Activation	27767041	hsa-mir-143	hsa-miR-143-3p	hsa-let-7c-5p/hsa-miR-143-3p
hsa-miR-29b-1-5p	STAT3	28122338	STAT3	hsa-mir-143	Activation	27767041	hsa-mir-143	hsa-miR-143-5p	hsa-miR-29b-1-5p/hsa-miR-143-5p
hsa-miR-29b-1-5p	STAT3	28122338	STAT3	hsa-mir-143	Activation	27767041	hsa-mir-143	hsa-miR-143-3p	hsa-miR-29b-1-5p/hsa-miR-143-3p
hsa-miR-23a-3p	STAT3	26314966	STAT3	hsa-mir-143	Activation	27767041	hsa-mir-143	hsa-miR-143-5p	hsa-miR-23a-3p/hsa-miR-143-5p
hsa-miR-23a-3p	STAT3	26314966	STAT3	hsa-mir-143	Activation	27767041	hsa-mir-143	hsa-miR-143-3p	hsa-miR-23a-3p/hsa-miR-143-3p
hsa-miR-323a-3p	STAT3	27059796	STAT3	hsa-mir-143	Activation	27767041	hsa-mir-143	hsa-miR-143-5p	hsa-miR-323a-3p/hsa-miR-143-5p
hsa-miR-323a-3p	STAT3	27059796	STAT3	hsa-mir-143	Activation	27767041	hsa-mir-143	hsa-miR-143-3p	hsa-miR-323a-3p/hsa-miR-143-3p
hsa-miR-375	STAT3	28186962	STAT3	hsa-mir-143	Activation	27767041	hsa-mir-143	hsa-miR-143-5p	hsa-miR-375/hsa-miR-143-5p
hsa-miR-375	STAT3	28186962	STAT3	hsa-mir-143	Activation	27767041	hsa-mir-143	hsa-miR-143-3p	hsa-miR-375/hsa-miR-143-3p
hsa-miR-124-5p	STAT3	27977009	STAT3	hsa-mir-143	Activation	27767041	hsa-mir-143	hsa-miR-143-5p	hsa-miR-124-5p/hsa-miR-143-5p
hsa-miR-124-5p	STAT3	27977009	STAT3	hsa-mir-143	Activation	27767041	hsa-mir-143	hsa-miR-143-3p	hsa-miR-124-5p/hsa-miR-143-3p
hsa-miR-29b-3p	STAT3	26175849	STAT3	hsa-mir-143	Activation	27767041	hsa-mir-143	hsa-miR-143-5p	hsa-miR-29b-3p/hsa-miR-143-5p
hsa-miR-29b-3p	STAT3	26175849	STAT3	hsa-mir-143	Activation	27767041	hsa-mir-143	hsa-miR-143-3p	hsa-miR-29b-3p/hsa-miR-143-3p
hsa-let-7a-5p	STAT3	27932893	STAT3	hsa-mir-143	Activation	27767041	hsa-mir-143	hsa-miR-143-5p	hsa-let-7a-5p/hsa-miR-143-5p
hsa-let-7a-5p	STAT3	27932893	STAT3	hsa-mir-143	Activation	27767041	hsa-mir-143	hsa-miR-143-3p	hsa-let-7a-5p/hsa-miR-143-3p
hsa-miR-340-5p	STAT3	28413603	STAT3	hsa-mir-143	Activation	27767041	hsa-mir-143	hsa-miR-143-5p	hsa-miR-340-5p/hsa-miR-143-5p
hsa-miR-340-5p	STAT3	28413603	STAT3	hsa-mir-143	Activation	27767041	hsa-mir-143	hsa-miR-143-3p	hsa-miR-340-5p/hsa-miR-143-3p
hsa-miR-410-5p	STAT3	27351906	STAT3	hsa-mir-143	Activation	27767041	hsa-mir-143	hsa-miR-143-5p	hsa-miR-410-5p/hsa-miR-143-5p
hsa-miR-410-5p	STAT3	27351906	STAT3	hsa-mir-143	Activation	27767041	hsa-mir-143	hsa-miR-143-3p	hsa-miR-410-5p/hsa-miR-143-3p
hsa-miR-302c-3p	ESR1	19684618	ESR1	hsa-mir-143	Activation	26311719	hsa-mir-143	hsa-miR-143-5p	hsa-miR-302c-3p/hsa-miR-143-5p
hsa-miR-302c-3p	ESR1	19684618	ESR1	hsa-mir-143	Activation	26311719	hsa-mir-143	hsa-miR-143-3p	hsa-miR-302c-3p/hsa-miR-143-3p
hsa-miR-206	ESR1	18593897	ESR1	hsa-mir-143	Activation	26311719	hsa-mir-143	hsa-miR-143-5p	hsa-miR-206/hsa-miR-143-5p
hsa-miR-206	ESR1	18593897	ESR1	hsa-mir-143	Activation	26311719	hsa-mir-143	hsa-miR-143-3p	hsa-miR-206/hsa-miR-143-3p
hsa-miR-193b-3p	ESR1	19684618	ESR1	hsa-mir-143	Activation	26311719	hsa-mir-143	hsa-miR-143-5p	hsa-miR-193b-3p/hsa-miR-143-5p
hsa-miR-193b-3p	ESR1	19684618	ESR1	hsa-mir-143	Activation	26311719	hsa-mir-143	hsa-miR-143-3p	hsa-miR-193b-3p/hsa-miR-143-3p
hsa-miR-18b-5p	ESR1	19684618	ESR1	hsa-mir-143	Activation	26311719	hsa-mir-143	hsa-miR-143-5p	hsa-miR-18b-5p/hsa-miR-143-5p
hsa-miR-18b-5p	ESR1	19684618	ESR1	hsa-mir-143	Activation	26311719	hsa-mir-143	hsa-miR-143-3p	hsa-miR-18b-5p/hsa-miR-143-3p
hsa-miR-18a-5p	ESR1	19706389	ESR1	hsa-mir-143	Activation	26311719	hsa-mir-143	hsa-miR-143-5p	hsa-miR-18a-5p/hsa-miR-143-5p
hsa-miR-18a-5p	ESR1	19706389	ESR1	hsa-mir-143	Activation	26311719	hsa-mir-143	hsa-miR-143-3p	hsa-miR-18a-5p/hsa-miR-143-3p
hsa-miR-22-3p	ESR1	18347104	ESR1	hsa-mir-143	Activation	26311719	hsa-mir-143	hsa-miR-143-5p	hsa-miR-22-3p/hsa-miR-143-5p
hsa-miR-22-3p	ESR1	18347104	ESR1	hsa-mir-143	Activation	26311719	hsa-mir-143	hsa-miR-143-3p	hsa-miR-22-3p/hsa-miR-143-3p
hsa-miR-19a-3p	ESR1	20080637	ESR1	hsa-mir-143	Activation	26311719	hsa-mir-143	hsa-miR-143-5p	hsa-miR-19a-3p/hsa-miR-143-5p
hsa-miR-19a-3p	ESR1	20080637	ESR1	hsa-mir-143	Activation	26311719	hsa-mir-143	hsa-miR-143-3p	hsa-miR-19a-3p/hsa-miR-143-3p
hsa-miR-29b-3p	ESR1	19706389	ESR1	hsa-mir-143	Activation	26311719	hsa-mir-143	hsa-miR-143-5p	hsa-miR-29b-3p/hsa-miR-143-5p
hsa-miR-29b-3p	ESR1	19706389	ESR1	hsa-mir-143	Activation	26311719	hsa-mir-143	hsa-miR-143-3p	hsa-miR-29b-3p/hsa-miR-143-3p
hsa-miR-19b-3p	ESR1	19706389	ESR1	hsa-mir-143	Activation	26311719	hsa-mir-143	hsa-miR-143-5p	hsa-miR-19b-3p/hsa-miR-143-5p
hsa-miR-19b-3p	ESR1	19706389	ESR1	hsa-mir-143	Activation	26311719	hsa-mir-143	hsa-miR-143-3p	hsa-miR-19b-3p/hsa-miR-143-3p
hsa-miR-20b-5p	ESR1	19706389	ESR1	hsa-mir-143	Activation	26311719	hsa-mir-143	hsa-miR-143-5p	hsa-miR-20b-5p/hsa-miR-143-5p
hsa-miR-20b-5p	ESR1	19706389	ESR1	hsa-mir-143	Activation	26311719	hsa-mir-143	hsa-miR-143-3p	hsa-miR-20b-5p/hsa-miR-143-3p
hsa-miR-221-3p	ESR1	18790736	ESR1	hsa-mir-143	Activation	26311719	hsa-mir-143	hsa-miR-143-5p	hsa-miR-221-3p/hsa-miR-143-5p
hsa-miR-221-3p	ESR1	18790736	ESR1	hsa-mir-143	Activation	26311719	hsa-mir-143	hsa-miR-143-3p	hsa-miR-221-3p/hsa-miR-143-3p
hsa-miR-222-3p	ESR1	18790736	ESR1	hsa-mir-143	Activation	26311719	hsa-mir-143	hsa-miR-143-5p	hsa-miR-222-3p/hsa-miR-143-5p
hsa-miR-222-3p	ESR1	18790736	ESR1	hsa-mir-143	Activation	26311719	hsa-mir-143	hsa-miR-143-3p	hsa-miR-222-3p/hsa-miR-143-3p
hsa-miR-130a-3p	ESR1	21712254	ESR1	hsa-mir-143	Activation	26311719	hsa-mir-143	hsa-miR-143-5p	hsa-miR-130a-3p/hsa-miR-143-5p
hsa-miR-130a-3p	ESR1	21712254	ESR1	hsa-mir-143	Activation	26311719	hsa-mir-143	hsa-miR-143-3p	hsa-miR-130a-3p/hsa-miR-143-3p
hsa-miR-26a-5p	ESR1	21610700	ESR1	hsa-mir-143	Activation	26311719	hsa-mir-143	hsa-miR-143-5p	hsa-miR-26a-5p/hsa-miR-143-5p
hsa-miR-26a-5p	ESR1	21610700	ESR1	hsa-mir-143	Activation	26311719	hsa-mir-143	hsa-miR-143-3p	hsa-miR-26a-5p/hsa-miR-143-3p
hsa-miR-145-5p	ESR1	19730444	ESR1	hsa-mir-143	Activation	26311719	hsa-mir-143	hsa-miR-143-5p	hsa-miR-145-5p/hsa-miR-143-5p
hsa-miR-145-5p	ESR1	19730444	ESR1	hsa-mir-143	Activation	26311719	hsa-mir-143	hsa-miR-143-3p	hsa-miR-145-5p/hsa-miR-143-3p
hsa-miR-3668	ESR1	24398324	ESR1	hsa-mir-143	Activation	26311719	hsa-mir-143	hsa-miR-143-5p	hsa-miR-3668/hsa-miR-143-5p
hsa-miR-3668	ESR1	24398324	ESR1	hsa-mir-143	Activation	26311719	hsa-mir-143	hsa-miR-143-3p	hsa-miR-3668/hsa-miR-143-3p
hsa-miR-4671-3p	ESR1	24398324	ESR1	hsa-mir-143	Activation	26311719	hsa-mir-143	hsa-miR-143-5p	hsa-miR-4671-3p/hsa-miR-143-5p
hsa-miR-4671-3p	ESR1	24398324	ESR1	hsa-mir-143	Activation	26311719	hsa-mir-143	hsa-miR-143-3p	hsa-miR-4671-3p/hsa-miR-143-3p
hsa-miR-4709-3p	ESR1	24398324	ESR1	hsa-mir-143	Activation	26311719	hsa-mir-143	hsa-miR-143-5p	hsa-miR-4709-3p/hsa-miR-143-5p
hsa-miR-4709-3p	ESR1	24398324	ESR1	hsa-mir-143	Activation	26311719	hsa-mir-143	hsa-miR-143-3p	hsa-miR-4709-3p/hsa-miR-143-3p
hsa-miR-7852-3p	ESR1	24398324	ESR1	hsa-mir-143	Activation	26311719	hsa-mir-143	hsa-miR-143-5p	hsa-miR-7852-3p/hsa-miR-143-5p
hsa-miR-7852-3p	ESR1	24398324	ESR1	hsa-mir-143	Activation	26311719	hsa-mir-143	hsa-miR-143-3p	hsa-miR-7852-3p/hsa-miR-143-3p
hsa-miR-100-5p	ESR1	24711889	ESR1	hsa-mir-143	Activation	26311719	hsa-mir-143	hsa-miR-143-5p	hsa-miR-100-5p/hsa-miR-143-5p
hsa-miR-100-5p	ESR1	24711889	ESR1	hsa-mir-143	Activation	26311719	hsa-mir-143	hsa-miR-143-3p	hsa-miR-100-5p/hsa-miR-143-3p
hsa-miR-142-3p	ESR1	24398324	ESR1	hsa-mir-143	Activation	26311719	hsa-mir-143	hsa-miR-143-5p	hsa-miR-142-3p/hsa-miR-143-5p
hsa-miR-142-3p	ESR1	24398324	ESR1	hsa-mir-143	Activation	26311719	hsa-mir-143	hsa-miR-143-3p	hsa-miR-142-3p/hsa-miR-143-3p
hsa-miR-6073	ESR1	24398324	ESR1	hsa-mir-143	Activation	26311719	hsa-mir-143	hsa-miR-143-5p	hsa-miR-6073/hsa-miR-143-5p
hsa-miR-6073	ESR1	24398324	ESR1	hsa-mir-143	Activation	26311719	hsa-mir-143	hsa-miR-143-3p	hsa-miR-6073/hsa-miR-143-3p
hsa-miR-6757-3p	ESR1	24398324	ESR1	hsa-mir-143	Activation	26311719	hsa-mir-143	hsa-miR-143-5p	hsa-miR-6757-3p/hsa-miR-143-5p
hsa-miR-6757-3p	ESR1	24398324	ESR1	hsa-mir-143	Activation	26311719	hsa-mir-143	hsa-miR-143-3p	hsa-miR-6757-3p/hsa-miR-143-3p
hsa-miR-4422	ESR1	24398324	ESR1	hsa-mir-143	Activation	26311719	hsa-mir-143	hsa-miR-143-5p	hsa-miR-4422/hsa-miR-143-5p
hsa-miR-4422	ESR1	24398324	ESR1	hsa-mir-143	Activation	26311719	hsa-mir-143	hsa-miR-143-3p	hsa-miR-4422/hsa-miR-143-3p
hsa-miR-548e-5p	ESR1	24398324	ESR1	hsa-mir-143	Activation	26311719	hsa-mir-143	hsa-miR-143-5p	hsa-miR-548e-5p/hsa-miR-143-5p
hsa-miR-548e-5p	ESR1	24398324	ESR1	hsa-mir-143	Activation	26311719	hsa-mir-143	hsa-miR-143-3p	hsa-miR-548e-5p/hsa-miR-143-3p
hsa-miR-454-3p	ESR1	24398324	ESR1	hsa-mir-143	Activation	26311719	hsa-mir-143	hsa-miR-143-5p	hsa-miR-454-3p/hsa-miR-143-5p
hsa-miR-454-3p	ESR1	24398324	ESR1	hsa-mir-143	Activation	26311719	hsa-mir-143	hsa-miR-143-3p	hsa-miR-454-3p/hsa-miR-143-3p
hsa-miR-130b-3p	ESR1	24398324	ESR1	hsa-mir-143	Activation	26311719	hsa-mir-143	hsa-miR-143-5p	hsa-miR-130b-3p/hsa-miR-143-5p
hsa-miR-130b-3p	ESR1	24398324	ESR1	hsa-mir-143	Activation	26311719	hsa-mir-143	hsa-miR-143-3p	hsa-miR-130b-3p/hsa-miR-143-3p
hsa-miR-301a-3p	ESR1	24398324	ESR1	hsa-mir-143	Activation	26311719	hsa-mir-143	hsa-miR-143-5p	hsa-miR-301a-3p/hsa-miR-143-5p
hsa-miR-301a-3p	ESR1	24398324	ESR1	hsa-mir-143	Activation	26311719	hsa-mir-143	hsa-miR-143-3p	hsa-miR-301a-3p/hsa-miR-143-3p
hsa-miR-301b-3p	ESR1	24398324	ESR1	hsa-mir-143	Activation	26311719	hsa-mir-143	hsa-miR-143-5p	hsa-miR-301b-3p/hsa-miR-143-5p
hsa-miR-301b-3p	ESR1	24398324	ESR1	hsa-mir-143	Activation	26311719	hsa-mir-143	hsa-miR-143-3p	hsa-miR-301b-3p/hsa-miR-143-3p
hsa-miR-4295	ESR1	24398324	ESR1	hsa-mir-143	Activation	26311719	hsa-mir-143	hsa-miR-143-5p	hsa-miR-4295/hsa-miR-143-5p
hsa-miR-4295	ESR1	24398324	ESR1	hsa-mir-143	Activation	26311719	hsa-mir-143	hsa-miR-143-3p	hsa-miR-4295/hsa-miR-143-3p
hsa-miR-3666	ESR1	24398324	ESR1	hsa-mir-143	Activation	26311719	hsa-mir-143	hsa-miR-143-5p	hsa-miR-3666/hsa-miR-143-5p
hsa-miR-3666	ESR1	24398324	ESR1	hsa-mir-143	Activation	26311719	hsa-mir-143	hsa-miR-143-3p	hsa-miR-3666/hsa-miR-143-3p
hsa-miR-129-5p	ESR1	23824327	ESR1	hsa-mir-143	Activation	26311719	hsa-mir-143	hsa-miR-143-5p	hsa-miR-129-5p/hsa-miR-143-5p
hsa-miR-129-5p	ESR1	23824327	ESR1	hsa-mir-143	Activation	26311719	hsa-mir-143	hsa-miR-143-3p	hsa-miR-129-5p/hsa-miR-143-3p
hsa-miR-874-3p	ESR1	23824327	ESR1	hsa-mir-143	Activation	26311719	hsa-mir-143	hsa-miR-143-5p	hsa-miR-874-3p/hsa-miR-143-5p
hsa-miR-874-3p	ESR1	23824327	ESR1	hsa-mir-143	Activation	26311719	hsa-mir-143	hsa-miR-143-3p	hsa-miR-874-3p/hsa-miR-143-3p
hsa-miR-3157-3p	ESR1	23824327	ESR1	hsa-mir-143	Activation	26311719	hsa-mir-143	hsa-miR-143-5p	hsa-miR-3157-3p/hsa-miR-143-5p
hsa-miR-3157-3p	ESR1	23824327	ESR1	hsa-mir-143	Activation	26311719	hsa-mir-143	hsa-miR-143-3p	hsa-miR-3157-3p/hsa-miR-143-3p
hsa-miR-4290	ESR1	23824327	ESR1	hsa-mir-143	Activation	26311719	hsa-mir-143	hsa-miR-143-5p	hsa-miR-4290/hsa-miR-143-5p
hsa-miR-4290	ESR1	23824327	ESR1	hsa-mir-143	Activation	26311719	hsa-mir-143	hsa-miR-143-3p	hsa-miR-4290/hsa-miR-143-3p
hsa-miR-5582-3p	ESR1	23824327	ESR1	hsa-mir-143	Activation	26311719	hsa-mir-143	hsa-miR-143-5p	hsa-miR-5582-3p/hsa-miR-143-5p
hsa-miR-5582-3p	ESR1	23824327	ESR1	hsa-mir-143	Activation	26311719	hsa-mir-143	hsa-miR-143-3p	hsa-miR-5582-3p/hsa-miR-143-3p
hsa-miR-548x-3p	ESR1	23824327	ESR1	hsa-mir-143	Activation	26311719	hsa-mir-143	hsa-miR-143-5p	hsa-miR-548x-3p/hsa-miR-143-5p
hsa-miR-548x-3p	ESR1	23824327	ESR1	hsa-mir-143	Activation	26311719	hsa-mir-143	hsa-miR-143-3p	hsa-miR-548x-3p/hsa-miR-143-3p
hsa-miR-548j-3p	ESR1	23824327	ESR1	hsa-mir-143	Activation	26311719	hsa-mir-143	hsa-miR-143-5p	hsa-miR-548j-3p/hsa-miR-143-5p
hsa-miR-548j-3p	ESR1	23824327	ESR1	hsa-mir-143	Activation	26311719	hsa-mir-143	hsa-miR-143-3p	hsa-miR-548j-3p/hsa-miR-143-3p
hsa-miR-548aq-3p	ESR1	23824327	ESR1	hsa-mir-143	Activation	26311719	hsa-mir-143	hsa-miR-143-5p	hsa-miR-548aq-3p/hsa-miR-143-5p
hsa-miR-548aq-3p	ESR1	23824327	ESR1	hsa-mir-143	Activation	26311719	hsa-mir-143	hsa-miR-143-3p	hsa-miR-548aq-3p/hsa-miR-143-3p
hsa-miR-548am-3p	ESR1	23824327	ESR1	hsa-mir-143	Activation	26311719	hsa-mir-143	hsa-miR-143-5p	hsa-miR-548am-3p/hsa-miR-143-5p
hsa-miR-548am-3p	ESR1	23824327	ESR1	hsa-mir-143	Activation	26311719	hsa-mir-143	hsa-miR-143-3p	hsa-miR-548am-3p/hsa-miR-143-3p
hsa-miR-548aj-3p	ESR1	23824327	ESR1	hsa-mir-143	Activation	26311719	hsa-mir-143	hsa-miR-143-5p	hsa-miR-548aj-3p/hsa-miR-143-5p
hsa-miR-548aj-3p	ESR1	23824327	ESR1	hsa-mir-143	Activation	26311719	hsa-mir-143	hsa-miR-143-3p	hsa-miR-548aj-3p/hsa-miR-143-3p
hsa-miR-548ah-3p	ESR1	23824327	ESR1	hsa-mir-143	Activation	26311719	hsa-mir-143	hsa-miR-143-5p	hsa-miR-548ah-3p/hsa-miR-143-5p
hsa-miR-548ah-3p	ESR1	23824327	ESR1	hsa-mir-143	Activation	26311719	hsa-mir-143	hsa-miR-143-3p	hsa-miR-548ah-3p/hsa-miR-143-3p
hsa-miR-548ae-3p	ESR1	23824327	ESR1	hsa-mir-143	Activation	26311719	hsa-mir-143	hsa-miR-143-5p	hsa-miR-548ae-3p/hsa-miR-143-5p
hsa-miR-548ae-3p	ESR1	23824327	ESR1	hsa-mir-143	Activation	26311719	hsa-mir-143	hsa-miR-143-3p	hsa-miR-548ae-3p/hsa-miR-143-3p
hsa-miR-5589-3p	ESR1	23824327	ESR1	hsa-mir-143	Activation	26311719	hsa-mir-143	hsa-miR-143-5p	hsa-miR-5589-3p/hsa-miR-143-5p
hsa-miR-5589-3p	ESR1	23824327	ESR1	hsa-mir-143	Activation	26311719	hsa-mir-143	hsa-miR-143-3p	hsa-miR-5589-3p/hsa-miR-143-3p
hsa-miR-520e	ESR1	23824327	ESR1	hsa-mir-143	Activation	26311719	hsa-mir-143	hsa-miR-143-5p	hsa-miR-520e/hsa-miR-143-5p
hsa-miR-520e	ESR1	23824327	ESR1	hsa-mir-143	Activation	26311719	hsa-mir-143	hsa-miR-143-3p	hsa-miR-520e/hsa-miR-143-3p
hsa-miR-520d-3p	ESR1	23824327	ESR1	hsa-mir-143	Activation	26311719	hsa-mir-143	hsa-miR-143-5p	hsa-miR-520d-3p/hsa-miR-143-5p
hsa-miR-520d-3p	ESR1	23824327	ESR1	hsa-mir-143	Activation	26311719	hsa-mir-143	hsa-miR-143-3p	hsa-miR-520d-3p/hsa-miR-143-3p
hsa-miR-520c-3p	ESR1	23824327	ESR1	hsa-mir-143	Activation	26311719	hsa-mir-143	hsa-miR-143-5p	hsa-miR-520c-3p/hsa-miR-143-5p
hsa-miR-520c-3p	ESR1	23824327	ESR1	hsa-mir-143	Activation	26311719	hsa-mir-143	hsa-miR-143-3p	hsa-miR-520c-3p/hsa-miR-143-3p
hsa-miR-520b	ESR1	23824327	ESR1	hsa-mir-143	Activation	26311719	hsa-mir-143	hsa-miR-143-5p	hsa-miR-520b/hsa-miR-143-5p
hsa-miR-520b	ESR1	23824327	ESR1	hsa-mir-143	Activation	26311719	hsa-mir-143	hsa-miR-143-3p	hsa-miR-520b/hsa-miR-143-3p
hsa-miR-520a-3p	ESR1	23824327	ESR1	hsa-mir-143	Activation	26311719	hsa-mir-143	hsa-miR-143-5p	hsa-miR-520a-3p/hsa-miR-143-5p
hsa-miR-520a-3p	ESR1	23824327	ESR1	hsa-mir-143	Activation	26311719	hsa-mir-143	hsa-miR-143-3p	hsa-miR-520a-3p/hsa-miR-143-3p
hsa-miR-373-3p	ESR1	23824327	ESR1	hsa-mir-143	Activation	26311719	hsa-mir-143	hsa-miR-143-5p	hsa-miR-373-3p/hsa-miR-143-5p
hsa-miR-373-3p	ESR1	23824327	ESR1	hsa-mir-143	Activation	26311719	hsa-mir-143	hsa-miR-143-3p	hsa-miR-373-3p/hsa-miR-143-3p
hsa-miR-372-3p	ESR1	23824327	ESR1	hsa-mir-143	Activation	26311719	hsa-mir-143	hsa-miR-143-5p	hsa-miR-372-3p/hsa-miR-143-5p
hsa-miR-372-3p	ESR1	23824327	ESR1	hsa-mir-143	Activation	26311719	hsa-mir-143	hsa-miR-143-3p	hsa-miR-372-3p/hsa-miR-143-3p
hsa-miR-302e	ESR1	23824327	ESR1	hsa-mir-143	Activation	26311719	hsa-mir-143	hsa-miR-143-5p	hsa-miR-302e/hsa-miR-143-5p
hsa-miR-302e	ESR1	23824327	ESR1	hsa-mir-143	Activation	26311719	hsa-mir-143	hsa-miR-143-3p	hsa-miR-302e/hsa-miR-143-3p
hsa-miR-302d-3p	ESR1	23824327	ESR1	hsa-mir-143	Activation	26311719	hsa-mir-143	hsa-miR-143-5p	hsa-miR-302d-3p/hsa-miR-143-5p
hsa-miR-302d-3p	ESR1	23824327	ESR1	hsa-mir-143	Activation	26311719	hsa-mir-143	hsa-miR-143-3p	hsa-miR-302d-3p/hsa-miR-143-3p
hsa-miR-302b-3p	ESR1	23824327	ESR1	hsa-mir-143	Activation	26311719	hsa-mir-143	hsa-miR-143-5p	hsa-miR-302b-3p/hsa-miR-143-5p
hsa-miR-302b-3p	ESR1	23824327	ESR1	hsa-mir-143	Activation	26311719	hsa-mir-143	hsa-miR-143-3p	hsa-miR-302b-3p/hsa-miR-143-3p
hsa-miR-302a-3p	ESR1	23824327	ESR1	hsa-mir-143	Activation	26311719	hsa-mir-143	hsa-miR-143-5p	hsa-miR-302a-3p/hsa-miR-143-5p
hsa-miR-302a-3p	ESR1	23824327	ESR1	hsa-mir-143	Activation	26311719	hsa-mir-143	hsa-miR-143-3p	hsa-miR-302a-3p/hsa-miR-143-3p
hsa-miR-519c-3p	ESR1	23824327	ESR1	hsa-mir-143	Activation	26311719	hsa-mir-143	hsa-miR-143-5p	hsa-miR-519c-3p/hsa-miR-143-5p
hsa-miR-519c-3p	ESR1	23824327	ESR1	hsa-mir-143	Activation	26311719	hsa-mir-143	hsa-miR-143-3p	hsa-miR-519c-3p/hsa-miR-143-3p
hsa-miR-519b-3p	ESR1	23824327	ESR1	hsa-mir-143	Activation	26311719	hsa-mir-143	hsa-miR-143-5p	hsa-miR-519b-3p/hsa-miR-143-5p
hsa-miR-519b-3p	ESR1	23824327	ESR1	hsa-mir-143	Activation	26311719	hsa-mir-143	hsa-miR-143-3p	hsa-miR-519b-3p/hsa-miR-143-3p
hsa-miR-519a-3p	ESR1	23824327	ESR1	hsa-mir-143	Activation	26311719	hsa-mir-143	hsa-miR-143-5p	hsa-miR-519a-3p/hsa-miR-143-5p
hsa-miR-519a-3p	ESR1	23824327	ESR1	hsa-mir-143	Activation	26311719	hsa-mir-143	hsa-miR-143-3p	hsa-miR-519a-3p/hsa-miR-143-3p
hsa-miR-548z	ESR1	23824327	ESR1	hsa-mir-143	Activation	26311719	hsa-mir-143	hsa-miR-143-5p	hsa-miR-548z/hsa-miR-143-5p
hsa-miR-548z	ESR1	23824327	ESR1	hsa-mir-143	Activation	26311719	hsa-mir-143	hsa-miR-143-3p	hsa-miR-548z/hsa-miR-143-3p
hsa-miR-548h-3p	ESR1	23824327	ESR1	hsa-mir-143	Activation	26311719	hsa-mir-143	hsa-miR-143-5p	hsa-miR-548h-3p/hsa-miR-143-5p
hsa-miR-548h-3p	ESR1	23824327	ESR1	hsa-mir-143	Activation	26311719	hsa-mir-143	hsa-miR-143-3p	hsa-miR-548h-3p/hsa-miR-143-3p
hsa-miR-548d-3p	ESR1	23824327	ESR1	hsa-mir-143	Activation	26311719	hsa-mir-143	hsa-miR-143-5p	hsa-miR-548d-3p/hsa-miR-143-5p
hsa-miR-548d-3p	ESR1	23824327	ESR1	hsa-mir-143	Activation	26311719	hsa-mir-143	hsa-miR-143-3p	hsa-miR-548d-3p/hsa-miR-143-3p
hsa-miR-548bb-3p	ESR1	23824327	ESR1	hsa-mir-143	Activation	26311719	hsa-mir-143	hsa-miR-143-5p	hsa-miR-548bb-3p/hsa-miR-143-5p
hsa-miR-548bb-3p	ESR1	23824327	ESR1	hsa-mir-143	Activation	26311719	hsa-mir-143	hsa-miR-143-3p	hsa-miR-548bb-3p/hsa-miR-143-3p
hsa-miR-548ac	ESR1	23824327	ESR1	hsa-mir-143	Activation	26311719	hsa-mir-143	hsa-miR-143-5p	hsa-miR-548ac/hsa-miR-143-5p
hsa-miR-548ac	ESR1	23824327	ESR1	hsa-mir-143	Activation	26311719	hsa-mir-143	hsa-miR-143-3p	hsa-miR-548ac/hsa-miR-143-3p
hsa-miR-7855-5p	ESR1	23824327	ESR1	hsa-mir-143	Activation	26311719	hsa-mir-143	hsa-miR-143-5p	hsa-miR-7855-5p/hsa-miR-143-5p
hsa-miR-7855-5p	ESR1	23824327	ESR1	hsa-mir-143	Activation	26311719	hsa-mir-143	hsa-miR-143-3p	hsa-miR-7855-5p/hsa-miR-143-3p
hsa-miR-9-5p	ESR1	23824327	ESR1	hsa-mir-143	Activation	26311719	hsa-mir-143	hsa-miR-143-5p	hsa-miR-9-5p/hsa-miR-143-5p
hsa-miR-9-5p	ESR1	23824327	ESR1	hsa-mir-143	Activation	26311719	hsa-mir-143	hsa-miR-143-3p	hsa-miR-9-5p/hsa-miR-143-3p
hsa-miR-4264	ESR1	23824327	ESR1	hsa-mir-143	Activation	26311719	hsa-mir-143	hsa-miR-143-5p	hsa-miR-4264/hsa-miR-143-5p
hsa-miR-4264	ESR1	23824327	ESR1	hsa-mir-143	Activation	26311719	hsa-mir-143	hsa-miR-143-3p	hsa-miR-4264/hsa-miR-143-3p
hsa-miR-4797-3p	ESR1	23824327	ESR1	hsa-mir-143	Activation	26311719	hsa-mir-143	hsa-miR-143-5p	hsa-miR-4797-3p/hsa-miR-143-5p
hsa-miR-4797-3p	ESR1	23824327	ESR1	hsa-mir-143	Activation	26311719	hsa-mir-143	hsa-miR-143-3p	hsa-miR-4797-3p/hsa-miR-143-3p
hsa-miR-3121-5p	ESR1	23824327	ESR1	hsa-mir-143	Activation	26311719	hsa-mir-143	hsa-miR-143-5p	hsa-miR-3121-5p/hsa-miR-143-5p
hsa-miR-3121-5p	ESR1	23824327	ESR1	hsa-mir-143	Activation	26311719	hsa-mir-143	hsa-miR-143-3p	hsa-miR-3121-5p/hsa-miR-143-3p
hsa-miR-1910-5p	ESR1	23824327	ESR1	hsa-mir-143	Activation	26311719	hsa-mir-143	hsa-miR-143-5p	hsa-miR-1910-5p/hsa-miR-143-5p
hsa-miR-1910-5p	ESR1	23824327	ESR1	hsa-mir-143	Activation	26311719	hsa-mir-143	hsa-miR-143-3p	hsa-miR-1910-5p/hsa-miR-143-3p
hsa-miR-26b-3p	ESR1	26723394	ESR1	hsa-mir-143	Activation	26311719	hsa-mir-143	hsa-miR-143-5p	hsa-miR-26b-3p/hsa-miR-143-5p
hsa-miR-26b-3p	ESR1	26723394	ESR1	hsa-mir-143	Activation	26311719	hsa-mir-143	hsa-miR-143-3p	hsa-miR-26b-3p/hsa-miR-143-3p
hsa-miR-192-5p	ESR1	27304060	ESR1	hsa-mir-143	Activation	26311719	hsa-mir-143	hsa-miR-143-5p	hsa-miR-192-5p/hsa-miR-143-5p
hsa-miR-192-5p	ESR1	27304060	ESR1	hsa-mir-143	Activation	26311719	hsa-mir-143	hsa-miR-143-3p	hsa-miR-192-5p/hsa-miR-143-3p
hsa-miR-335-3p	ESR1	28008602	ESR1	hsa-mir-143	Activation	26311719	hsa-mir-143	hsa-miR-143-5p	hsa-miR-335-3p/hsa-miR-143-5p
hsa-miR-335-3p	ESR1	28008602	ESR1	hsa-mir-143	Activation	26311719	hsa-mir-143	hsa-miR-143-3p	hsa-miR-335-3p/hsa-miR-143-3p
hsa-miR-125a-5p	LIN28A	16227573	LIN28A	hsa-mir-143	Repression	19703396	hsa-mir-143	hsa-miR-143-5p	hsa-miR-125a-5p/hsa-miR-143-5p
hsa-miR-125a-5p	LIN28A	16227573	LIN28A	hsa-mir-143	Repression	19703396	hsa-mir-143	hsa-miR-143-3p	hsa-miR-125a-5p/hsa-miR-143-3p
hsa-miR-125b-5p	LIN28A	18230348	LIN28A	hsa-mir-143	Repression	19703396	hsa-mir-143	hsa-miR-143-5p	hsa-miR-125b-5p/hsa-miR-143-5p
hsa-miR-125b-5p	LIN28A	18230348	LIN28A	hsa-mir-143	Repression	19703396	hsa-mir-143	hsa-miR-143-3p	hsa-miR-125b-5p/hsa-miR-143-3p
hsa-let-7b-5p	LIN28A	15131085	LIN28A	hsa-mir-143	Repression	19703396	hsa-mir-143	hsa-miR-143-5p	hsa-let-7b-5p/hsa-miR-143-5p
hsa-let-7b-5p	LIN28A	15131085	LIN28A	hsa-mir-143	Repression	19703396	hsa-mir-143	hsa-miR-143-3p	hsa-let-7b-5p/hsa-miR-143-3p
hsa-let-7a-5p	LIN28A	16495412	LIN28A	hsa-mir-143	Repression	19703396	hsa-mir-143	hsa-miR-143-5p	hsa-let-7a-5p/hsa-miR-143-5p
hsa-let-7a-5p	LIN28A	16495412	LIN28A	hsa-mir-143	Repression	19703396	hsa-mir-143	hsa-miR-143-3p	hsa-let-7a-5p/hsa-miR-143-3p
hsa-miR-335-5p	LIN28A	18185580	LIN28A	hsa-mir-143	Repression	19703396	hsa-mir-143	hsa-miR-143-5p	hsa-miR-335-5p/hsa-miR-143-5p
hsa-miR-335-5p	LIN28A	18185580	LIN28A	hsa-mir-143	Repression	19703396	hsa-mir-143	hsa-miR-143-3p	hsa-miR-335-5p/hsa-miR-143-3p
hsa-miR-124-3p	LIN28A	18668037	LIN28A	hsa-mir-143	Repression	19703396	hsa-mir-143	hsa-miR-143-5p	hsa-miR-124-3p/hsa-miR-143-5p
hsa-miR-124-3p	LIN28A	18668037	LIN28A	hsa-mir-143	Repression	19703396	hsa-mir-143	hsa-miR-143-3p	hsa-miR-124-3p/hsa-miR-143-3p
hsa-miR-26b-5p	LIN28A	19088304	LIN28A	hsa-mir-143	Repression	19703396	hsa-mir-143	hsa-miR-143-5p	hsa-miR-26b-5p/hsa-miR-143-5p
hsa-miR-26b-5p	LIN28A	19088304	LIN28A	hsa-mir-143	Repression	19703396	hsa-mir-143	hsa-miR-143-3p	hsa-miR-26b-5p/hsa-miR-143-3p
hsa-miR-128-3p	LIN28A	23019226	LIN28A	hsa-mir-143	Repression	19703396	hsa-mir-143	hsa-miR-143-5p	hsa-miR-128-3p/hsa-miR-143-5p
hsa-miR-128-3p	LIN28A	23019226	LIN28A	hsa-mir-143	Repression	19703396	hsa-mir-143	hsa-miR-143-3p	hsa-miR-128-3p/hsa-miR-143-3p
hsa-let-7e-5p	LIN28A	23774216	LIN28A	hsa-mir-143	Repression	19703396	hsa-mir-143	hsa-miR-143-5p	hsa-let-7e-5p/hsa-miR-143-5p
hsa-let-7e-5p	LIN28A	23774216	LIN28A	hsa-mir-143	Repression	19703396	hsa-mir-143	hsa-miR-143-3p	hsa-let-7e-5p/hsa-miR-143-3p
hsa-miR-370-3p	LIN28A	23729669	LIN28A	hsa-mir-143	Repression	19703396	hsa-mir-143	hsa-miR-143-5p	hsa-miR-370-3p/hsa-miR-143-5p
hsa-miR-370-3p	LIN28A	23729669	LIN28A	hsa-mir-143	Repression	19703396	hsa-mir-143	hsa-miR-143-3p	hsa-miR-370-3p/hsa-miR-143-3p
hsa-miR-107	LIN28A	26636340	LIN28A	hsa-mir-143	Repression	19703396	hsa-mir-143	hsa-miR-143-5p	hsa-miR-107/hsa-miR-143-5p
hsa-miR-107	LIN28A	26636340	LIN28A	hsa-mir-143	Repression	19703396	hsa-mir-143	hsa-miR-143-3p	hsa-miR-107/hsa-miR-143-3p
hsa-let-7a-3p	LIN28A	26440890	LIN28A	hsa-mir-143	Repression	19703396	hsa-mir-143	hsa-miR-143-5p	hsa-let-7a-3p/hsa-miR-143-5p
hsa-let-7a-3p	LIN28A	26440890	LIN28A	hsa-mir-143	Repression	19703396	hsa-mir-143	hsa-miR-143-3p	hsa-let-7a-3p/hsa-miR-143-3p
hsa-miR-26a-5p	SMAD4	20857419	SMAD4	hsa-mir-143	Activation	21712382	hsa-mir-143	hsa-miR-143-5p	hsa-miR-26a-5p/hsa-miR-143-5p
hsa-miR-26a-5p	SMAD4	20857419	SMAD4	hsa-mir-143	Activation	21712382	hsa-mir-143	hsa-miR-143-3p	hsa-miR-26a-5p/hsa-miR-143-3p
hsa-miR-483-3p	SMAD4	21112326	SMAD4	hsa-mir-143	Activation	21712382	hsa-mir-143	hsa-miR-143-5p	hsa-miR-483-3p/hsa-miR-143-5p
hsa-miR-483-3p	SMAD4	21112326	SMAD4	hsa-mir-143	Activation	21712382	hsa-mir-143	hsa-miR-143-3p	hsa-miR-483-3p/hsa-miR-143-3p
hsa-miR-18a-5p	SMAD4	20940405	SMAD4	hsa-mir-143	Activation	21712382	hsa-mir-143	hsa-miR-143-5p	hsa-miR-18a-5p/hsa-miR-143-5p
hsa-miR-18a-5p	SMAD4	20940405	SMAD4	hsa-mir-143	Activation	21712382	hsa-mir-143	hsa-miR-143-3p	hsa-miR-18a-5p/hsa-miR-143-3p
hsa-miR-17-5p	SMAD4	20940405	SMAD4	hsa-mir-143	Activation	21712382	hsa-mir-143	hsa-miR-143-5p	hsa-miR-17-5p/hsa-miR-143-5p
hsa-miR-17-5p	SMAD4	20940405	SMAD4	hsa-mir-143	Activation	21712382	hsa-mir-143	hsa-miR-143-3p	hsa-miR-17-5p/hsa-miR-143-3p
hsa-miR-19a-3p	SMAD4	20940405	SMAD4	hsa-mir-143	Activation	21712382	hsa-mir-143	hsa-miR-143-5p	hsa-miR-19a-3p/hsa-miR-143-5p
hsa-miR-19a-3p	SMAD4	20940405	SMAD4	hsa-mir-143	Activation	21712382	hsa-mir-143	hsa-miR-143-3p	hsa-miR-19a-3p/hsa-miR-143-3p
hsa-miR-20a-5p	SMAD4	20940405	SMAD4	hsa-mir-143	Activation	21712382	hsa-mir-143	hsa-miR-143-5p	hsa-miR-20a-5p/hsa-miR-143-5p
hsa-miR-20a-5p	SMAD4	20940405	SMAD4	hsa-mir-143	Activation	21712382	hsa-mir-143	hsa-miR-143-3p	hsa-miR-20a-5p/hsa-miR-143-3p
hsa-miR-92a-3p	SMAD4	20940405	SMAD4	hsa-mir-143	Activation	21712382	hsa-mir-143	hsa-miR-143-5p	hsa-miR-92a-3p/hsa-miR-143-5p
hsa-miR-92a-3p	SMAD4	20940405	SMAD4	hsa-mir-143	Activation	21712382	hsa-mir-143	hsa-miR-143-3p	hsa-miR-92a-3p/hsa-miR-143-3p
hsa-miR-203a-3p	SMAD4	21159887	SMAD4	hsa-mir-143	Activation	21712382	hsa-mir-143	hsa-miR-143-5p	hsa-miR-203a-3p/hsa-miR-143-5p
hsa-miR-203a-3p	SMAD4	21159887	SMAD4	hsa-mir-143	Activation	21712382	hsa-mir-143	hsa-miR-143-3p	hsa-miR-203a-3p/hsa-miR-143-3p
hsa-miR-421	SMAD4	21352803	SMAD4	hsa-mir-143	Activation	21712382	hsa-mir-143	hsa-miR-143-5p	hsa-miR-421/hsa-miR-143-5p
hsa-miR-421	SMAD4	21352803	SMAD4	hsa-mir-143	Activation	21712382	hsa-mir-143	hsa-miR-143-3p	hsa-miR-421/hsa-miR-143-3p
hsa-miR-146a-5p	SMAD4	22507670	SMAD4	hsa-mir-143	Activation	21712382	hsa-mir-143	hsa-miR-143-5p	hsa-miR-146a-5p/hsa-miR-143-5p
hsa-miR-146a-5p	SMAD4	22507670	SMAD4	hsa-mir-143	Activation	21712382	hsa-mir-143	hsa-miR-143-3p	hsa-miR-146a-5p/hsa-miR-143-3p
hsa-miR-224-5p	SMAD4	20118412	SMAD4	hsa-mir-143	Activation	21712382	hsa-mir-143	hsa-miR-143-5p	hsa-miR-224-5p/hsa-miR-143-5p
hsa-miR-224-5p	SMAD4	20118412	SMAD4	hsa-mir-143	Activation	21712382	hsa-mir-143	hsa-miR-143-3p	hsa-miR-224-5p/hsa-miR-143-3p
hsa-miR-125a-5p	SMAD4	22357933	SMAD4	hsa-mir-143	Activation	21712382	hsa-mir-143	hsa-miR-143-5p	hsa-miR-125a-5p/hsa-miR-143-5p
hsa-miR-125a-5p	SMAD4	22357933	SMAD4	hsa-mir-143	Activation	21712382	hsa-mir-143	hsa-miR-143-3p	hsa-miR-125a-5p/hsa-miR-143-3p
hsa-miR-125b-5p	SMAD4	22357933	SMAD4	hsa-mir-143	Activation	21712382	hsa-mir-143	hsa-miR-143-5p	hsa-miR-125b-5p/hsa-miR-143-5p
hsa-miR-125b-5p	SMAD4	22357933	SMAD4	hsa-mir-143	Activation	21712382	hsa-mir-143	hsa-miR-143-3p	hsa-miR-125b-5p/hsa-miR-143-3p
hsa-miR-199a-5p	SMAD4	22821565	SMAD4	hsa-mir-143	Activation	21712382	hsa-mir-143	hsa-miR-143-5p	hsa-miR-199a-5p/hsa-miR-143-5p
hsa-miR-199a-5p	SMAD4	22821565	SMAD4	hsa-mir-143	Activation	21712382	hsa-mir-143	hsa-miR-143-3p	hsa-miR-199a-5p/hsa-miR-143-3p
hsa-miR-130a-3p	SMAD4	23418453	SMAD4	hsa-mir-143	Activation	21712382	hsa-mir-143	hsa-miR-143-5p	hsa-miR-130a-3p/hsa-miR-143-5p
hsa-miR-130a-3p	SMAD4	23418453	SMAD4	hsa-mir-143	Activation	21712382	hsa-mir-143	hsa-miR-143-3p	hsa-miR-130a-3p/hsa-miR-143-3p
hsa-miR-301a-3p	SMAD4	23393589	SMAD4	hsa-mir-143	Activation	21712382	hsa-mir-143	hsa-miR-143-5p	hsa-miR-301a-3p/hsa-miR-143-5p
hsa-miR-301a-3p	SMAD4	23393589	SMAD4	hsa-mir-143	Activation	21712382	hsa-mir-143	hsa-miR-143-3p	hsa-miR-301a-3p/hsa-miR-143-3p
hsa-miR-454-3p	SMAD4	23393589	SMAD4	hsa-mir-143	Activation	21712382	hsa-mir-143	hsa-miR-143-5p	hsa-miR-454-3p/hsa-miR-143-5p
hsa-miR-454-3p	SMAD4	23393589	SMAD4	hsa-mir-143	Activation	21712382	hsa-mir-143	hsa-miR-143-3p	hsa-miR-454-3p/hsa-miR-143-3p
hsa-miR-182-5p	SMAD4	23226455	SMAD4	hsa-mir-143	Activation	21712382	hsa-mir-143	hsa-miR-143-5p	hsa-miR-182-5p/hsa-miR-143-5p
hsa-miR-182-5p	SMAD4	23226455	SMAD4	hsa-mir-143	Activation	21712382	hsa-mir-143	hsa-miR-143-3p	hsa-miR-182-5p/hsa-miR-143-3p
hsa-miR-130b-3p	SMAD4	20371350	SMAD4	hsa-mir-143	Activation	21712382	hsa-mir-143	hsa-miR-143-5p	hsa-miR-130b-3p/hsa-miR-143-5p
hsa-miR-130b-3p	SMAD4	20371350	SMAD4	hsa-mir-143	Activation	21712382	hsa-mir-143	hsa-miR-143-3p	hsa-miR-130b-3p/hsa-miR-143-3p
hsa-miR-155-5p	SMAD4	21036908	SMAD4	hsa-mir-143	Activation	21712382	hsa-mir-143	hsa-miR-143-5p	hsa-miR-155-5p/hsa-miR-143-5p
hsa-miR-155-5p	SMAD4	21036908	SMAD4	hsa-mir-143	Activation	21712382	hsa-mir-143	hsa-miR-143-3p	hsa-miR-155-5p/hsa-miR-143-3p
hsa-miR-186-5p	SMAD4	20371350	SMAD4	hsa-mir-143	Activation	21712382	hsa-mir-143	hsa-miR-143-5p	hsa-miR-186-5p/hsa-miR-143-5p
hsa-miR-186-5p	SMAD4	20371350	SMAD4	hsa-mir-143	Activation	21712382	hsa-mir-143	hsa-miR-143-3p	hsa-miR-186-5p/hsa-miR-143-3p
hsa-miR-93-5p	SMAD4	20371350	SMAD4	hsa-mir-143	Activation	21712382	hsa-mir-143	hsa-miR-143-5p	hsa-miR-93-5p/hsa-miR-143-5p
hsa-miR-93-5p	SMAD4	20371350	SMAD4	hsa-mir-143	Activation	21712382	hsa-mir-143	hsa-miR-143-3p	hsa-miR-93-5p/hsa-miR-143-3p
hsa-miR-19b-3p	SMAD4	20371350	SMAD4	hsa-mir-143	Activation	21712382	hsa-mir-143	hsa-miR-143-5p	hsa-miR-19b-3p/hsa-miR-143-5p
hsa-miR-19b-3p	SMAD4	20371350	SMAD4	hsa-mir-143	Activation	21712382	hsa-mir-143	hsa-miR-143-3p	hsa-miR-19b-3p/hsa-miR-143-3p
hsa-miR-204-5p	SMAD4	23221074	SMAD4	hsa-mir-143	Activation	21712382	hsa-mir-143	hsa-miR-143-5p	hsa-miR-204-5p/hsa-miR-143-5p
hsa-miR-204-5p	SMAD4	23221074	SMAD4	hsa-mir-143	Activation	21712382	hsa-mir-143	hsa-miR-143-3p	hsa-miR-204-5p/hsa-miR-143-3p
hsa-miR-1260b	SMAD4	23591200	SMAD4	hsa-mir-143	Activation	21712382	hsa-mir-143	hsa-miR-143-5p	hsa-miR-1260b/hsa-miR-143-5p
hsa-miR-1260b	SMAD4	23591200	SMAD4	hsa-mir-143	Activation	21712382	hsa-mir-143	hsa-miR-143-3p	hsa-miR-1260b/hsa-miR-143-3p
hsa-miR-205-5p	SMAD4	23800974	SMAD4	hsa-mir-143	Activation	21712382	hsa-mir-143	hsa-miR-143-5p	hsa-miR-205-5p/hsa-miR-143-5p
hsa-miR-205-5p	SMAD4	23800974	SMAD4	hsa-mir-143	Activation	21712382	hsa-mir-143	hsa-miR-143-3p	hsa-miR-205-5p/hsa-miR-143-3p
hsa-miR-452-5p	SMAD4	23807165	SMAD4	hsa-mir-143	Activation	21712382	hsa-mir-143	hsa-miR-143-5p	hsa-miR-452-5p/hsa-miR-143-5p
hsa-miR-452-5p	SMAD4	23807165	SMAD4	hsa-mir-143	Activation	21712382	hsa-mir-143	hsa-miR-143-3p	hsa-miR-452-5p/hsa-miR-143-3p
hsa-miR-145-5p	SMAD4	22942087	SMAD4	hsa-mir-143	Activation	21712382	hsa-mir-143	hsa-miR-143-5p	hsa-miR-145-5p/hsa-miR-143-5p
hsa-miR-145-5p	SMAD4	22942087	SMAD4	hsa-mir-143	Activation	21712382	hsa-mir-143	hsa-miR-143-3p	hsa-miR-145-5p/hsa-miR-143-3p
hsa-miR-183-5p	SMAD4	23538390	SMAD4	hsa-mir-143	Activation	21712382	hsa-mir-143	hsa-miR-143-5p	hsa-miR-183-5p/hsa-miR-143-5p
hsa-miR-183-5p	SMAD4	23538390	SMAD4	hsa-mir-143	Activation	21712382	hsa-mir-143	hsa-miR-143-3p	hsa-miR-183-5p/hsa-miR-143-3p
hsa-miR-106a-5p	SMAD4	23446348	SMAD4	hsa-mir-143	Activation	21712382	hsa-mir-143	hsa-miR-143-5p	hsa-miR-106a-5p/hsa-miR-143-5p
hsa-miR-106a-5p	SMAD4	23446348	SMAD4	hsa-mir-143	Activation	21712382	hsa-mir-143	hsa-miR-143-3p	hsa-miR-106a-5p/hsa-miR-143-3p
hsa-miR-106b-5p	SMAD4	23446348	SMAD4	hsa-mir-143	Activation	21712382	hsa-mir-143	hsa-miR-143-5p	hsa-miR-106b-5p/hsa-miR-143-5p
hsa-miR-106b-5p	SMAD4	23446348	SMAD4	hsa-mir-143	Activation	21712382	hsa-mir-143	hsa-miR-143-3p	hsa-miR-106b-5p/hsa-miR-143-3p
hsa-miR-20b-5p	SMAD4	23446348	SMAD4	hsa-mir-143	Activation	21712382	hsa-mir-143	hsa-miR-143-5p	hsa-miR-20b-5p/hsa-miR-143-5p
hsa-miR-20b-5p	SMAD4	23446348	SMAD4	hsa-mir-143	Activation	21712382	hsa-mir-143	hsa-miR-143-3p	hsa-miR-20b-5p/hsa-miR-143-3p
hsa-miR-519c-3p	SMAD4	23446348	SMAD4	hsa-mir-143	Activation	21712382	hsa-mir-143	hsa-miR-143-5p	hsa-miR-519c-3p/hsa-miR-143-5p
hsa-miR-519c-3p	SMAD4	23446348	SMAD4	hsa-mir-143	Activation	21712382	hsa-mir-143	hsa-miR-143-3p	hsa-miR-519c-3p/hsa-miR-143-3p
hsa-miR-526b-3p	SMAD4	23446348	SMAD4	hsa-mir-143	Activation	21712382	hsa-mir-143	hsa-miR-143-5p	hsa-miR-526b-3p/hsa-miR-143-5p
hsa-miR-526b-3p	SMAD4	23446348	SMAD4	hsa-mir-143	Activation	21712382	hsa-mir-143	hsa-miR-143-3p	hsa-miR-526b-3p/hsa-miR-143-3p
hsa-miR-519b-3p	SMAD4	23446348	SMAD4	hsa-mir-143	Activation	21712382	hsa-mir-143	hsa-miR-143-5p	hsa-miR-519b-3p/hsa-miR-143-5p
hsa-miR-519b-3p	SMAD4	23446348	SMAD4	hsa-mir-143	Activation	21712382	hsa-mir-143	hsa-miR-143-3p	hsa-miR-519b-3p/hsa-miR-143-3p
hsa-miR-519d-3p	SMAD4	23446348	SMAD4	hsa-mir-143	Activation	21712382	hsa-mir-143	hsa-miR-143-5p	hsa-miR-519d-3p/hsa-miR-143-5p
hsa-miR-519d-3p	SMAD4	23446348	SMAD4	hsa-mir-143	Activation	21712382	hsa-mir-143	hsa-miR-143-3p	hsa-miR-519d-3p/hsa-miR-143-3p
hsa-miR-519a-3p	SMAD4	23446348	SMAD4	hsa-mir-143	Activation	21712382	hsa-mir-143	hsa-miR-143-5p	hsa-miR-519a-3p/hsa-miR-143-5p
hsa-miR-519a-3p	SMAD4	23446348	SMAD4	hsa-mir-143	Activation	21712382	hsa-mir-143	hsa-miR-143-3p	hsa-miR-519a-3p/hsa-miR-143-3p
hsa-miR-551b-5p	SMAD4	21572407	SMAD4	hsa-mir-143	Activation	21712382	hsa-mir-143	hsa-miR-143-5p	hsa-miR-551b-5p/hsa-miR-143-5p
hsa-miR-551b-5p	SMAD4	21572407	SMAD4	hsa-mir-143	Activation	21712382	hsa-mir-143	hsa-miR-143-3p	hsa-miR-551b-5p/hsa-miR-143-3p
hsa-miR-548c-3p	SMAD4	23446348	SMAD4	hsa-mir-143	Activation	21712382	hsa-mir-143	hsa-miR-143-5p	hsa-miR-548c-3p/hsa-miR-143-5p
hsa-miR-548c-3p	SMAD4	23446348	SMAD4	hsa-mir-143	Activation	21712382	hsa-mir-143	hsa-miR-143-3p	hsa-miR-548c-3p/hsa-miR-143-3p
hsa-miR-301b-3p	SMAD4	23446348	SMAD4	hsa-mir-143	Activation	21712382	hsa-mir-143	hsa-miR-143-5p	hsa-miR-301b-3p/hsa-miR-143-5p
hsa-miR-301b-3p	SMAD4	23446348	SMAD4	hsa-mir-143	Activation	21712382	hsa-mir-143	hsa-miR-143-3p	hsa-miR-301b-3p/hsa-miR-143-3p
hsa-miR-548f-5p	SMAD4	23446348	SMAD4	hsa-mir-143	Activation	21712382	hsa-mir-143	hsa-miR-143-5p	hsa-miR-548f-5p/hsa-miR-143-5p
hsa-miR-548f-5p	SMAD4	23446348	SMAD4	hsa-mir-143	Activation	21712382	hsa-mir-143	hsa-miR-143-3p	hsa-miR-548f-5p/hsa-miR-143-3p
hsa-miR-548g-5p	SMAD4	23446348	SMAD4	hsa-mir-143	Activation	21712382	hsa-mir-143	hsa-miR-143-5p	hsa-miR-548g-5p/hsa-miR-143-5p
hsa-miR-548g-5p	SMAD4	23446348	SMAD4	hsa-mir-143	Activation	21712382	hsa-mir-143	hsa-miR-143-3p	hsa-miR-548g-5p/hsa-miR-143-3p
hsa-miR-548t-5p	SMAD4	23446348	SMAD4	hsa-mir-143	Activation	21712382	hsa-mir-143	hsa-miR-143-5p	hsa-miR-548t-5p/hsa-miR-143-5p
hsa-miR-548t-5p	SMAD4	23446348	SMAD4	hsa-mir-143	Activation	21712382	hsa-mir-143	hsa-miR-143-3p	hsa-miR-548t-5p/hsa-miR-143-3p
hsa-miR-548x-5p	SMAD4	23446348	SMAD4	hsa-mir-143	Activation	21712382	hsa-mir-143	hsa-miR-143-5p	hsa-miR-548x-5p/hsa-miR-143-5p
hsa-miR-548x-5p	SMAD4	23446348	SMAD4	hsa-mir-143	Activation	21712382	hsa-mir-143	hsa-miR-143-3p	hsa-miR-548x-5p/hsa-miR-143-3p
hsa-miR-4295	SMAD4	23446348	SMAD4	hsa-mir-143	Activation	21712382	hsa-mir-143	hsa-miR-143-5p	hsa-miR-4295/hsa-miR-143-5p
hsa-miR-4295	SMAD4	23446348	SMAD4	hsa-mir-143	Activation	21712382	hsa-mir-143	hsa-miR-143-3p	hsa-miR-4295/hsa-miR-143-3p
hsa-miR-3666	SMAD4	23446348	SMAD4	hsa-mir-143	Activation	21712382	hsa-mir-143	hsa-miR-143-5p	hsa-miR-3666/hsa-miR-143-5p
hsa-miR-3666	SMAD4	23446348	SMAD4	hsa-mir-143	Activation	21712382	hsa-mir-143	hsa-miR-143-3p	hsa-miR-3666/hsa-miR-143-3p
hsa-miR-548aj-5p	SMAD4	23446348	SMAD4	hsa-mir-143	Activation	21712382	hsa-mir-143	hsa-miR-143-5p	hsa-miR-548aj-5p/hsa-miR-143-5p
hsa-miR-548aj-5p	SMAD4	23446348	SMAD4	hsa-mir-143	Activation	21712382	hsa-mir-143	hsa-miR-143-3p	hsa-miR-548aj-5p/hsa-miR-143-3p
hsa-miR-548aw	SMAD4	23446348	SMAD4	hsa-mir-143	Activation	21712382	hsa-mir-143	hsa-miR-143-5p	hsa-miR-548aw/hsa-miR-143-5p
hsa-miR-548aw	SMAD4	23446348	SMAD4	hsa-mir-143	Activation	21712382	hsa-mir-143	hsa-miR-143-3p	hsa-miR-548aw/hsa-miR-143-3p
hsa-miR-548az-5p	SMAD4	23446348	SMAD4	hsa-mir-143	Activation	21712382	hsa-mir-143	hsa-miR-143-5p	hsa-miR-548az-5p/hsa-miR-143-5p
hsa-miR-548az-5p	SMAD4	23446348	SMAD4	hsa-mir-143	Activation	21712382	hsa-mir-143	hsa-miR-143-3p	hsa-miR-548az-5p/hsa-miR-143-3p
hsa-miR-6715b-3p	SMAD4	21572407	SMAD4	hsa-mir-143	Activation	21712382	hsa-mir-143	hsa-miR-143-5p	hsa-miR-6715b-3p/hsa-miR-143-5p
hsa-miR-6715b-3p	SMAD4	21572407	SMAD4	hsa-mir-143	Activation	21712382	hsa-mir-143	hsa-miR-143-3p	hsa-miR-6715b-3p/hsa-miR-143-3p
hsa-miR-4528	SMAD4	20371350	SMAD4	hsa-mir-143	Activation	21712382	hsa-mir-143	hsa-miR-143-5p	hsa-miR-4528/hsa-miR-143-5p
hsa-miR-4528	SMAD4	20371350	SMAD4	hsa-mir-143	Activation	21712382	hsa-mir-143	hsa-miR-143-3p	hsa-miR-4528/hsa-miR-143-3p
hsa-miR-34a-5p	SMAD4	20371350	SMAD4	hsa-mir-143	Activation	21712382	hsa-mir-143	hsa-miR-143-5p	hsa-miR-34a-5p/hsa-miR-143-5p
hsa-miR-34a-5p	SMAD4	20371350	SMAD4	hsa-mir-143	Activation	21712382	hsa-mir-143	hsa-miR-143-3p	hsa-miR-34a-5p/hsa-miR-143-3p
hsa-miR-154-5p	SMAD4	20371350	SMAD4	hsa-mir-143	Activation	21712382	hsa-mir-143	hsa-miR-143-5p	hsa-miR-154-5p/hsa-miR-143-5p
hsa-miR-154-5p	SMAD4	20371350	SMAD4	hsa-mir-143	Activation	21712382	hsa-mir-143	hsa-miR-143-3p	hsa-miR-154-5p/hsa-miR-143-3p
hsa-miR-34c-5p	SMAD4	20371350	SMAD4	hsa-mir-143	Activation	21712382	hsa-mir-143	hsa-miR-143-5p	hsa-miR-34c-5p/hsa-miR-143-5p
hsa-miR-34c-5p	SMAD4	20371350	SMAD4	hsa-mir-143	Activation	21712382	hsa-mir-143	hsa-miR-143-3p	hsa-miR-34c-5p/hsa-miR-143-3p
hsa-miR-449a	SMAD4	20371350	SMAD4	hsa-mir-143	Activation	21712382	hsa-mir-143	hsa-miR-143-5p	hsa-miR-449a/hsa-miR-143-5p
hsa-miR-449a	SMAD4	20371350	SMAD4	hsa-mir-143	Activation	21712382	hsa-mir-143	hsa-miR-143-3p	hsa-miR-449a/hsa-miR-143-3p
hsa-miR-449b-5p	SMAD4	20371350	SMAD4	hsa-mir-143	Activation	21712382	hsa-mir-143	hsa-miR-143-5p	hsa-miR-449b-5p/hsa-miR-143-5p
hsa-miR-449b-5p	SMAD4	20371350	SMAD4	hsa-mir-143	Activation	21712382	hsa-mir-143	hsa-miR-143-3p	hsa-miR-449b-5p/hsa-miR-143-3p
hsa-miR-8062	SMAD4	20371350	SMAD4	hsa-mir-143	Activation	21712382	hsa-mir-143	hsa-miR-143-5p	hsa-miR-8062/hsa-miR-143-5p
hsa-miR-8062	SMAD4	20371350	SMAD4	hsa-mir-143	Activation	21712382	hsa-mir-143	hsa-miR-143-3p	hsa-miR-8062/hsa-miR-143-3p
hsa-miR-4668-5p	SMAD4	23446348	SMAD4	hsa-mir-143	Activation	21712382	hsa-mir-143	hsa-miR-143-5p	hsa-miR-4668-5p/hsa-miR-143-5p
hsa-miR-4668-5p	SMAD4	23446348	SMAD4	hsa-mir-143	Activation	21712382	hsa-mir-143	hsa-miR-143-3p	hsa-miR-4668-5p/hsa-miR-143-3p
hsa-miR-1468-3p	SMAD4	23446348	SMAD4	hsa-mir-143	Activation	21712382	hsa-mir-143	hsa-miR-143-5p	hsa-miR-1468-3p/hsa-miR-143-5p
hsa-miR-1468-3p	SMAD4	23446348	SMAD4	hsa-mir-143	Activation	21712382	hsa-mir-143	hsa-miR-143-3p	hsa-miR-1468-3p/hsa-miR-143-3p
hsa-miR-302a-5p	SMAD4	23446348	SMAD4	hsa-mir-143	Activation	21712382	hsa-mir-143	hsa-miR-143-5p	hsa-miR-302a-5p/hsa-miR-143-5p
hsa-miR-302a-5p	SMAD4	23446348	SMAD4	hsa-mir-143	Activation	21712382	hsa-mir-143	hsa-miR-143-3p	hsa-miR-302a-5p/hsa-miR-143-3p
hsa-miR-616-5p	SMAD4	23446348	SMAD4	hsa-mir-143	Activation	21712382	hsa-mir-143	hsa-miR-143-5p	hsa-miR-616-5p/hsa-miR-143-5p
hsa-miR-616-5p	SMAD4	23446348	SMAD4	hsa-mir-143	Activation	21712382	hsa-mir-143	hsa-miR-143-3p	hsa-miR-616-5p/hsa-miR-143-3p
hsa-miR-373-5p	SMAD4	23446348	SMAD4	hsa-mir-143	Activation	21712382	hsa-mir-143	hsa-miR-143-5p	hsa-miR-373-5p/hsa-miR-143-5p
hsa-miR-373-5p	SMAD4	23446348	SMAD4	hsa-mir-143	Activation	21712382	hsa-mir-143	hsa-miR-143-3p	hsa-miR-373-5p/hsa-miR-143-3p
hsa-miR-371b-5p	SMAD4	23446348	SMAD4	hsa-mir-143	Activation	21712382	hsa-mir-143	hsa-miR-143-5p	hsa-miR-371b-5p/hsa-miR-143-5p
hsa-miR-371b-5p	SMAD4	23446348	SMAD4	hsa-mir-143	Activation	21712382	hsa-mir-143	hsa-miR-143-3p	hsa-miR-371b-5p/hsa-miR-143-3p
hsa-miR-888-5p	SMAD4	23446348	SMAD4	hsa-mir-143	Activation	21712382	hsa-mir-143	hsa-miR-143-5p	hsa-miR-888-5p/hsa-miR-143-5p
hsa-miR-888-5p	SMAD4	23446348	SMAD4	hsa-mir-143	Activation	21712382	hsa-mir-143	hsa-miR-143-3p	hsa-miR-888-5p/hsa-miR-143-3p
hsa-miR-6715a-3p	SMAD4	21572407	SMAD4	hsa-mir-143	Activation	21712382	hsa-mir-143	hsa-miR-143-5p	hsa-miR-6715a-3p/hsa-miR-143-5p
hsa-miR-6715a-3p	SMAD4	21572407	SMAD4	hsa-mir-143	Activation	21712382	hsa-mir-143	hsa-miR-143-3p	hsa-miR-6715a-3p/hsa-miR-143-3p
hsa-miR-5701	SMAD4	20371350	SMAD4	hsa-mir-143	Activation	21712382	hsa-mir-143	hsa-miR-143-5p	hsa-miR-5701/hsa-miR-143-5p
hsa-miR-5701	SMAD4	20371350	SMAD4	hsa-mir-143	Activation	21712382	hsa-mir-143	hsa-miR-143-3p	hsa-miR-5701/hsa-miR-143-3p
hsa-miR-616-3p	SMAD4	20371350	SMAD4	hsa-mir-143	Activation	21712382	hsa-mir-143	hsa-miR-143-5p	hsa-miR-616-3p/hsa-miR-143-5p
hsa-miR-616-3p	SMAD4	20371350	SMAD4	hsa-mir-143	Activation	21712382	hsa-mir-143	hsa-miR-143-3p	hsa-miR-616-3p/hsa-miR-143-3p
hsa-miR-548au-3p	SMAD4	20371350	SMAD4	hsa-mir-143	Activation	21712382	hsa-mir-143	hsa-miR-143-5p	hsa-miR-548au-3p/hsa-miR-143-5p
hsa-miR-548au-3p	SMAD4	20371350	SMAD4	hsa-mir-143	Activation	21712382	hsa-mir-143	hsa-miR-143-3p	hsa-miR-548au-3p/hsa-miR-143-3p
hsa-miR-8076	SMAD4	20371350	SMAD4	hsa-mir-143	Activation	21712382	hsa-mir-143	hsa-miR-143-5p	hsa-miR-8076/hsa-miR-143-5p
hsa-miR-8076	SMAD4	20371350	SMAD4	hsa-mir-143	Activation	21712382	hsa-mir-143	hsa-miR-143-3p	hsa-miR-8076/hsa-miR-143-3p
hsa-miR-670-3p	SMAD4	23824327	SMAD4	hsa-mir-143	Activation	21712382	hsa-mir-143	hsa-miR-143-5p	hsa-miR-670-3p/hsa-miR-143-5p
hsa-miR-670-3p	SMAD4	23824327	SMAD4	hsa-mir-143	Activation	21712382	hsa-mir-143	hsa-miR-143-3p	hsa-miR-670-3p/hsa-miR-143-3p
hsa-miR-4799-5p	SMAD4	23824327	SMAD4	hsa-mir-143	Activation	21712382	hsa-mir-143	hsa-miR-143-5p	hsa-miR-4799-5p/hsa-miR-143-5p
hsa-miR-4799-5p	SMAD4	23824327	SMAD4	hsa-mir-143	Activation	21712382	hsa-mir-143	hsa-miR-143-3p	hsa-miR-4799-5p/hsa-miR-143-3p
hsa-miR-27b-3p	SMAD4	23824327	SMAD4	hsa-mir-143	Activation	21712382	hsa-mir-143	hsa-miR-143-5p	hsa-miR-27b-3p/hsa-miR-143-5p
hsa-miR-27b-3p	SMAD4	23824327	SMAD4	hsa-mir-143	Activation	21712382	hsa-mir-143	hsa-miR-143-3p	hsa-miR-27b-3p/hsa-miR-143-3p
hsa-miR-27a-3p	SMAD4	23824327	SMAD4	hsa-mir-143	Activation	21712382	hsa-mir-143	hsa-miR-143-5p	hsa-miR-27a-3p/hsa-miR-143-5p
hsa-miR-27a-3p	SMAD4	23824327	SMAD4	hsa-mir-143	Activation	21712382	hsa-mir-143	hsa-miR-143-3p	hsa-miR-27a-3p/hsa-miR-143-3p
hsa-miR-513a-5p	SMAD4	23824327	SMAD4	hsa-mir-143	Activation	21712382	hsa-mir-143	hsa-miR-143-5p	hsa-miR-513a-5p/hsa-miR-143-5p
hsa-miR-513a-5p	SMAD4	23824327	SMAD4	hsa-mir-143	Activation	21712382	hsa-mir-143	hsa-miR-143-3p	hsa-miR-513a-5p/hsa-miR-143-3p
hsa-miR-6731-3p	SMAD4	23824327	SMAD4	hsa-mir-143	Activation	21712382	hsa-mir-143	hsa-miR-143-5p	hsa-miR-6731-3p/hsa-miR-143-5p
hsa-miR-6731-3p	SMAD4	23824327	SMAD4	hsa-mir-143	Activation	21712382	hsa-mir-143	hsa-miR-143-3p	hsa-miR-6731-3p/hsa-miR-143-3p
hsa-miR-6891-3p	SMAD4	23824327	SMAD4	hsa-mir-143	Activation	21712382	hsa-mir-143	hsa-miR-143-5p	hsa-miR-6891-3p/hsa-miR-143-5p
hsa-miR-6891-3p	SMAD4	23824327	SMAD4	hsa-mir-143	Activation	21712382	hsa-mir-143	hsa-miR-143-3p	hsa-miR-6891-3p/hsa-miR-143-3p
hsa-miR-6072	SMAD4	23824327	SMAD4	hsa-mir-143	Activation	21712382	hsa-mir-143	hsa-miR-143-5p	hsa-miR-6072/hsa-miR-143-5p
hsa-miR-6072	SMAD4	23824327	SMAD4	hsa-mir-143	Activation	21712382	hsa-mir-143	hsa-miR-143-3p	hsa-miR-6072/hsa-miR-143-3p
hsa-miR-5582-3p	SMAD4	23824327	SMAD4	hsa-mir-143	Activation	21712382	hsa-mir-143	hsa-miR-143-5p	hsa-miR-5582-3p/hsa-miR-143-5p
hsa-miR-5582-3p	SMAD4	23824327	SMAD4	hsa-mir-143	Activation	21712382	hsa-mir-143	hsa-miR-143-3p	hsa-miR-5582-3p/hsa-miR-143-3p
hsa-miR-144-3p	SMAD4	26918315	SMAD4	hsa-mir-143	Activation	21712382	hsa-mir-143	hsa-miR-143-5p	hsa-miR-144-3p/hsa-miR-143-5p
hsa-miR-144-3p	SMAD4	26918315	SMAD4	hsa-mir-143	Activation	21712382	hsa-mir-143	hsa-miR-143-3p	hsa-miR-144-3p/hsa-miR-143-3p
hsa-miR-574-3p	SMAD4	28105233	SMAD4	hsa-mir-143	Activation	21712382	hsa-mir-143	hsa-miR-143-5p	hsa-miR-574-3p/hsa-miR-143-5p
hsa-miR-574-3p	SMAD4	28105233	SMAD4	hsa-mir-143	Activation	21712382	hsa-mir-143	hsa-miR-143-3p	hsa-miR-574-3p/hsa-miR-143-3p
hsa-miR-34a-3p	SMAD4	28340489	SMAD4	hsa-mir-143	Activation	21712382	hsa-mir-143	hsa-miR-143-5p	hsa-miR-34a-3p/hsa-miR-143-5p
hsa-miR-34a-3p	SMAD4	28340489	SMAD4	hsa-mir-143	Activation	21712382	hsa-mir-143	hsa-miR-143-3p	hsa-miR-34a-3p/hsa-miR-143-3p
hsa-miR-31-5p	SMAD4	26494556	SMAD4	hsa-mir-143	Activation	21712382	hsa-mir-143	hsa-miR-143-5p	hsa-miR-31-5p/hsa-miR-143-5p
hsa-miR-31-5p	SMAD4	26494556	SMAD4	hsa-mir-143	Activation	21712382	hsa-mir-143	hsa-miR-143-3p	hsa-miR-31-5p/hsa-miR-143-3p
hsa-miR-144-5p	SMAD4	27536132	SMAD4	hsa-mir-143	Activation	21712382	hsa-mir-143	hsa-miR-143-5p	hsa-miR-144-5p/hsa-miR-143-5p
hsa-miR-144-5p	SMAD4	27536132	SMAD4	hsa-mir-143	Activation	21712382	hsa-mir-143	hsa-miR-143-3p	hsa-miR-144-5p/hsa-miR-143-3p
hsa-miR-3661	SMAD4	27418678	SMAD4	hsa-mir-143	Activation	21712382	hsa-mir-143	hsa-miR-143-5p	hsa-miR-3661/hsa-miR-143-5p
hsa-miR-3661	SMAD4	27418678	SMAD4	hsa-mir-143	Activation	21712382	hsa-mir-143	hsa-miR-143-3p	hsa-miR-3661/hsa-miR-143-3p
hsa-miR-4783-5p	SMAD4	27418678	SMAD4	hsa-mir-143	Activation	21712382	hsa-mir-143	hsa-miR-143-5p	hsa-miR-4783-5p/hsa-miR-143-5p
hsa-miR-4783-5p	SMAD4	27418678	SMAD4	hsa-mir-143	Activation	21712382	hsa-mir-143	hsa-miR-143-3p	hsa-miR-4783-5p/hsa-miR-143-3p
hsa-miR-574-5p	SMAD4	27418678	SMAD4	hsa-mir-143	Activation	21712382	hsa-mir-143	hsa-miR-143-5p	hsa-miR-574-5p/hsa-miR-143-5p
hsa-miR-574-5p	SMAD4	27418678	SMAD4	hsa-mir-143	Activation	21712382	hsa-mir-143	hsa-miR-143-3p	hsa-miR-574-5p/hsa-miR-143-3p
hsa-miR-631	SMAD4	27418678	SMAD4	hsa-mir-143	Activation	21712382	hsa-mir-143	hsa-miR-143-5p	hsa-miR-631/hsa-miR-143-5p
hsa-miR-631	SMAD4	27418678	SMAD4	hsa-mir-143	Activation	21712382	hsa-mir-143	hsa-miR-143-3p	hsa-miR-631/hsa-miR-143-3p
hsa-miR-6867-5p	SMAD4	27418678	SMAD4	hsa-mir-143	Activation	21712382	hsa-mir-143	hsa-miR-143-5p	hsa-miR-6867-5p/hsa-miR-143-5p
hsa-miR-6867-5p	SMAD4	27418678	SMAD4	hsa-mir-143	Activation	21712382	hsa-mir-143	hsa-miR-143-3p	hsa-miR-6867-5p/hsa-miR-143-3p
hsa-miR-933	SMAD4	27418678	SMAD4	hsa-mir-143	Activation	21712382	hsa-mir-143	hsa-miR-143-5p	hsa-miR-933/hsa-miR-143-5p
hsa-miR-933	SMAD4	27418678	SMAD4	hsa-mir-143	Activation	21712382	hsa-mir-143	hsa-miR-143-3p	hsa-miR-933/hsa-miR-143-3p
hsa-miR-125a-5p	RARA	16331254	RARA	hsa-mir-143	Activation	26311719	hsa-mir-143	hsa-miR-143-5p	hsa-miR-125a-5p/hsa-miR-143-5p
hsa-miR-125a-5p	RARA	16331254	RARA	hsa-mir-143	Activation	26311719	hsa-mir-143	hsa-miR-143-3p	hsa-miR-125a-5p/hsa-miR-143-3p
hsa-miR-218-5p	RARA	20371350	RARA	hsa-mir-143	Activation	26311719	hsa-mir-143	hsa-miR-143-5p	hsa-miR-218-5p/hsa-miR-143-5p
hsa-miR-218-5p	RARA	20371350	RARA	hsa-mir-143	Activation	26311719	hsa-mir-143	hsa-miR-143-3p	hsa-miR-218-5p/hsa-miR-143-3p
hsa-miR-615-3p	RARA	23622248	RARA	hsa-mir-143	Activation	26311719	hsa-mir-143	hsa-miR-143-5p	hsa-miR-615-3p/hsa-miR-143-5p
hsa-miR-615-3p	RARA	23622248	RARA	hsa-mir-143	Activation	26311719	hsa-mir-143	hsa-miR-143-3p	hsa-miR-615-3p/hsa-miR-143-3p
hsa-miR-138-5p	RARA	23622248	RARA	hsa-mir-143	Activation	26311719	hsa-mir-143	hsa-miR-143-5p	hsa-miR-138-5p/hsa-miR-143-5p
hsa-miR-138-5p	RARA	23622248	RARA	hsa-mir-143	Activation	26311719	hsa-mir-143	hsa-miR-143-3p	hsa-miR-138-5p/hsa-miR-143-3p
hsa-miR-6780a-5p	RARA	23592263	RARA	hsa-mir-143	Activation	26311719	hsa-mir-143	hsa-miR-143-5p	hsa-miR-6780a-5p/hsa-miR-143-5p
hsa-miR-6780a-5p	RARA	23592263	RARA	hsa-mir-143	Activation	26311719	hsa-mir-143	hsa-miR-143-3p	hsa-miR-6780a-5p/hsa-miR-143-3p
hsa-miR-6779-5p	RARA	23592263	RARA	hsa-mir-143	Activation	26311719	hsa-mir-143	hsa-miR-143-5p	hsa-miR-6779-5p/hsa-miR-143-5p
hsa-miR-6779-5p	RARA	23592263	RARA	hsa-mir-143	Activation	26311719	hsa-mir-143	hsa-miR-143-3p	hsa-miR-6779-5p/hsa-miR-143-3p
hsa-miR-3689c	RARA	23592263	RARA	hsa-mir-143	Activation	26311719	hsa-mir-143	hsa-miR-143-5p	hsa-miR-3689c/hsa-miR-143-5p
hsa-miR-3689c	RARA	23592263	RARA	hsa-mir-143	Activation	26311719	hsa-mir-143	hsa-miR-143-3p	hsa-miR-3689c/hsa-miR-143-3p
hsa-miR-3689b-3p	RARA	23592263	RARA	hsa-mir-143	Activation	26311719	hsa-mir-143	hsa-miR-143-5p	hsa-miR-3689b-3p/hsa-miR-143-5p
hsa-miR-3689b-3p	RARA	23592263	RARA	hsa-mir-143	Activation	26311719	hsa-mir-143	hsa-miR-143-3p	hsa-miR-3689b-3p/hsa-miR-143-3p
hsa-miR-3689a-3p	RARA	23592263	RARA	hsa-mir-143	Activation	26311719	hsa-mir-143	hsa-miR-143-5p	hsa-miR-3689a-3p/hsa-miR-143-5p
hsa-miR-3689a-3p	RARA	23592263	RARA	hsa-mir-143	Activation	26311719	hsa-mir-143	hsa-miR-143-3p	hsa-miR-3689a-3p/hsa-miR-143-3p
hsa-miR-30b-3p	RARA	23592263	RARA	hsa-mir-143	Activation	26311719	hsa-mir-143	hsa-miR-143-5p	hsa-miR-30b-3p/hsa-miR-143-5p
hsa-miR-30b-3p	RARA	23592263	RARA	hsa-mir-143	Activation	26311719	hsa-mir-143	hsa-miR-143-3p	hsa-miR-30b-3p/hsa-miR-143-3p
hsa-miR-1273h-5p	RARA	23592263	RARA	hsa-mir-143	Activation	26311719	hsa-mir-143	hsa-miR-143-5p	hsa-miR-1273h-5p/hsa-miR-143-5p
hsa-miR-1273h-5p	RARA	23592263	RARA	hsa-mir-143	Activation	26311719	hsa-mir-143	hsa-miR-143-3p	hsa-miR-1273h-5p/hsa-miR-143-3p
hsa-miR-519e-5p	RARA	23592263	RARA	hsa-mir-143	Activation	26311719	hsa-mir-143	hsa-miR-143-5p	hsa-miR-519e-5p/hsa-miR-143-5p
hsa-miR-519e-5p	RARA	23592263	RARA	hsa-mir-143	Activation	26311719	hsa-mir-143	hsa-miR-143-3p	hsa-miR-519e-5p/hsa-miR-143-3p
hsa-miR-515-5p	RARA	23592263	RARA	hsa-mir-143	Activation	26311719	hsa-mir-143	hsa-miR-143-5p	hsa-miR-515-5p/hsa-miR-143-5p
hsa-miR-515-5p	RARA	23592263	RARA	hsa-mir-143	Activation	26311719	hsa-mir-143	hsa-miR-143-3p	hsa-miR-515-5p/hsa-miR-143-3p
hsa-miR-6778-5p	RARA	23592263	RARA	hsa-mir-143	Activation	26311719	hsa-mir-143	hsa-miR-143-5p	hsa-miR-6778-5p/hsa-miR-143-5p
hsa-miR-6778-5p	RARA	23592263	RARA	hsa-mir-143	Activation	26311719	hsa-mir-143	hsa-miR-143-3p	hsa-miR-6778-5p/hsa-miR-143-3p
hsa-miR-1233-5p	RARA	23592263	RARA	hsa-mir-143	Activation	26311719	hsa-mir-143	hsa-miR-143-5p	hsa-miR-1233-5p/hsa-miR-143-5p
hsa-miR-1233-5p	RARA	23592263	RARA	hsa-mir-143	Activation	26311719	hsa-mir-143	hsa-miR-143-3p	hsa-miR-1233-5p/hsa-miR-143-3p
hsa-miR-6780b-5p	RARA	23592263	RARA	hsa-mir-143	Activation	26311719	hsa-mir-143	hsa-miR-143-5p	hsa-miR-6780b-5p/hsa-miR-143-5p
hsa-miR-6780b-5p	RARA	23592263	RARA	hsa-mir-143	Activation	26311719	hsa-mir-143	hsa-miR-143-3p	hsa-miR-6780b-5p/hsa-miR-143-3p
hsa-miR-4725-3p	RARA	23592263	RARA	hsa-mir-143	Activation	26311719	hsa-mir-143	hsa-miR-143-5p	hsa-miR-4725-3p/hsa-miR-143-5p
hsa-miR-4725-3p	RARA	23592263	RARA	hsa-mir-143	Activation	26311719	hsa-mir-143	hsa-miR-143-3p	hsa-miR-4725-3p/hsa-miR-143-3p
hsa-miR-4271	RARA	23592263	RARA	hsa-mir-143	Activation	26311719	hsa-mir-143	hsa-miR-143-5p	hsa-miR-4271/hsa-miR-143-5p
hsa-miR-4271	RARA	23592263	RARA	hsa-mir-143	Activation	26311719	hsa-mir-143	hsa-miR-143-3p	hsa-miR-4271/hsa-miR-143-3p
hsa-miR-6799-5p	RARA	23592263	RARA	hsa-mir-143	Activation	26311719	hsa-mir-143	hsa-miR-143-5p	hsa-miR-6799-5p/hsa-miR-143-5p
hsa-miR-6799-5p	RARA	23592263	RARA	hsa-mir-143	Activation	26311719	hsa-mir-143	hsa-miR-143-3p	hsa-miR-6799-5p/hsa-miR-143-3p
hsa-miR-5196-5p	RARA	23592263	RARA	hsa-mir-143	Activation	26311719	hsa-mir-143	hsa-miR-143-5p	hsa-miR-5196-5p/hsa-miR-143-5p
hsa-miR-5196-5p	RARA	23592263	RARA	hsa-mir-143	Activation	26311719	hsa-mir-143	hsa-miR-143-3p	hsa-miR-5196-5p/hsa-miR-143-3p
hsa-miR-7106-5p	RARA	23592263	RARA	hsa-mir-143	Activation	26311719	hsa-mir-143	hsa-miR-143-5p	hsa-miR-7106-5p/hsa-miR-143-5p
hsa-miR-7106-5p	RARA	23592263	RARA	hsa-mir-143	Activation	26311719	hsa-mir-143	hsa-miR-143-3p	hsa-miR-7106-5p/hsa-miR-143-3p
hsa-miR-4747-5p	RARA	23592263	RARA	hsa-mir-143	Activation	26311719	hsa-mir-143	hsa-miR-143-5p	hsa-miR-4747-5p/hsa-miR-143-5p
hsa-miR-4747-5p	RARA	23592263	RARA	hsa-mir-143	Activation	26311719	hsa-mir-143	hsa-miR-143-3p	hsa-miR-4747-5p/hsa-miR-143-3p
hsa-miR-6797-5p	RARA	23592263	RARA	hsa-mir-143	Activation	26311719	hsa-mir-143	hsa-miR-143-5p	hsa-miR-6797-5p/hsa-miR-143-5p
hsa-miR-6797-5p	RARA	23592263	RARA	hsa-mir-143	Activation	26311719	hsa-mir-143	hsa-miR-143-3p	hsa-miR-6797-5p/hsa-miR-143-3p
hsa-miR-1249-5p	RARA	23592263	RARA	hsa-mir-143	Activation	26311719	hsa-mir-143	hsa-miR-143-5p	hsa-miR-1249-5p/hsa-miR-143-5p
hsa-miR-1249-5p	RARA	23592263	RARA	hsa-mir-143	Activation	26311719	hsa-mir-143	hsa-miR-143-3p	hsa-miR-1249-5p/hsa-miR-143-3p
hsa-miR-6133	RARA	23592263	RARA	hsa-mir-143	Activation	26311719	hsa-mir-143	hsa-miR-143-5p	hsa-miR-6133/hsa-miR-143-5p
hsa-miR-6133	RARA	23592263	RARA	hsa-mir-143	Activation	26311719	hsa-mir-143	hsa-miR-143-3p	hsa-miR-6133/hsa-miR-143-3p
hsa-miR-6130	RARA	23592263	RARA	hsa-mir-143	Activation	26311719	hsa-mir-143	hsa-miR-143-5p	hsa-miR-6130/hsa-miR-143-5p
hsa-miR-6130	RARA	23592263	RARA	hsa-mir-143	Activation	26311719	hsa-mir-143	hsa-miR-143-3p	hsa-miR-6130/hsa-miR-143-3p
hsa-miR-6129	RARA	23592263	RARA	hsa-mir-143	Activation	26311719	hsa-mir-143	hsa-miR-143-5p	hsa-miR-6129/hsa-miR-143-5p
hsa-miR-6129	RARA	23592263	RARA	hsa-mir-143	Activation	26311719	hsa-mir-143	hsa-miR-143-3p	hsa-miR-6129/hsa-miR-143-3p
hsa-miR-6127	RARA	23592263	RARA	hsa-mir-143	Activation	26311719	hsa-mir-143	hsa-miR-143-5p	hsa-miR-6127/hsa-miR-143-5p
hsa-miR-6127	RARA	23592263	RARA	hsa-mir-143	Activation	26311719	hsa-mir-143	hsa-miR-143-3p	hsa-miR-6127/hsa-miR-143-3p
hsa-miR-4510	RARA	23592263	RARA	hsa-mir-143	Activation	26311719	hsa-mir-143	hsa-miR-143-5p	hsa-miR-4510/hsa-miR-143-5p
hsa-miR-4510	RARA	23592263	RARA	hsa-mir-143	Activation	26311719	hsa-mir-143	hsa-miR-143-3p	hsa-miR-4510/hsa-miR-143-3p
hsa-miR-4419a	RARA	23592263	RARA	hsa-mir-143	Activation	26311719	hsa-mir-143	hsa-miR-143-5p	hsa-miR-4419a/hsa-miR-143-5p
hsa-miR-4419a	RARA	23592263	RARA	hsa-mir-143	Activation	26311719	hsa-mir-143	hsa-miR-143-3p	hsa-miR-4419a/hsa-miR-143-3p
hsa-miR-605-3p	RARA	23592263	RARA	hsa-mir-143	Activation	26311719	hsa-mir-143	hsa-miR-143-5p	hsa-miR-605-3p/hsa-miR-143-5p
hsa-miR-605-3p	RARA	23592263	RARA	hsa-mir-143	Activation	26311719	hsa-mir-143	hsa-miR-143-3p	hsa-miR-605-3p/hsa-miR-143-3p
hsa-miR-3925-3p	RARA	23592263	RARA	hsa-mir-143	Activation	26311719	hsa-mir-143	hsa-miR-143-5p	hsa-miR-3925-3p/hsa-miR-143-5p
hsa-miR-3925-3p	RARA	23592263	RARA	hsa-mir-143	Activation	26311719	hsa-mir-143	hsa-miR-143-3p	hsa-miR-3925-3p/hsa-miR-143-3p
hsa-miR-766-3p	RARA	23592263	RARA	hsa-mir-143	Activation	26311719	hsa-mir-143	hsa-miR-143-5p	hsa-miR-766-3p/hsa-miR-143-5p
hsa-miR-766-3p	RARA	23592263	RARA	hsa-mir-143	Activation	26311719	hsa-mir-143	hsa-miR-143-3p	hsa-miR-766-3p/hsa-miR-143-3p
hsa-miR-194-3p	RARA	23592263	RARA	hsa-mir-143	Activation	26311719	hsa-mir-143	hsa-miR-143-5p	hsa-miR-194-3p/hsa-miR-143-5p
hsa-miR-194-3p	RARA	23592263	RARA	hsa-mir-143	Activation	26311719	hsa-mir-143	hsa-miR-143-3p	hsa-miR-194-3p/hsa-miR-143-3p
hsa-miR-6783-5p	RARA	23592263	RARA	hsa-mir-143	Activation	26311719	hsa-mir-143	hsa-miR-143-5p	hsa-miR-6783-5p/hsa-miR-143-5p
hsa-miR-6783-5p	RARA	23592263	RARA	hsa-mir-143	Activation	26311719	hsa-mir-143	hsa-miR-143-3p	hsa-miR-6783-5p/hsa-miR-143-3p
hsa-miR-4756-5p	RARA	23592263	RARA	hsa-mir-143	Activation	26311719	hsa-mir-143	hsa-miR-143-5p	hsa-miR-4756-5p/hsa-miR-143-5p
hsa-miR-4756-5p	RARA	23592263	RARA	hsa-mir-143	Activation	26311719	hsa-mir-143	hsa-miR-143-3p	hsa-miR-4756-5p/hsa-miR-143-3p
hsa-miR-4739	RARA	23592263	RARA	hsa-mir-143	Activation	26311719	hsa-mir-143	hsa-miR-143-5p	hsa-miR-4739/hsa-miR-143-5p
hsa-miR-4739	RARA	23592263	RARA	hsa-mir-143	Activation	26311719	hsa-mir-143	hsa-miR-143-3p	hsa-miR-4739/hsa-miR-143-3p
hsa-miR-1321	RARA	23592263	RARA	hsa-mir-143	Activation	26311719	hsa-mir-143	hsa-miR-143-5p	hsa-miR-1321/hsa-miR-143-5p
hsa-miR-1321	RARA	23592263	RARA	hsa-mir-143	Activation	26311719	hsa-mir-143	hsa-miR-143-3p	hsa-miR-1321/hsa-miR-143-3p
hsa-miR-940	RARA	23592263	RARA	hsa-mir-143	Activation	26311719	hsa-mir-143	hsa-miR-143-5p	hsa-miR-940/hsa-miR-143-5p
hsa-miR-940	RARA	23592263	RARA	hsa-mir-143	Activation	26311719	hsa-mir-143	hsa-miR-143-3p	hsa-miR-940/hsa-miR-143-3p
hsa-miR-6893-5p	RARA	23592263	RARA	hsa-mir-143	Activation	26311719	hsa-mir-143	hsa-miR-143-5p	hsa-miR-6893-5p/hsa-miR-143-5p
hsa-miR-6893-5p	RARA	23592263	RARA	hsa-mir-143	Activation	26311719	hsa-mir-143	hsa-miR-143-3p	hsa-miR-6893-5p/hsa-miR-143-3p
hsa-miR-3714	RARA	23592263	RARA	hsa-mir-143	Activation	26311719	hsa-mir-143	hsa-miR-143-5p	hsa-miR-3714/hsa-miR-143-5p
hsa-miR-3714	RARA	23592263	RARA	hsa-mir-143	Activation	26311719	hsa-mir-143	hsa-miR-143-3p	hsa-miR-3714/hsa-miR-143-3p
hsa-miR-6808-5p	RARA	23592263	RARA	hsa-mir-143	Activation	26311719	hsa-mir-143	hsa-miR-143-5p	hsa-miR-6808-5p/hsa-miR-143-5p
hsa-miR-6808-5p	RARA	23592263	RARA	hsa-mir-143	Activation	26311719	hsa-mir-143	hsa-miR-143-3p	hsa-miR-6808-5p/hsa-miR-143-3p
hsa-miR-27a-3p	RARA	25915942	RARA	hsa-mir-143	Activation	26311719	hsa-mir-143	hsa-miR-143-5p	hsa-miR-27a-3p/hsa-miR-143-5p
hsa-miR-27a-3p	RARA	25915942	RARA	hsa-mir-143	Activation	26311719	hsa-mir-143	hsa-miR-143-3p	hsa-miR-27a-3p/hsa-miR-143-3p
hsa-miR-92a-3p	KLF2	21768538	KLF2	hsa-mir-143	Activation	22327366	hsa-mir-143	hsa-miR-143-5p	hsa-miR-92a-3p/hsa-miR-143-5p
hsa-miR-92a-3p	KLF2	21768538	KLF2	hsa-mir-143	Activation	22327366	hsa-mir-143	hsa-miR-143-3p	hsa-miR-92a-3p/hsa-miR-143-3p
hsa-miR-124-3p	KLF2	18668037	KLF2	hsa-mir-143	Activation	22327366	hsa-mir-143	hsa-miR-143-5p	hsa-miR-124-3p/hsa-miR-143-5p
hsa-miR-124-3p	KLF2	18668037	KLF2	hsa-mir-143	Activation	22327366	hsa-mir-143	hsa-miR-143-3p	hsa-miR-124-3p/hsa-miR-143-3p
hsa-miR-1273e	KLF2	23592263	KLF2	hsa-mir-143	Activation	22327366	hsa-mir-143	hsa-miR-143-5p	hsa-miR-1273e/hsa-miR-143-5p
hsa-miR-1273e	KLF2	23592263	KLF2	hsa-mir-143	Activation	22327366	hsa-mir-143	hsa-miR-143-3p	hsa-miR-1273e/hsa-miR-143-3p
hsa-miR-4722-5p	KLF2	23592263	KLF2	hsa-mir-143	Activation	22327366	hsa-mir-143	hsa-miR-143-5p	hsa-miR-4722-5p/hsa-miR-143-5p
hsa-miR-4722-5p	KLF2	23592263	KLF2	hsa-mir-143	Activation	22327366	hsa-mir-143	hsa-miR-143-3p	hsa-miR-4722-5p/hsa-miR-143-3p
hsa-miR-6894-5p	KLF2	23592263	KLF2	hsa-mir-143	Activation	22327366	hsa-mir-143	hsa-miR-143-5p	hsa-miR-6894-5p/hsa-miR-143-5p
hsa-miR-6894-5p	KLF2	23592263	KLF2	hsa-mir-143	Activation	22327366	hsa-mir-143	hsa-miR-143-3p	hsa-miR-6894-5p/hsa-miR-143-3p
hsa-miR-1827	KLF2	23592263	KLF2	hsa-mir-143	Activation	22327366	hsa-mir-143	hsa-miR-143-5p	hsa-miR-1827/hsa-miR-143-5p
hsa-miR-1827	KLF2	23592263	KLF2	hsa-mir-143	Activation	22327366	hsa-mir-143	hsa-miR-143-3p	hsa-miR-1827/hsa-miR-143-3p
hsa-miR-4649-3p	KLF2	23592263	KLF2	hsa-mir-143	Activation	22327366	hsa-mir-143	hsa-miR-143-5p	hsa-miR-4649-3p/hsa-miR-143-5p
hsa-miR-4649-3p	KLF2	23592263	KLF2	hsa-mir-143	Activation	22327366	hsa-mir-143	hsa-miR-143-3p	hsa-miR-4649-3p/hsa-miR-143-3p
hsa-miR-6840-3p	KLF2	23592263	KLF2	hsa-mir-143	Activation	22327366	hsa-mir-143	hsa-miR-143-5p	hsa-miR-6840-3p/hsa-miR-143-5p
hsa-miR-6840-3p	KLF2	23592263	KLF2	hsa-mir-143	Activation	22327366	hsa-mir-143	hsa-miR-143-3p	hsa-miR-6840-3p/hsa-miR-143-3p
hsa-miR-665	KLF2	23592263	KLF2	hsa-mir-143	Activation	22327366	hsa-mir-143	hsa-miR-143-5p	hsa-miR-665/hsa-miR-143-5p
hsa-miR-665	KLF2	23592263	KLF2	hsa-mir-143	Activation	22327366	hsa-mir-143	hsa-miR-143-3p	hsa-miR-665/hsa-miR-143-3p
hsa-miR-4459	KLF2	23592263	KLF2	hsa-mir-143	Activation	22327366	hsa-mir-143	hsa-miR-143-5p	hsa-miR-4459/hsa-miR-143-5p
hsa-miR-4459	KLF2	23592263	KLF2	hsa-mir-143	Activation	22327366	hsa-mir-143	hsa-miR-143-3p	hsa-miR-4459/hsa-miR-143-3p
hsa-miR-940	KLF2	23592263	KLF2	hsa-mir-143	Activation	22327366	hsa-mir-143	hsa-miR-143-5p	hsa-miR-940/hsa-miR-143-5p
hsa-miR-940	KLF2	23592263	KLF2	hsa-mir-143	Activation	22327366	hsa-mir-143	hsa-miR-143-3p	hsa-miR-940/hsa-miR-143-3p
hsa-miR-6893-5p	KLF2	23592263	KLF2	hsa-mir-143	Activation	22327366	hsa-mir-143	hsa-miR-143-5p	hsa-miR-6893-5p/hsa-miR-143-5p
hsa-miR-6893-5p	KLF2	23592263	KLF2	hsa-mir-143	Activation	22327366	hsa-mir-143	hsa-miR-143-3p	hsa-miR-6893-5p/hsa-miR-143-3p
hsa-miR-6808-5p	KLF2	23592263	KLF2	hsa-mir-143	Activation	22327366	hsa-mir-143	hsa-miR-143-5p	hsa-miR-6808-5p/hsa-miR-143-5p
hsa-miR-6808-5p	KLF2	23592263	KLF2	hsa-mir-143	Activation	22327366	hsa-mir-143	hsa-miR-143-3p	hsa-miR-6808-5p/hsa-miR-143-3p
hsa-miR-6802-3p	KLF2	22012620	KLF2	hsa-mir-143	Activation	22327366	hsa-mir-143	hsa-miR-143-5p	hsa-miR-6802-3p/hsa-miR-143-5p
hsa-miR-6802-3p	KLF2	22012620	KLF2	hsa-mir-143	Activation	22327366	hsa-mir-143	hsa-miR-143-3p	hsa-miR-6802-3p/hsa-miR-143-3p
hsa-miR-6715b-3p	KLF2	22012620	KLF2	hsa-mir-143	Activation	22327366	hsa-mir-143	hsa-miR-143-5p	hsa-miR-6715b-3p/hsa-miR-143-5p
hsa-miR-6715b-3p	KLF2	22012620	KLF2	hsa-mir-143	Activation	22327366	hsa-mir-143	hsa-miR-143-3p	hsa-miR-6715b-3p/hsa-miR-143-3p
hsa-miR-769-5p	KLF2	22012620	KLF2	hsa-mir-143	Activation	22327366	hsa-mir-143	hsa-miR-143-5p	hsa-miR-769-5p/hsa-miR-143-5p
hsa-miR-769-5p	KLF2	22012620	KLF2	hsa-mir-143	Activation	22327366	hsa-mir-143	hsa-miR-143-3p	hsa-miR-769-5p/hsa-miR-143-3p
hsa-miR-4786-5p	KLF2	22012620	KLF2	hsa-mir-143	Activation	22327366	hsa-mir-143	hsa-miR-143-5p	hsa-miR-4786-5p/hsa-miR-143-5p
hsa-miR-4786-5p	KLF2	22012620	KLF2	hsa-mir-143	Activation	22327366	hsa-mir-143	hsa-miR-143-3p	hsa-miR-4786-5p/hsa-miR-143-3p
hsa-miR-6754-3p	KLF2	22012620	KLF2	hsa-mir-143	Activation	22327366	hsa-mir-143	hsa-miR-143-5p	hsa-miR-6754-3p/hsa-miR-143-5p
hsa-miR-6754-3p	KLF2	22012620	KLF2	hsa-mir-143	Activation	22327366	hsa-mir-143	hsa-miR-143-3p	hsa-miR-6754-3p/hsa-miR-143-3p
hsa-miR-412-3p	KLF2	22012620	KLF2	hsa-mir-143	Activation	22327366	hsa-mir-143	hsa-miR-143-5p	hsa-miR-412-3p/hsa-miR-143-5p
hsa-miR-412-3p	KLF2	22012620	KLF2	hsa-mir-143	Activation	22327366	hsa-mir-143	hsa-miR-143-3p	hsa-miR-412-3p/hsa-miR-143-3p
hsa-miR-372-5p	KLF2	22012620	KLF2	hsa-mir-143	Activation	22327366	hsa-mir-143	hsa-miR-143-5p	hsa-miR-372-5p/hsa-miR-143-5p
hsa-miR-372-5p	KLF2	22012620	KLF2	hsa-mir-143	Activation	22327366	hsa-mir-143	hsa-miR-143-3p	hsa-miR-372-5p/hsa-miR-143-3p
hsa-miR-371a-5p	KLF2	22012620	KLF2	hsa-mir-143	Activation	22327366	hsa-mir-143	hsa-miR-143-5p	hsa-miR-371a-5p/hsa-miR-143-5p
hsa-miR-371a-5p	KLF2	22012620	KLF2	hsa-mir-143	Activation	22327366	hsa-mir-143	hsa-miR-143-3p	hsa-miR-371a-5p/hsa-miR-143-3p
hsa-miR-616-5p	KLF2	22012620	KLF2	hsa-mir-143	Activation	22327366	hsa-mir-143	hsa-miR-143-5p	hsa-miR-616-5p/hsa-miR-143-5p
hsa-miR-616-5p	KLF2	22012620	KLF2	hsa-mir-143	Activation	22327366	hsa-mir-143	hsa-miR-143-3p	hsa-miR-616-5p/hsa-miR-143-3p
hsa-miR-373-5p	KLF2	22012620	KLF2	hsa-mir-143	Activation	22327366	hsa-mir-143	hsa-miR-143-5p	hsa-miR-373-5p/hsa-miR-143-5p
hsa-miR-373-5p	KLF2	22012620	KLF2	hsa-mir-143	Activation	22327366	hsa-mir-143	hsa-miR-143-3p	hsa-miR-373-5p/hsa-miR-143-3p
hsa-miR-371b-5p	KLF2	22012620	KLF2	hsa-mir-143	Activation	22327366	hsa-mir-143	hsa-miR-143-5p	hsa-miR-371b-5p/hsa-miR-143-5p
hsa-miR-371b-5p	KLF2	22012620	KLF2	hsa-mir-143	Activation	22327366	hsa-mir-143	hsa-miR-143-3p	hsa-miR-371b-5p/hsa-miR-143-3p
hsa-miR-454-5p	KLF2	22012620	KLF2	hsa-mir-143	Activation	22327366	hsa-mir-143	hsa-miR-143-5p	hsa-miR-454-5p/hsa-miR-143-5p
hsa-miR-454-5p	KLF2	22012620	KLF2	hsa-mir-143	Activation	22327366	hsa-mir-143	hsa-miR-143-3p	hsa-miR-454-5p/hsa-miR-143-3p
hsa-miR-6715a-3p	KLF2	22012620	KLF2	hsa-mir-143	Activation	22327366	hsa-mir-143	hsa-miR-143-5p	hsa-miR-6715a-3p/hsa-miR-143-5p
hsa-miR-6715a-3p	KLF2	22012620	KLF2	hsa-mir-143	Activation	22327366	hsa-mir-143	hsa-miR-143-3p	hsa-miR-6715a-3p/hsa-miR-143-3p
hsa-miR-1285-5p	KLF2	22012620	KLF2	hsa-mir-143	Activation	22327366	hsa-mir-143	hsa-miR-143-5p	hsa-miR-1285-5p/hsa-miR-143-5p
hsa-miR-1285-5p	KLF2	22012620	KLF2	hsa-mir-143	Activation	22327366	hsa-mir-143	hsa-miR-143-3p	hsa-miR-1285-5p/hsa-miR-143-3p
hsa-miR-548ay-3p	KLF2	22012620	KLF2	hsa-mir-143	Activation	22327366	hsa-mir-143	hsa-miR-143-5p	hsa-miR-548ay-3p/hsa-miR-143-5p
hsa-miR-548ay-3p	KLF2	22012620	KLF2	hsa-mir-143	Activation	22327366	hsa-mir-143	hsa-miR-143-3p	hsa-miR-548ay-3p/hsa-miR-143-3p
hsa-miR-548at-3p	KLF2	22012620	KLF2	hsa-mir-143	Activation	22327366	hsa-mir-143	hsa-miR-143-5p	hsa-miR-548at-3p/hsa-miR-143-5p
hsa-miR-548at-3p	KLF2	22012620	KLF2	hsa-mir-143	Activation	22327366	hsa-mir-143	hsa-miR-143-3p	hsa-miR-548at-3p/hsa-miR-143-3p
hsa-miR-548as-3p	KLF2	22012620	KLF2	hsa-mir-143	Activation	22327366	hsa-mir-143	hsa-miR-143-5p	hsa-miR-548as-3p/hsa-miR-143-5p
hsa-miR-548as-3p	KLF2	22012620	KLF2	hsa-mir-143	Activation	22327366	hsa-mir-143	hsa-miR-143-3p	hsa-miR-548as-3p/hsa-miR-143-3p
hsa-miR-548t-3p	KLF2	22012620	KLF2	hsa-mir-143	Activation	22327366	hsa-mir-143	hsa-miR-143-5p	hsa-miR-548t-3p/hsa-miR-143-5p
hsa-miR-548t-3p	KLF2	22012620	KLF2	hsa-mir-143	Activation	22327366	hsa-mir-143	hsa-miR-143-3p	hsa-miR-548t-3p/hsa-miR-143-3p
hsa-miR-548ap-3p	KLF2	22012620	KLF2	hsa-mir-143	Activation	22327366	hsa-mir-143	hsa-miR-143-5p	hsa-miR-548ap-3p/hsa-miR-143-5p
hsa-miR-548ap-3p	KLF2	22012620	KLF2	hsa-mir-143	Activation	22327366	hsa-mir-143	hsa-miR-143-3p	hsa-miR-548ap-3p/hsa-miR-143-3p
hsa-miR-548aa	KLF2	22012620	KLF2	hsa-mir-143	Activation	22327366	hsa-mir-143	hsa-miR-143-5p	hsa-miR-548aa/hsa-miR-143-5p
hsa-miR-548aa	KLF2	22012620	KLF2	hsa-mir-143	Activation	22327366	hsa-mir-143	hsa-miR-143-3p	hsa-miR-548aa/hsa-miR-143-3p
hsa-miR-6809-3p	KLF2	23824327	KLF2	hsa-mir-143	Activation	22327366	hsa-mir-143	hsa-miR-143-5p	hsa-miR-6809-3p/hsa-miR-143-5p
hsa-miR-6809-3p	KLF2	23824327	KLF2	hsa-mir-143	Activation	22327366	hsa-mir-143	hsa-miR-143-3p	hsa-miR-6809-3p/hsa-miR-143-3p
hsa-miR-6833-3p	KLF2	23824327	KLF2	hsa-mir-143	Activation	22327366	hsa-mir-143	hsa-miR-143-5p	hsa-miR-6833-3p/hsa-miR-143-5p
hsa-miR-6833-3p	KLF2	23824327	KLF2	hsa-mir-143	Activation	22327366	hsa-mir-143	hsa-miR-143-3p	hsa-miR-6833-3p/hsa-miR-143-3p
hsa-miR-4768-5p	KLF2	23824327	KLF2	hsa-mir-143	Activation	22327366	hsa-mir-143	hsa-miR-143-5p	hsa-miR-4768-5p/hsa-miR-143-5p
hsa-miR-4768-5p	KLF2	23824327	KLF2	hsa-mir-143	Activation	22327366	hsa-mir-143	hsa-miR-143-3p	hsa-miR-4768-5p/hsa-miR-143-3p
hsa-miR-3679-3p	KLF2	23824327	KLF2	hsa-mir-143	Activation	22327366	hsa-mir-143	hsa-miR-143-5p	hsa-miR-3679-3p/hsa-miR-143-5p
hsa-miR-3679-3p	KLF2	23824327	KLF2	hsa-mir-143	Activation	22327366	hsa-mir-143	hsa-miR-143-3p	hsa-miR-3679-3p/hsa-miR-143-3p
hsa-miR-6873-3p	KLF2	23824327	KLF2	hsa-mir-143	Activation	22327366	hsa-mir-143	hsa-miR-143-5p	hsa-miR-6873-3p/hsa-miR-143-5p
hsa-miR-6873-3p	KLF2	23824327	KLF2	hsa-mir-143	Activation	22327366	hsa-mir-143	hsa-miR-143-3p	hsa-miR-6873-3p/hsa-miR-143-3p
hsa-miR-942-5p	KLF2	23824327	KLF2	hsa-mir-143	Activation	22327366	hsa-mir-143	hsa-miR-143-5p	hsa-miR-942-5p/hsa-miR-143-5p
hsa-miR-942-5p	KLF2	23824327	KLF2	hsa-mir-143	Activation	22327366	hsa-mir-143	hsa-miR-143-3p	hsa-miR-942-5p/hsa-miR-143-3p
hsa-miR-1236-3p	KLF2	23824327	KLF2	hsa-mir-143	Activation	22327366	hsa-mir-143	hsa-miR-143-5p	hsa-miR-1236-3p/hsa-miR-143-5p
hsa-miR-1236-3p	KLF2	23824327	KLF2	hsa-mir-143	Activation	22327366	hsa-mir-143	hsa-miR-143-3p	hsa-miR-1236-3p/hsa-miR-143-3p
hsa-miR-6515-3p	KLF2	23824327	KLF2	hsa-mir-143	Activation	22327366	hsa-mir-143	hsa-miR-143-5p	hsa-miR-6515-3p/hsa-miR-143-5p
hsa-miR-6515-3p	KLF2	23824327	KLF2	hsa-mir-143	Activation	22327366	hsa-mir-143	hsa-miR-143-3p	hsa-miR-6515-3p/hsa-miR-143-3p
hsa-miR-7110-3p	KLF2	23824327	KLF2	hsa-mir-143	Activation	22327366	hsa-mir-143	hsa-miR-143-5p	hsa-miR-7110-3p/hsa-miR-143-5p
hsa-miR-7110-3p	KLF2	23824327	KLF2	hsa-mir-143	Activation	22327366	hsa-mir-143	hsa-miR-143-3p	hsa-miR-7110-3p/hsa-miR-143-3p
hsa-miR-6840-5p	KLF2	23824327	KLF2	hsa-mir-143	Activation	22327366	hsa-mir-143	hsa-miR-143-5p	hsa-miR-6840-5p/hsa-miR-143-5p
hsa-miR-6840-5p	KLF2	23824327	KLF2	hsa-mir-143	Activation	22327366	hsa-mir-143	hsa-miR-143-3p	hsa-miR-6840-5p/hsa-miR-143-3p
hsa-miR-1305	KLF2	23824327	KLF2	hsa-mir-143	Activation	22327366	hsa-mir-143	hsa-miR-143-5p	hsa-miR-1305/hsa-miR-143-5p
hsa-miR-1305	KLF2	23824327	KLF2	hsa-mir-143	Activation	22327366	hsa-mir-143	hsa-miR-143-3p	hsa-miR-1305/hsa-miR-143-3p
hsa-miR-6832-3p	KLF2	23824327	KLF2	hsa-mir-143	Activation	22327366	hsa-mir-143	hsa-miR-143-5p	hsa-miR-6832-3p/hsa-miR-143-5p
hsa-miR-6832-3p	KLF2	23824327	KLF2	hsa-mir-143	Activation	22327366	hsa-mir-143	hsa-miR-143-3p	hsa-miR-6832-3p/hsa-miR-143-3p
hsa-miR-6865-3p	KLF2	23824327	KLF2	hsa-mir-143	Activation	22327366	hsa-mir-143	hsa-miR-143-5p	hsa-miR-6865-3p/hsa-miR-143-5p
hsa-miR-6865-3p	KLF2	23824327	KLF2	hsa-mir-143	Activation	22327366	hsa-mir-143	hsa-miR-143-3p	hsa-miR-6865-3p/hsa-miR-143-3p
hsa-miR-3620-3p	KLF2	23824327	KLF2	hsa-mir-143	Activation	22327366	hsa-mir-143	hsa-miR-143-5p	hsa-miR-3620-3p/hsa-miR-143-5p
hsa-miR-3620-3p	KLF2	23824327	KLF2	hsa-mir-143	Activation	22327366	hsa-mir-143	hsa-miR-143-3p	hsa-miR-3620-3p/hsa-miR-143-3p
hsa-miR-2681-5p	KLF2	23824327	KLF2	hsa-mir-143	Activation	22327366	hsa-mir-143	hsa-miR-143-5p	hsa-miR-2681-5p/hsa-miR-143-5p
hsa-miR-2681-5p	KLF2	23824327	KLF2	hsa-mir-143	Activation	22327366	hsa-mir-143	hsa-miR-143-3p	hsa-miR-2681-5p/hsa-miR-143-3p
hsa-miR-5591-3p	KLF2	23824327	KLF2	hsa-mir-143	Activation	22327366	hsa-mir-143	hsa-miR-143-5p	hsa-miR-5591-3p/hsa-miR-143-5p
hsa-miR-5591-3p	KLF2	23824327	KLF2	hsa-mir-143	Activation	22327366	hsa-mir-143	hsa-miR-143-3p	hsa-miR-5591-3p/hsa-miR-143-3p
hsa-miR-8055	KLF2	23824327	KLF2	hsa-mir-143	Activation	22327366	hsa-mir-143	hsa-miR-143-5p	hsa-miR-8055/hsa-miR-143-5p
hsa-miR-8055	KLF2	23824327	KLF2	hsa-mir-143	Activation	22327366	hsa-mir-143	hsa-miR-143-3p	hsa-miR-8055/hsa-miR-143-3p
hsa-miR-6818-3p	KLF2	23824327	KLF2	hsa-mir-143	Activation	22327366	hsa-mir-143	hsa-miR-143-5p	hsa-miR-6818-3p/hsa-miR-143-5p
hsa-miR-6818-3p	KLF2	23824327	KLF2	hsa-mir-143	Activation	22327366	hsa-mir-143	hsa-miR-143-3p	hsa-miR-6818-3p/hsa-miR-143-3p
hsa-miR-3672	KLF2	23824327	KLF2	hsa-mir-143	Activation	22327366	hsa-mir-143	hsa-miR-143-5p	hsa-miR-3672/hsa-miR-143-5p
hsa-miR-3672	KLF2	23824327	KLF2	hsa-mir-143	Activation	22327366	hsa-mir-143	hsa-miR-143-3p	hsa-miR-3672/hsa-miR-143-3p
hsa-miR-6864-3p	KLF2	23824327	KLF2	hsa-mir-143	Activation	22327366	hsa-mir-143	hsa-miR-143-5p	hsa-miR-6864-3p/hsa-miR-143-5p
hsa-miR-6864-3p	KLF2	23824327	KLF2	hsa-mir-143	Activation	22327366	hsa-mir-143	hsa-miR-143-3p	hsa-miR-6864-3p/hsa-miR-143-3p
hsa-miR-6888-3p	KLF2	23824327	KLF2	hsa-mir-143	Activation	22327366	hsa-mir-143	hsa-miR-143-5p	hsa-miR-6888-3p/hsa-miR-143-5p
hsa-miR-6888-3p	KLF2	23824327	KLF2	hsa-mir-143	Activation	22327366	hsa-mir-143	hsa-miR-143-3p	hsa-miR-6888-3p/hsa-miR-143-3p
hsa-miR-593-3p	KLF2	23824327	KLF2	hsa-mir-143	Activation	22327366	hsa-mir-143	hsa-miR-143-5p	hsa-miR-593-3p/hsa-miR-143-5p
hsa-miR-593-3p	KLF2	23824327	KLF2	hsa-mir-143	Activation	22327366	hsa-mir-143	hsa-miR-143-3p	hsa-miR-593-3p/hsa-miR-143-3p
hsa-miR-6895-3p	KLF2	23824327	KLF2	hsa-mir-143	Activation	22327366	hsa-mir-143	hsa-miR-143-5p	hsa-miR-6895-3p/hsa-miR-143-5p
hsa-miR-6895-3p	KLF2	23824327	KLF2	hsa-mir-143	Activation	22327366	hsa-mir-143	hsa-miR-143-3p	hsa-miR-6895-3p/hsa-miR-143-3p
hsa-miR-4524a-3p	KLF2	23824327	KLF2	hsa-mir-143	Activation	22327366	hsa-mir-143	hsa-miR-143-5p	hsa-miR-4524a-3p/hsa-miR-143-5p
hsa-miR-4524a-3p	KLF2	23824327	KLF2	hsa-mir-143	Activation	22327366	hsa-mir-143	hsa-miR-143-3p	hsa-miR-4524a-3p/hsa-miR-143-3p
hsa-miR-4518	KLF2	23824327	KLF2	hsa-mir-143	Activation	22327366	hsa-mir-143	hsa-miR-143-5p	hsa-miR-4518/hsa-miR-143-5p
hsa-miR-4518	KLF2	23824327	KLF2	hsa-mir-143	Activation	22327366	hsa-mir-143	hsa-miR-143-3p	hsa-miR-4518/hsa-miR-143-3p
hsa-miR-3120-5p	KLF2	23824327	KLF2	hsa-mir-143	Activation	22327366	hsa-mir-143	hsa-miR-143-5p	hsa-miR-3120-5p/hsa-miR-143-5p
hsa-miR-3120-5p	KLF2	23824327	KLF2	hsa-mir-143	Activation	22327366	hsa-mir-143	hsa-miR-143-3p	hsa-miR-3120-5p/hsa-miR-143-3p
hsa-miR-1266-5p	KLF2	23824327	KLF2	hsa-mir-143	Activation	22327366	hsa-mir-143	hsa-miR-143-5p	hsa-miR-1266-5p/hsa-miR-143-5p
hsa-miR-1266-5p	KLF2	23824327	KLF2	hsa-mir-143	Activation	22327366	hsa-mir-143	hsa-miR-143-3p	hsa-miR-1266-5p/hsa-miR-143-3p
hsa-miR-6812-3p	KLF2	23824327	KLF2	hsa-mir-143	Activation	22327366	hsa-mir-143	hsa-miR-143-5p	hsa-miR-6812-3p/hsa-miR-143-5p
hsa-miR-6812-3p	KLF2	23824327	KLF2	hsa-mir-143	Activation	22327366	hsa-mir-143	hsa-miR-143-3p	hsa-miR-6812-3p/hsa-miR-143-3p
hsa-miR-3664-3p	KLF2	23824327	KLF2	hsa-mir-143	Activation	22327366	hsa-mir-143	hsa-miR-143-5p	hsa-miR-3664-3p/hsa-miR-143-5p
hsa-miR-3664-3p	KLF2	23824327	KLF2	hsa-mir-143	Activation	22327366	hsa-mir-143	hsa-miR-143-3p	hsa-miR-3664-3p/hsa-miR-143-3p
hsa-miR-484	KLF2	23824327	KLF2	hsa-mir-143	Activation	22327366	hsa-mir-143	hsa-miR-143-5p	hsa-miR-484/hsa-miR-143-5p
hsa-miR-484	KLF2	23824327	KLF2	hsa-mir-143	Activation	22327366	hsa-mir-143	hsa-miR-143-3p	hsa-miR-484/hsa-miR-143-3p
hsa-miR-3155b	KLF2	23824327	KLF2	hsa-mir-143	Activation	22327366	hsa-mir-143	hsa-miR-143-5p	hsa-miR-3155b/hsa-miR-143-5p
hsa-miR-3155b	KLF2	23824327	KLF2	hsa-mir-143	Activation	22327366	hsa-mir-143	hsa-miR-143-3p	hsa-miR-3155b/hsa-miR-143-3p
hsa-miR-3155a	KLF2	23824327	KLF2	hsa-mir-143	Activation	22327366	hsa-mir-143	hsa-miR-143-5p	hsa-miR-3155a/hsa-miR-143-5p
hsa-miR-3155a	KLF2	23824327	KLF2	hsa-mir-143	Activation	22327366	hsa-mir-143	hsa-miR-143-3p	hsa-miR-3155a/hsa-miR-143-3p
hsa-miR-4797-5p	KLF2	23824327	KLF2	hsa-mir-143	Activation	22327366	hsa-mir-143	hsa-miR-143-5p	hsa-miR-4797-5p/hsa-miR-143-5p
hsa-miR-4797-5p	KLF2	23824327	KLF2	hsa-mir-143	Activation	22327366	hsa-mir-143	hsa-miR-143-3p	hsa-miR-4797-5p/hsa-miR-143-3p
hsa-miR-5007-5p	KLF2	23824327	KLF2	hsa-mir-143	Activation	22327366	hsa-mir-143	hsa-miR-143-5p	hsa-miR-5007-5p/hsa-miR-143-5p
hsa-miR-5007-5p	KLF2	23824327	KLF2	hsa-mir-143	Activation	22327366	hsa-mir-143	hsa-miR-143-3p	hsa-miR-5007-5p/hsa-miR-143-3p
hsa-miR-548s	KLF2	23313552	KLF2	hsa-mir-143	Activation	22327366	hsa-mir-143	hsa-miR-143-5p	hsa-miR-548s/hsa-miR-143-5p
hsa-miR-548s	KLF2	23313552	KLF2	hsa-mir-143	Activation	22327366	hsa-mir-143	hsa-miR-143-3p	hsa-miR-548s/hsa-miR-143-3p
hsa-miR-3926	KLF2	23313552	KLF2	hsa-mir-143	Activation	22327366	hsa-mir-143	hsa-miR-143-5p	hsa-miR-3926/hsa-miR-143-5p
hsa-miR-3926	KLF2	23313552	KLF2	hsa-mir-143	Activation	22327366	hsa-mir-143	hsa-miR-143-3p	hsa-miR-3926/hsa-miR-143-3p
hsa-miR-6849-3p	KLF2	23313552	KLF2	hsa-mir-143	Activation	22327366	hsa-mir-143	hsa-miR-143-5p	hsa-miR-6849-3p/hsa-miR-143-5p
hsa-miR-6849-3p	KLF2	23313552	KLF2	hsa-mir-143	Activation	22327366	hsa-mir-143	hsa-miR-143-3p	hsa-miR-6849-3p/hsa-miR-143-3p
hsa-miR-942-3p	KLF2	23313552	KLF2	hsa-mir-143	Activation	22327366	hsa-mir-143	hsa-miR-143-5p	hsa-miR-942-3p/hsa-miR-143-5p
hsa-miR-942-3p	KLF2	23313552	KLF2	hsa-mir-143	Activation	22327366	hsa-mir-143	hsa-miR-143-3p	hsa-miR-942-3p/hsa-miR-143-3p
hsa-miR-6771-3p	KLF2	23313552	KLF2	hsa-mir-143	Activation	22327366	hsa-mir-143	hsa-miR-143-5p	hsa-miR-6771-3p/hsa-miR-143-5p
hsa-miR-6771-3p	KLF2	23313552	KLF2	hsa-mir-143	Activation	22327366	hsa-mir-143	hsa-miR-143-3p	hsa-miR-6771-3p/hsa-miR-143-3p
hsa-miR-4668-3p	KLF2	23313552	KLF2	hsa-mir-143	Activation	22327366	hsa-mir-143	hsa-miR-143-5p	hsa-miR-4668-3p/hsa-miR-143-5p
hsa-miR-4668-3p	KLF2	23313552	KLF2	hsa-mir-143	Activation	22327366	hsa-mir-143	hsa-miR-143-3p	hsa-miR-4668-3p/hsa-miR-143-3p
hsa-miR-548c-3p	KLF2	23313552	KLF2	hsa-mir-143	Activation	22327366	hsa-mir-143	hsa-miR-143-5p	hsa-miR-548c-3p/hsa-miR-143-5p
hsa-miR-548c-3p	KLF2	23313552	KLF2	hsa-mir-143	Activation	22327366	hsa-mir-143	hsa-miR-143-3p	hsa-miR-548c-3p/hsa-miR-143-3p
hsa-miR-6817-3p	KLF2	19536157	KLF2	hsa-mir-143	Activation	22327366	hsa-mir-143	hsa-miR-143-5p	hsa-miR-6817-3p/hsa-miR-143-5p
hsa-miR-6817-3p	KLF2	19536157	KLF2	hsa-mir-143	Activation	22327366	hsa-mir-143	hsa-miR-143-3p	hsa-miR-6817-3p/hsa-miR-143-3p
hsa-miR-6792-3p	KLF2	19536157	KLF2	hsa-mir-143	Activation	22327366	hsa-mir-143	hsa-miR-143-5p	hsa-miR-6792-3p/hsa-miR-143-5p
hsa-miR-6792-3p	KLF2	19536157	KLF2	hsa-mir-143	Activation	22327366	hsa-mir-143	hsa-miR-143-3p	hsa-miR-6792-3p/hsa-miR-143-3p
hsa-miR-6749-3p	KLF2	19536157	KLF2	hsa-mir-143	Activation	22327366	hsa-mir-143	hsa-miR-143-5p	hsa-miR-6749-3p/hsa-miR-143-5p
hsa-miR-6749-3p	KLF2	19536157	KLF2	hsa-mir-143	Activation	22327366	hsa-mir-143	hsa-miR-143-3p	hsa-miR-6749-3p/hsa-miR-143-3p
hsa-miR-4691-5p	KLF2	19536157	KLF2	hsa-mir-143	Activation	22327366	hsa-mir-143	hsa-miR-143-5p	hsa-miR-4691-5p/hsa-miR-143-5p
hsa-miR-4691-5p	KLF2	19536157	KLF2	hsa-mir-143	Activation	22327366	hsa-mir-143	hsa-miR-143-3p	hsa-miR-4691-5p/hsa-miR-143-3p
hsa-miR-3156-3p	KLF2	19536157	KLF2	hsa-mir-143	Activation	22327366	hsa-mir-143	hsa-miR-143-5p	hsa-miR-3156-3p/hsa-miR-143-5p
hsa-miR-3156-3p	KLF2	19536157	KLF2	hsa-mir-143	Activation	22327366	hsa-mir-143	hsa-miR-143-3p	hsa-miR-3156-3p/hsa-miR-143-3p
hsa-miR-377-3p	KLF2	19536157	KLF2	hsa-mir-143	Activation	22327366	hsa-mir-143	hsa-miR-143-5p	hsa-miR-377-3p/hsa-miR-143-5p
hsa-miR-377-3p	KLF2	19536157	KLF2	hsa-mir-143	Activation	22327366	hsa-mir-143	hsa-miR-143-3p	hsa-miR-377-3p/hsa-miR-143-3p
hsa-miR-532-3p	KLF2	19536157	KLF2	hsa-mir-143	Activation	22327366	hsa-mir-143	hsa-miR-143-5p	hsa-miR-532-3p/hsa-miR-143-5p
hsa-miR-532-3p	KLF2	19536157	KLF2	hsa-mir-143	Activation	22327366	hsa-mir-143	hsa-miR-143-3p	hsa-miR-532-3p/hsa-miR-143-3p
hsa-miR-660-3p	KLF2	19536157	KLF2	hsa-mir-143	Activation	22327366	hsa-mir-143	hsa-miR-143-5p	hsa-miR-660-3p/hsa-miR-143-5p
hsa-miR-660-3p	KLF2	19536157	KLF2	hsa-mir-143	Activation	22327366	hsa-mir-143	hsa-miR-143-3p	hsa-miR-660-3p/hsa-miR-143-3p
hsa-miR-5193	KLF2	19536157	KLF2	hsa-mir-143	Activation	22327366	hsa-mir-143	hsa-miR-143-5p	hsa-miR-5193/hsa-miR-143-5p
hsa-miR-5193	KLF2	19536157	KLF2	hsa-mir-143	Activation	22327366	hsa-mir-143	hsa-miR-143-3p	hsa-miR-5193/hsa-miR-143-3p
hsa-miR-4301	KLF2	19536157	KLF2	hsa-mir-143	Activation	22327366	hsa-mir-143	hsa-miR-143-5p	hsa-miR-4301/hsa-miR-143-5p
hsa-miR-4301	KLF2	19536157	KLF2	hsa-mir-143	Activation	22327366	hsa-mir-143	hsa-miR-143-3p	hsa-miR-4301/hsa-miR-143-3p
hsa-miR-1228-3p	KLF2	19536157	KLF2	hsa-mir-143	Activation	22327366	hsa-mir-143	hsa-miR-143-5p	hsa-miR-1228-3p/hsa-miR-143-5p
hsa-miR-1228-3p	KLF2	19536157	KLF2	hsa-mir-143	Activation	22327366	hsa-mir-143	hsa-miR-143-3p	hsa-miR-1228-3p/hsa-miR-143-3p
hsa-miR-92a-1-5p	KLF2	26299712	KLF2	hsa-mir-143	Activation	22327366	hsa-mir-143	hsa-miR-143-5p	hsa-miR-92a-1-5p/hsa-miR-143-5p
hsa-miR-92a-1-5p	KLF2	26299712	KLF2	hsa-mir-143	Activation	22327366	hsa-mir-143	hsa-miR-143-3p	hsa-miR-92a-1-5p/hsa-miR-143-3p
hsa-miR-1908-3p	KLF2	26701625	KLF2	hsa-mir-143	Activation	22327366	hsa-mir-143	hsa-miR-143-5p	hsa-miR-1908-3p/hsa-miR-143-5p
hsa-miR-1908-3p	KLF2	26701625	KLF2	hsa-mir-143	Activation	22327366	hsa-mir-143	hsa-miR-143-3p	hsa-miR-1908-3p/hsa-miR-143-3p
hsa-miR-3665	KLF2	26701625	KLF2	hsa-mir-143	Activation	22327366	hsa-mir-143	hsa-miR-143-5p	hsa-miR-3665/hsa-miR-143-5p
hsa-miR-3665	KLF2	26701625	KLF2	hsa-mir-143	Activation	22327366	hsa-mir-143	hsa-miR-143-3p	hsa-miR-3665/hsa-miR-143-3p
hsa-miR-4258	KLF2	26701625	KLF2	hsa-mir-143	Activation	22327366	hsa-mir-143	hsa-miR-143-5p	hsa-miR-4258/hsa-miR-143-5p
hsa-miR-4258	KLF2	26701625	KLF2	hsa-mir-143	Activation	22327366	hsa-mir-143	hsa-miR-143-3p	hsa-miR-4258/hsa-miR-143-3p
hsa-miR-6869-3p	KLF2	26701625	KLF2	hsa-mir-143	Activation	22327366	hsa-mir-143	hsa-miR-143-5p	hsa-miR-6869-3p/hsa-miR-143-5p
hsa-miR-6869-3p	KLF2	26701625	KLF2	hsa-mir-143	Activation	22327366	hsa-mir-143	hsa-miR-143-3p	hsa-miR-6869-3p/hsa-miR-143-3p
hsa-miR-1227-3p	KLF2	27292025	KLF2	hsa-mir-143	Activation	22327366	hsa-mir-143	hsa-miR-143-5p	hsa-miR-1227-3p/hsa-miR-143-5p
hsa-miR-1227-3p	KLF2	27292025	KLF2	hsa-mir-143	Activation	22327366	hsa-mir-143	hsa-miR-143-3p	hsa-miR-1227-3p/hsa-miR-143-3p
hsa-miR-1910-3p	KLF2	27292025	KLF2	hsa-mir-143	Activation	22327366	hsa-mir-143	hsa-miR-143-5p	hsa-miR-1910-3p/hsa-miR-143-5p
hsa-miR-1910-3p	KLF2	27292025	KLF2	hsa-mir-143	Activation	22327366	hsa-mir-143	hsa-miR-143-3p	hsa-miR-1910-3p/hsa-miR-143-3p
hsa-miR-298	KLF2	27292025	KLF2	hsa-mir-143	Activation	22327366	hsa-mir-143	hsa-miR-143-5p	hsa-miR-298/hsa-miR-143-5p
hsa-miR-298	KLF2	27292025	KLF2	hsa-mir-143	Activation	22327366	hsa-mir-143	hsa-miR-143-3p	hsa-miR-298/hsa-miR-143-3p
hsa-miR-3160-3p	KLF2	27292025	KLF2	hsa-mir-143	Activation	22327366	hsa-mir-143	hsa-miR-143-5p	hsa-miR-3160-3p/hsa-miR-143-5p
hsa-miR-3160-3p	KLF2	27292025	KLF2	hsa-mir-143	Activation	22327366	hsa-mir-143	hsa-miR-143-3p	hsa-miR-3160-3p/hsa-miR-143-3p
hsa-miR-3612	KLF2	27292025	KLF2	hsa-mir-143	Activation	22327366	hsa-mir-143	hsa-miR-143-5p	hsa-miR-3612/hsa-miR-143-5p
hsa-miR-3612	KLF2	27292025	KLF2	hsa-mir-143	Activation	22327366	hsa-mir-143	hsa-miR-143-3p	hsa-miR-3612/hsa-miR-143-3p
hsa-miR-4252	KLF2	27292025	KLF2	hsa-mir-143	Activation	22327366	hsa-mir-143	hsa-miR-143-5p	hsa-miR-4252/hsa-miR-143-5p
hsa-miR-4252	KLF2	27292025	KLF2	hsa-mir-143	Activation	22327366	hsa-mir-143	hsa-miR-143-3p	hsa-miR-4252/hsa-miR-143-3p
hsa-miR-4487	KLF2	27292025	KLF2	hsa-mir-143	Activation	22327366	hsa-mir-143	hsa-miR-143-5p	hsa-miR-4487/hsa-miR-143-5p
hsa-miR-4487	KLF2	27292025	KLF2	hsa-mir-143	Activation	22327366	hsa-mir-143	hsa-miR-143-3p	hsa-miR-4487/hsa-miR-143-3p
hsa-miR-455-3p	KLF2	27292025	KLF2	hsa-mir-143	Activation	22327366	hsa-mir-143	hsa-miR-143-5p	hsa-miR-455-3p/hsa-miR-143-5p
hsa-miR-455-3p	KLF2	27292025	KLF2	hsa-mir-143	Activation	22327366	hsa-mir-143	hsa-miR-143-3p	hsa-miR-455-3p/hsa-miR-143-3p
hsa-miR-4695-5p	KLF2	27292025	KLF2	hsa-mir-143	Activation	22327366	hsa-mir-143	hsa-miR-143-5p	hsa-miR-4695-5p/hsa-miR-143-5p
hsa-miR-4695-5p	KLF2	27292025	KLF2	hsa-mir-143	Activation	22327366	hsa-mir-143	hsa-miR-143-3p	hsa-miR-4695-5p/hsa-miR-143-3p
hsa-miR-495-5p	KLF2	27292025	KLF2	hsa-mir-143	Activation	22327366	hsa-mir-143	hsa-miR-143-5p	hsa-miR-495-5p/hsa-miR-143-5p
hsa-miR-495-5p	KLF2	27292025	KLF2	hsa-mir-143	Activation	22327366	hsa-mir-143	hsa-miR-143-3p	hsa-miR-495-5p/hsa-miR-143-3p
hsa-miR-5186	KLF2	27292025	KLF2	hsa-mir-143	Activation	22327366	hsa-mir-143	hsa-miR-143-5p	hsa-miR-5186/hsa-miR-143-5p
hsa-miR-5186	KLF2	27292025	KLF2	hsa-mir-143	Activation	22327366	hsa-mir-143	hsa-miR-143-3p	hsa-miR-5186/hsa-miR-143-3p
hsa-miR-550b-2-5p	KLF2	27292025	KLF2	hsa-mir-143	Activation	22327366	hsa-mir-143	hsa-miR-143-5p	hsa-miR-550b-2-5p/hsa-miR-143-5p
hsa-miR-550b-2-5p	KLF2	27292025	KLF2	hsa-mir-143	Activation	22327366	hsa-mir-143	hsa-miR-143-3p	hsa-miR-550b-2-5p/hsa-miR-143-3p
hsa-miR-558	KLF2	27292025	KLF2	hsa-mir-143	Activation	22327366	hsa-mir-143	hsa-miR-143-5p	hsa-miR-558/hsa-miR-143-5p
hsa-miR-558	KLF2	27292025	KLF2	hsa-mir-143	Activation	22327366	hsa-mir-143	hsa-miR-143-3p	hsa-miR-558/hsa-miR-143-3p
hsa-miR-6499-3p	KLF2	27292025	KLF2	hsa-mir-143	Activation	22327366	hsa-mir-143	hsa-miR-143-5p	hsa-miR-6499-3p/hsa-miR-143-5p
hsa-miR-6499-3p	KLF2	27292025	KLF2	hsa-mir-143	Activation	22327366	hsa-mir-143	hsa-miR-143-3p	hsa-miR-6499-3p/hsa-miR-143-3p
hsa-miR-650	KLF2	27292025	KLF2	hsa-mir-143	Activation	22327366	hsa-mir-143	hsa-miR-143-5p	hsa-miR-650/hsa-miR-143-5p
hsa-miR-650	KLF2	27292025	KLF2	hsa-mir-143	Activation	22327366	hsa-mir-143	hsa-miR-143-3p	hsa-miR-650/hsa-miR-143-3p
hsa-miR-6511a-5p	KLF2	27292025	KLF2	hsa-mir-143	Activation	22327366	hsa-mir-143	hsa-miR-143-5p	hsa-miR-6511a-5p/hsa-miR-143-5p
hsa-miR-6511a-5p	KLF2	27292025	KLF2	hsa-mir-143	Activation	22327366	hsa-mir-143	hsa-miR-143-3p	hsa-miR-6511a-5p/hsa-miR-143-3p
hsa-miR-6516-5p	KLF2	27292025	KLF2	hsa-mir-143	Activation	22327366	hsa-mir-143	hsa-miR-143-5p	hsa-miR-6516-5p/hsa-miR-143-5p
hsa-miR-6516-5p	KLF2	27292025	KLF2	hsa-mir-143	Activation	22327366	hsa-mir-143	hsa-miR-143-3p	hsa-miR-6516-5p/hsa-miR-143-3p
hsa-miR-23b-3p	SRC	23074286	SRC	hsa-mir-143	Regulation	20351064	hsa-mir-143	hsa-miR-143-5p	hsa-miR-23b-3p/hsa-miR-143-5p
hsa-miR-23b-3p	SRC	23074286	SRC	hsa-mir-143	Regulation	20351064	hsa-mir-143	hsa-miR-143-3p	hsa-miR-23b-3p/hsa-miR-143-3p
hsa-miR-33a-5p	SRC	23547260	SRC	hsa-mir-143	Regulation	20351064	hsa-mir-143	hsa-miR-143-5p	hsa-miR-33a-5p/hsa-miR-143-5p
hsa-miR-33a-5p	SRC	23547260	SRC	hsa-mir-143	Regulation	20351064	hsa-mir-143	hsa-miR-143-3p	hsa-miR-33a-5p/hsa-miR-143-3p
hsa-miR-205-5p	SRC	21330408	SRC	hsa-mir-143	Regulation	20351064	hsa-mir-143	hsa-miR-143-5p	hsa-miR-205-5p/hsa-miR-143-5p
hsa-miR-205-5p	SRC	21330408	SRC	hsa-mir-143	Regulation	20351064	hsa-mir-143	hsa-miR-143-3p	hsa-miR-205-5p/hsa-miR-143-3p
hsa-miR-203a-3p	SRC	23462723	SRC	hsa-mir-143	Regulation	20351064	hsa-mir-143	hsa-miR-143-5p	hsa-miR-203a-3p/hsa-miR-143-5p
hsa-miR-203a-3p	SRC	23462723	SRC	hsa-mir-143	Regulation	20351064	hsa-mir-143	hsa-miR-143-3p	hsa-miR-203a-3p/hsa-miR-143-3p
hsa-miR-34a-5p	SRC	23790975	SRC	hsa-mir-143	Regulation	20351064	hsa-mir-143	hsa-miR-143-5p	hsa-miR-34a-5p/hsa-miR-143-5p
hsa-miR-34a-5p	SRC	23790975	SRC	hsa-mir-143	Regulation	20351064	hsa-mir-143	hsa-miR-143-3p	hsa-miR-34a-5p/hsa-miR-143-3p
hsa-miR-31-5p	SRC	22948084	SRC	hsa-mir-143	Regulation	20351064	hsa-mir-143	hsa-miR-143-5p	hsa-miR-31-5p/hsa-miR-143-5p
hsa-miR-31-5p	SRC	22948084	SRC	hsa-mir-143	Regulation	20351064	hsa-mir-143	hsa-miR-143-3p	hsa-miR-31-5p/hsa-miR-143-3p
hsa-miR-33b-5p	SRC	23716591	SRC	hsa-mir-143	Regulation	20351064	hsa-mir-143	hsa-miR-143-5p	hsa-miR-33b-5p/hsa-miR-143-5p
hsa-miR-33b-5p	SRC	23716591	SRC	hsa-mir-143	Regulation	20351064	hsa-mir-143	hsa-miR-143-3p	hsa-miR-33b-5p/hsa-miR-143-3p
hsa-miR-135a-5p	SRC	26364608	SRC	hsa-mir-143	Regulation	20351064	hsa-mir-143	hsa-miR-143-5p	hsa-miR-135a-5p/hsa-miR-143-5p
hsa-miR-135a-5p	SRC	26364608	SRC	hsa-mir-143	Regulation	20351064	hsa-mir-143	hsa-miR-143-3p	hsa-miR-135a-5p/hsa-miR-143-3p
hsa-miR-155-5p	RREB1	20584899	RREB1	hsa-mir-143	Repression(feedback)	21159816	hsa-mir-143	hsa-miR-143-5p	hsa-miR-155-5p/hsa-miR-143-5p
hsa-miR-155-5p	RREB1	20584899	RREB1	hsa-mir-143	Repression(feedback)	21159816	hsa-mir-143	hsa-miR-143-3p	hsa-miR-155-5p/hsa-miR-143-3p
hsa-miR-671-5p	RREB1	23622248	RREB1	hsa-mir-143	Repression(feedback)	21159816	hsa-mir-143	hsa-miR-143-5p	hsa-miR-671-5p/hsa-miR-143-5p
hsa-miR-671-5p	RREB1	23622248	RREB1	hsa-mir-143	Repression(feedback)	21159816	hsa-mir-143	hsa-miR-143-3p	hsa-miR-671-5p/hsa-miR-143-3p
hsa-miR-106b-5p	RREB1	23622248	RREB1	hsa-mir-143	Repression(feedback)	21159816	hsa-mir-143	hsa-miR-143-5p	hsa-miR-106b-5p/hsa-miR-143-5p
hsa-miR-106b-5p	RREB1	23622248	RREB1	hsa-mir-143	Repression(feedback)	21159816	hsa-mir-143	hsa-miR-143-3p	hsa-miR-106b-5p/hsa-miR-143-3p
hsa-miR-30d-5p	RREB1	23622248	RREB1	hsa-mir-143	Repression(feedback)	21159816	hsa-mir-143	hsa-miR-143-5p	hsa-miR-30d-5p/hsa-miR-143-5p
hsa-miR-30d-5p	RREB1	23622248	RREB1	hsa-mir-143	Repression(feedback)	21159816	hsa-mir-143	hsa-miR-143-3p	hsa-miR-30d-5p/hsa-miR-143-3p
hsa-miR-145-5p	RREB1	22751122	RREB1	hsa-mir-143	Repression(feedback)	21159816	hsa-mir-143	hsa-miR-143-5p	hsa-miR-145-5p/hsa-miR-143-5p
hsa-miR-145-5p	RREB1	22751122	RREB1	hsa-mir-143	Repression(feedback)	21159816	hsa-mir-143	hsa-miR-143-3p	hsa-miR-145-5p/hsa-miR-143-3p
hsa-miR-143-3p	RREB1	22751122	RREB1	hsa-mir-143	Repression(feedback)	21159816	hsa-mir-143	hsa-miR-143-5p	hsa-miR-143-3p/hsa-miR-143-5p
hsa-miR-143-3p	RREB1	22751122	RREB1	hsa-mir-143	Repression(feedback)	21159816	hsa-mir-143	hsa-miR-143-3p	hsa-miR-143-3p/hsa-miR-143-3p
hsa-miR-889-3p	RREB1	23592263	RREB1	hsa-mir-143	Repression(feedback)	21159816	hsa-mir-143	hsa-miR-143-5p	hsa-miR-889-3p/hsa-miR-143-5p
hsa-miR-889-3p	RREB1	23592263	RREB1	hsa-mir-143	Repression(feedback)	21159816	hsa-mir-143	hsa-miR-143-3p	hsa-miR-889-3p/hsa-miR-143-3p
hsa-miR-3653-3p	RREB1	22100165	RREB1	hsa-mir-143	Repression(feedback)	21159816	hsa-mir-143	hsa-miR-143-5p	hsa-miR-3653-3p/hsa-miR-143-5p
hsa-miR-3653-3p	RREB1	22100165	RREB1	hsa-mir-143	Repression(feedback)	21159816	hsa-mir-143	hsa-miR-143-3p	hsa-miR-3653-3p/hsa-miR-143-3p
hsa-miR-3658	RREB1	22100165	RREB1	hsa-mir-143	Repression(feedback)	21159816	hsa-mir-143	hsa-miR-143-5p	hsa-miR-3658/hsa-miR-143-5p
hsa-miR-3658	RREB1	22100165	RREB1	hsa-mir-143	Repression(feedback)	21159816	hsa-mir-143	hsa-miR-143-3p	hsa-miR-3658/hsa-miR-143-3p
hsa-miR-224-3p	RREB1	21572407	RREB1	hsa-mir-143	Repression(feedback)	21159816	hsa-mir-143	hsa-miR-143-5p	hsa-miR-224-3p/hsa-miR-143-5p
hsa-miR-224-3p	RREB1	21572407	RREB1	hsa-mir-143	Repression(feedback)	21159816	hsa-mir-143	hsa-miR-143-3p	hsa-miR-224-3p/hsa-miR-143-3p
hsa-miR-137	RREB1	21572407	RREB1	hsa-mir-143	Repression(feedback)	21159816	hsa-mir-143	hsa-miR-143-5p	hsa-miR-137/hsa-miR-143-5p
hsa-miR-137	RREB1	21572407	RREB1	hsa-mir-143	Repression(feedback)	21159816	hsa-mir-143	hsa-miR-143-3p	hsa-miR-137/hsa-miR-143-3p
hsa-miR-522-3p	RREB1	21572407	RREB1	hsa-mir-143	Repression(feedback)	21159816	hsa-mir-143	hsa-miR-143-5p	hsa-miR-522-3p/hsa-miR-143-5p
hsa-miR-522-3p	RREB1	21572407	RREB1	hsa-mir-143	Repression(feedback)	21159816	hsa-mir-143	hsa-miR-143-3p	hsa-miR-522-3p/hsa-miR-143-3p
hsa-miR-4694-3p	RREB1	21572407	RREB1	hsa-mir-143	Repression(feedback)	21159816	hsa-mir-143	hsa-miR-143-5p	hsa-miR-4694-3p/hsa-miR-143-5p
hsa-miR-4694-3p	RREB1	21572407	RREB1	hsa-mir-143	Repression(feedback)	21159816	hsa-mir-143	hsa-miR-143-3p	hsa-miR-4694-3p/hsa-miR-143-3p
hsa-miR-4729	RREB1	21572407	RREB1	hsa-mir-143	Repression(feedback)	21159816	hsa-mir-143	hsa-miR-143-5p	hsa-miR-4729/hsa-miR-143-5p
hsa-miR-4729	RREB1	21572407	RREB1	hsa-mir-143	Repression(feedback)	21159816	hsa-mir-143	hsa-miR-143-3p	hsa-miR-4729/hsa-miR-143-3p
hsa-miR-485-3p	RREB1	23592263	RREB1	hsa-mir-143	Repression(feedback)	21159816	hsa-mir-143	hsa-miR-143-5p	hsa-miR-485-3p/hsa-miR-143-5p
hsa-miR-485-3p	RREB1	23592263	RREB1	hsa-mir-143	Repression(feedback)	21159816	hsa-mir-143	hsa-miR-143-3p	hsa-miR-485-3p/hsa-miR-143-3p
hsa-miR-539-3p	RREB1	23592263	RREB1	hsa-mir-143	Repression(feedback)	21159816	hsa-mir-143	hsa-miR-143-5p	hsa-miR-539-3p/hsa-miR-143-5p
hsa-miR-539-3p	RREB1	23592263	RREB1	hsa-mir-143	Repression(feedback)	21159816	hsa-mir-143	hsa-miR-143-3p	hsa-miR-539-3p/hsa-miR-143-3p
hsa-miR-582-5p	RREB1	23592263	RREB1	hsa-mir-143	Repression(feedback)	21159816	hsa-mir-143	hsa-miR-143-5p	hsa-miR-582-5p/hsa-miR-143-5p
hsa-miR-582-5p	RREB1	23592263	RREB1	hsa-mir-143	Repression(feedback)	21159816	hsa-mir-143	hsa-miR-143-3p	hsa-miR-582-5p/hsa-miR-143-3p
hsa-miR-655-3p	RREB1	23592263	RREB1	hsa-mir-143	Repression(feedback)	21159816	hsa-mir-143	hsa-miR-143-5p	hsa-miR-655-3p/hsa-miR-143-5p
hsa-miR-655-3p	RREB1	23592263	RREB1	hsa-mir-143	Repression(feedback)	21159816	hsa-mir-143	hsa-miR-143-3p	hsa-miR-655-3p/hsa-miR-143-3p
hsa-miR-374c-5p	RREB1	23592263	RREB1	hsa-mir-143	Repression(feedback)	21159816	hsa-mir-143	hsa-miR-143-5p	hsa-miR-374c-5p/hsa-miR-143-5p
hsa-miR-374c-5p	RREB1	23592263	RREB1	hsa-mir-143	Repression(feedback)	21159816	hsa-mir-143	hsa-miR-143-3p	hsa-miR-374c-5p/hsa-miR-143-3p
hsa-miR-5195-5p	RREB1	23592263	RREB1	hsa-mir-143	Repression(feedback)	21159816	hsa-mir-143	hsa-miR-143-5p	hsa-miR-5195-5p/hsa-miR-143-5p
hsa-miR-5195-5p	RREB1	23592263	RREB1	hsa-mir-143	Repression(feedback)	21159816	hsa-mir-143	hsa-miR-143-3p	hsa-miR-5195-5p/hsa-miR-143-3p
hsa-miR-545-5p	RREB1	20371350	RREB1	hsa-mir-143	Repression(feedback)	21159816	hsa-mir-143	hsa-miR-143-5p	hsa-miR-545-5p/hsa-miR-143-5p
hsa-miR-545-5p	RREB1	20371350	RREB1	hsa-mir-143	Repression(feedback)	21159816	hsa-mir-143	hsa-miR-143-3p	hsa-miR-545-5p/hsa-miR-143-3p
hsa-miR-548t-3p	RREB1	20371350	RREB1	hsa-mir-143	Repression(feedback)	21159816	hsa-mir-143	hsa-miR-143-5p	hsa-miR-548t-3p/hsa-miR-143-5p
hsa-miR-548t-3p	RREB1	20371350	RREB1	hsa-mir-143	Repression(feedback)	21159816	hsa-mir-143	hsa-miR-143-3p	hsa-miR-548t-3p/hsa-miR-143-3p
hsa-miR-3150a-5p	RREB1	20371350	RREB1	hsa-mir-143	Repression(feedback)	21159816	hsa-mir-143	hsa-miR-143-5p	hsa-miR-3150a-5p/hsa-miR-143-5p
hsa-miR-3150a-5p	RREB1	20371350	RREB1	hsa-mir-143	Repression(feedback)	21159816	hsa-mir-143	hsa-miR-143-3p	hsa-miR-3150a-5p/hsa-miR-143-3p
hsa-miR-3150b-5p	RREB1	20371350	RREB1	hsa-mir-143	Repression(feedback)	21159816	hsa-mir-143	hsa-miR-143-5p	hsa-miR-3150b-5p/hsa-miR-143-5p
hsa-miR-3150b-5p	RREB1	20371350	RREB1	hsa-mir-143	Repression(feedback)	21159816	hsa-mir-143	hsa-miR-143-3p	hsa-miR-3150b-5p/hsa-miR-143-3p
hsa-miR-548aa	RREB1	20371350	RREB1	hsa-mir-143	Repression(feedback)	21159816	hsa-mir-143	hsa-miR-143-5p	hsa-miR-548aa/hsa-miR-143-5p
hsa-miR-548aa	RREB1	20371350	RREB1	hsa-mir-143	Repression(feedback)	21159816	hsa-mir-143	hsa-miR-143-3p	hsa-miR-548aa/hsa-miR-143-3p
hsa-miR-548ap-3p	RREB1	20371350	RREB1	hsa-mir-143	Repression(feedback)	21159816	hsa-mir-143	hsa-miR-143-5p	hsa-miR-548ap-3p/hsa-miR-143-5p
hsa-miR-548ap-3p	RREB1	20371350	RREB1	hsa-mir-143	Repression(feedback)	21159816	hsa-mir-143	hsa-miR-143-3p	hsa-miR-548ap-3p/hsa-miR-143-3p
hsa-miR-548at-3p	RREB1	20371350	RREB1	hsa-mir-143	Repression(feedback)	21159816	hsa-mir-143	hsa-miR-143-5p	hsa-miR-548at-3p/hsa-miR-143-5p
hsa-miR-548at-3p	RREB1	20371350	RREB1	hsa-mir-143	Repression(feedback)	21159816	hsa-mir-143	hsa-miR-143-3p	hsa-miR-548at-3p/hsa-miR-143-3p
hsa-miR-548ay-3p	RREB1	20371350	RREB1	hsa-mir-143	Repression(feedback)	21159816	hsa-mir-143	hsa-miR-143-5p	hsa-miR-548ay-3p/hsa-miR-143-5p
hsa-miR-548ay-3p	RREB1	20371350	RREB1	hsa-mir-143	Repression(feedback)	21159816	hsa-mir-143	hsa-miR-143-3p	hsa-miR-548ay-3p/hsa-miR-143-3p
hsa-miR-582-3p	RREB1	23592263	RREB1	hsa-mir-143	Repression(feedback)	21159816	hsa-mir-143	hsa-miR-143-5p	hsa-miR-582-3p/hsa-miR-143-5p
hsa-miR-582-3p	RREB1	23592263	RREB1	hsa-mir-143	Repression(feedback)	21159816	hsa-mir-143	hsa-miR-143-3p	hsa-miR-582-3p/hsa-miR-143-3p
hsa-miR-548c-3p	RREB1	23592263	RREB1	hsa-mir-143	Repression(feedback)	21159816	hsa-mir-143	hsa-miR-143-5p	hsa-miR-548c-3p/hsa-miR-143-5p
hsa-miR-548c-3p	RREB1	23592263	RREB1	hsa-mir-143	Repression(feedback)	21159816	hsa-mir-143	hsa-miR-143-3p	hsa-miR-548c-3p/hsa-miR-143-3p
hsa-miR-4719	RREB1	23592263	RREB1	hsa-mir-143	Repression(feedback)	21159816	hsa-mir-143	hsa-miR-143-5p	hsa-miR-4719/hsa-miR-143-5p
hsa-miR-4719	RREB1	23592263	RREB1	hsa-mir-143	Repression(feedback)	21159816	hsa-mir-143	hsa-miR-143-3p	hsa-miR-4719/hsa-miR-143-3p
hsa-miR-218-5p	RREB1	23212916	RREB1	hsa-mir-143	Repression(feedback)	21159816	hsa-mir-143	hsa-miR-143-5p	hsa-miR-218-5p/hsa-miR-143-5p
hsa-miR-218-5p	RREB1	23212916	RREB1	hsa-mir-143	Repression(feedback)	21159816	hsa-mir-143	hsa-miR-143-3p	hsa-miR-218-5p/hsa-miR-143-3p
hsa-miR-510-3p	RREB1	22100165	RREB1	hsa-mir-143	Repression(feedback)	21159816	hsa-mir-143	hsa-miR-143-5p	hsa-miR-510-3p/hsa-miR-143-5p
hsa-miR-510-3p	RREB1	22100165	RREB1	hsa-mir-143	Repression(feedback)	21159816	hsa-mir-143	hsa-miR-143-3p	hsa-miR-510-3p/hsa-miR-143-3p
hsa-miR-431-5p	RREB1	22100165	RREB1	hsa-mir-143	Repression(feedback)	21159816	hsa-mir-143	hsa-miR-143-5p	hsa-miR-431-5p/hsa-miR-143-5p
hsa-miR-431-5p	RREB1	22100165	RREB1	hsa-mir-143	Repression(feedback)	21159816	hsa-mir-143	hsa-miR-143-3p	hsa-miR-431-5p/hsa-miR-143-3p
hsa-miR-4764-5p	RREB1	22100165	RREB1	hsa-mir-143	Repression(feedback)	21159816	hsa-mir-143	hsa-miR-143-5p	hsa-miR-4764-5p/hsa-miR-143-5p
[truncated: 92,854 more rows]
