# Supplementary material for: In search of the ratio of miRNA expression as robust biomarkers for constructing stable diagnostic models among multi-center data
Source: Front Genet. 2024 Apr 30;15:1381917. doi: 10.3389/fgene.2024.1381917 (PMC11091382; doi:10.3389/fgene.2024.1381917)
Supplement: Supplementary file 7 [file Table5.XLSX]

## Sheet: Table S5
	condition	From	variable	value
0	T	CPTAC-3-RCC	miR-200c-3p	5.6345
1	N	CPTAC-3-RCC	miR-200c-3p	11.0314
2	T	CPTAC-3-RCC	miR-200c-3p	6.86812
3	N	CPTAC-3-RCC	miR-200c-3p	10.8267
4	T	CPTAC-3-RCC	miR-200c-3p	5.97075
5	T	CPTAC-3-RCC	miR-200c-3p	6.67398
6	T	CPTAC-3-RCC	miR-200c-3p	6.12707
7	T	CPTAC-3-RCC	miR-200c-3p	5.75995
8	T	CPTAC-3-RCC	miR-200c-3p	5.04014
9	T	CPTAC-3-RCC	miR-200c-3p	4.77543
10	N	CPTAC-3-RCC	miR-200c-3p	11.1889
11	T	CPTAC-3-RCC	miR-200c-3p	5.69403
12	T	CPTAC-3-RCC	miR-200c-3p	5.8785
13	T	CPTAC-3-RCC	miR-200c-3p	5.21511
14	T	CPTAC-3-RCC	miR-200c-3p	6.26271
15	N	CPTAC-3-RCC	miR-200c-3p	11.0422
16	T	CPTAC-3-RCC	miR-200c-3p	5.89148
17	N	CPTAC-3-RCC	miR-200c-3p	11.0003
18	T	CPTAC-3-RCC	miR-200c-3p	5.31965
19	T	CPTAC-3-RCC	miR-200c-3p	6.1268
20	T	CPTAC-3-RCC	miR-200c-3p	6.04319
21	T	CPTAC-3-RCC	miR-200c-3p	5.28368
22	N	CPTAC-3-RCC	miR-200c-3p	11.0679
23	T	CPTAC-3-RCC	miR-200c-3p	7.14921
24	T	CPTAC-3-RCC	miR-200c-3p	5.89299
25	N	CPTAC-3-RCC	miR-200c-3p	11.0703
26	T	CPTAC-3-RCC	miR-200c-3p	7.37801
27	T	CPTAC-3-RCC	miR-200c-3p	5.61049
28	T	CPTAC-3-RCC	miR-200c-3p	5.42286
29	N	CPTAC-3-RCC	miR-200c-3p	11.4168
30	T	CPTAC-3-RCC	miR-200c-3p	6.98013
31	N	CPTAC-3-RCC	miR-200c-3p	11.1771
32	N	CPTAC-3-RCC	miR-200c-3p	11.9927
33	T	CPTAC-3-RCC	miR-200c-3p	7.33972
34	T	CPTAC-3-RCC	miR-200c-3p	5.40833
35	T	CPTAC-3-RCC	miR-200c-3p	7.66866
36	T	CPTAC-3-RCC	miR-200c-3p	6.26079
37	T	CPTAC-3-RCC	miR-200c-3p	6.0686
38	N	CPTAC-3-RCC	miR-200c-3p	10.3565
39	T	CPTAC-3-RCC	miR-200c-3p	5.58029
40	T	CPTAC-3-RCC	miR-200c-3p	6.10707
41	T	CPTAC-3-RCC	miR-200c-3p	5.8546
42	N	CPTAC-3-RCC	miR-200c-3p	10.6684
43	T	CPTAC-3-RCC	miR-200c-3p	6.08986
44	T	CPTAC-3-RCC	miR-200c-3p	5.61651
45	N	CPTAC-3-RCC	miR-200c-3p	11.1313
46	T	CPTAC-3-RCC	miR-200c-3p	6.67043
47	N	CPTAC-3-RCC	miR-200c-3p	10.9181
48	T	CPTAC-3-RCC	miR-200c-3p	5.59551
49	T	CPTAC-3-RCC	miR-200c-3p	8.005
50	T	CPTAC-3-RCC	miR-200c-3p	6.88154
51	T	CPTAC-3-RCC	miR-200c-3p	5.26694
52	T	CPTAC-3-RCC	miR-200c-3p	6.50672
53	N	CPTAC-3-RCC	miR-200c-3p	13.0706
54	T	CPTAC-3-RCC	miR-200c-3p	6.53418
55	T	CPTAC-3-RCC	miR-200c-3p	5.55226
56	T	CPTAC-3-RCC	miR-200c-3p	6.19922
57	T	CPTAC-3-RCC	miR-200c-3p	5.80074
58	N	CPTAC-3-RCC	miR-200c-3p	11.257
59	T	CPTAC-3-RCC	miR-200c-3p	5.20599
60	N	CPTAC-3-RCC	miR-200c-3p	11.5483
61	T	CPTAC-3-RCC	miR-200c-3p	5.38534
62	T	CPTAC-3-RCC	miR-200c-3p	8.40979
63	T	CPTAC-3-RCC	miR-200c-3p	6.64912
64	T	CPTAC-3-RCC	miR-200c-3p	5.97776
65	N	CPTAC-3-RCC	miR-200c-3p	10.9665
66	T	CPTAC-3-RCC	miR-200c-3p	7.54272
67	T	CPTAC-3-RCC	miR-200c-3p	6.4318
68	N	CPTAC-3-RCC	miR-200c-3p	10.9066
69	T	CPTAC-3-RCC	miR-200c-3p	4.80088
70	T	CPTAC-3-RCC	miR-200c-3p	6.38288
71	N	CPTAC-3-RCC	miR-200c-3p	10.9392
72	T	CPTAC-3-RCC	miR-200c-3p	10.1511
73	N	CPTAC-3-RCC	miR-200c-3p	11.1998
74	T	CPTAC-3-RCC	miR-200c-3p	3.64854
75	T	CPTAC-3-RCC	miR-200c-3p	5.38471
76	N	CPTAC-3-RCC	miR-200c-3p	10.9472
77	T	CPTAC-3-RCC	miR-200c-3p	6.34247
78	N	CPTAC-3-RCC	miR-200c-3p	10.7951
79	N	CPTAC-3-RCC	miR-200c-3p	10.9328
80	T	CPTAC-3-RCC	miR-200c-3p	5.9452
81	T	CPTAC-3-RCC	miR-200c-3p	4.88679
82	N	CPTAC-3-RCC	miR-200c-3p	11.6014
83	T	CPTAC-3-RCC	miR-200c-3p	4.34108
84	N	CPTAC-3-RCC	miR-200c-3p	11.289
85	T	CPTAC-3-RCC	miR-200c-3p	5.28574
86	N	CPTAC-3-RCC	miR-200c-3p	10.3796
87	N	CPTAC-3-RCC	miR-200c-3p	11.2585
88	N	CPTAC-3-RCC	miR-200c-3p	11.1558
89	T	CPTAC-3-RCC	miR-200c-3p	5.59523
90	T	CPTAC-3-RCC	miR-200c-3p	6.16905
91	T	CPTAC-3-RCC	miR-200c-3p	4.57645
92	T	CPTAC-3-RCC	miR-200c-3p	6.46785
93	N	CPTAC-3-RCC	miR-200c-3p	10.9914
94	T	CPTAC-3-RCC	miR-200c-3p	4.77081
95	N	CPTAC-3-RCC	miR-200c-3p	11.6255
96	N	CPTAC-3-RCC	miR-200c-3p	11.6655
97	T	CPTAC-3-RCC	miR-200c-3p	6.68068
98	N	CPTAC-3-RCC	miR-200c-3p	11.3542
99	T	CPTAC-3-RCC	miR-200c-3p	7.10983
100	T	CPTAC-3-RCC	miR-200c-3p	7.6921
101	T	CPTAC-3-RCC	miR-200c-3p	6.28246
102	N	CPTAC-3-RCC	miR-200c-3p	11.0039
103	T	CPTAC-3-RCC	miR-200c-3p	6.00128
104	T	CPTAC-3-RCC	miR-200c-3p	7.23915
105	N	CPTAC-3-RCC	miR-200c-3p	11.0963
106	T	CPTAC-3-RCC	miR-200c-3p	6.61744
107	N	CPTAC-3-RCC	miR-200c-3p	11.2948
108	T	CPTAC-3-RCC	miR-200c-3p	8.26078
109	T	CPTAC-3-RCC	miR-200c-3p	6.08918
110	T	CPTAC-3-RCC	miR-200c-3p	6.06691
111	T	CPTAC-3-RCC	miR-200c-3p	5.50858
112	T	CPTAC-3-RCC	miR-200c-3p	7.88159
113	T	CPTAC-3-RCC	miR-200c-3p	5.99685
114	T	CPTAC-3-RCC	miR-200c-3p	6.15954
115	T	CPTAC-3-RCC	miR-200c-3p	4.67559
116	T	CPTAC-3-RCC	miR-200c-3p	6.44055
117	N	CPTAC-3-RCC	miR-200c-3p	10.9767
118	T	CPTAC-3-RCC	miR-200c-3p	4.88611
119	T	CPTAC-3-RCC	miR-200c-3p	6.42381
120	N	CPTAC-3-RCC	miR-200c-3p	10.8976
121	N	CPTAC-3-RCC	miR-200c-3p	11.0297
122	T	CPTAC-3-RCC	miR-200c-3p	5.61784
123	T	CPTAC-3-RCC	miR-200c-3p	4.98546
124	N	CPTAC-3-RCC	miR-200c-3p	11.4362
125	T	CPTAC-3-RCC	miR-200c-3p	5.31897
126	T	CPTAC-3-RCC	miR-200c-3p	6.20451
127	T	CPTAC-3-RCC	miR-200c-3p	8.33371
128	T	CPTAC-3-RCC	miR-200c-3p	5.78171
129	T	CPTAC-3-RCC	miR-200c-3p	6.05902
130	T	CPTAC-3-RCC	miR-200c-3p	6.21659
131	N	CPTAC-3-RCC	miR-200c-3p	11.5356
132	T	CPTAC-3-RCC	miR-200c-3p	5.35187
133	T	CPTAC-3-RCC	miR-200c-3p	6.16161
134	T	CPTAC-3-RCC	miR-200c-3p	7.50048
135	T	CPTAC-3-RCC	miR-200c-3p	6.00096
136	T	CPTAC-3-RCC	miR-200c-3p	5.73359
137	N	CPTAC-3-RCC	miR-200c-3p	11.1253
138	T	CPTAC-3-RCC	miR-200c-3p	5.46493
139	T	CPTAC-3-RCC	miR-200c-3p	5.61521
140	N	CPTAC-3-RCC	miR-200c-3p	11.07
141	N	CPTAC-3-RCC	miR-200c-3p	11.3497
142	T	CPTAC-3-RCC	miR-200c-3p	4.98968
143	N	CPTAC-3-RCC	miR-200c-3p	12.1014
144	T	CPTAC-3-RCC	miR-200c-3p	6.27871
145	N	CPTAC-3-RCC	miR-200c-3p	11.1327
146	T	CPTAC-3-RCC	miR-200c-3p	5.3387
147	T	CPTAC-3-RCC	miR-200c-3p	5.73057
148	T	CPTAC-3-RCC	miR-200c-3p	5.01319
149	T	CPTAC-3-RCC	miR-200c-3p	5.88154
150	T	CPTAC-3-RCC	miR-200c-3p	4.77505
151	T	CPTAC-3-RCC	miR-200c-3p	5.84148
152	N	CPTAC-3-RCC	miR-200c-3p	11.2478
153	T	CPTAC-3-RCC	miR-200c-3p	5.90025
154	N	CPTAC-3-RCC	miR-200c-3p	11.3796
155	T	CPTAC-3-RCC	miR-200c-3p	4.75036
156	T	CPTAC-3-RCC	miR-200c-3p	5.98411
157	T	CPTAC-3-RCC	miR-200c-3p	6.42771
158	N	CPTAC-3-RCC	miR-200c-3p	11.9456
159	T	CPTAC-3-RCC	miR-200c-3p	8.47112
160	N	CPTAC-3-RCC	miR-200c-3p	10.7089
161	T	CPTAC-3-RCC	miR-200c-3p	14.1633
162	T	CPTAC-3-RCC	miR-200c-3p	6.43586
163	N	CPTAC-3-RCC	miR-200c-3p	10.9976
164	T	CPTAC-3-RCC	miR-200c-3p	5.10274
165	T	CPTAC-3-RCC	miR-200c-3p	5.43291
166	N	CPTAC-3-RCC	miR-200c-3p	11.72
167	T	CPTAC-3-RCC	miR-200c-3p	7.9733
168	T	CPTAC-3-RCC	miR-200c-3p	9.13018
169	T	CPTAC-3-RCC	miR-200c-3p	6.30216
170	T	CPTAC-3-RCC	miR-200c-3p	5.46176
171	N	CPTAC-3-RCC	miR-200c-3p	11.5547
172	T	CPTAC-3-RCC	miR-200c-3p	5.49616
173	T	CPTAC-3-RCC	miR-200c-3p	5.84885
174	T	CPTAC-3-RCC	miR-200c-3p	5.56283
175	N	CPTAC-3-RCC	miR-200c-3p	11.821
176	N	CPTAC-3-RCC	miR-200c-3p	11.2245
177	T	CPTAC-3-RCC	miR-200c-3p	6.4337
178	T	CPTAC-3-RCC	miR-200c-3p	6.82768
179	N	CPTAC-3-RCC	miR-200c-3p	11.0103
180	T	CPTAC-3-RCC	miR-200c-3p	6.18128
181	T	CPTAC-3-RCC	miR-200c-3p	6.14058
182	N	CPTAC-3-RCC	miR-200c-3p	10.5153
183	T	CPTAC-3-RCC	miR-200c-3p	4.68994
184	T	CPTAC-3-RCC	miR-200c-3p	5.54
185	T	CPTAC-3-RCC	miR-200c-3p	5.14282
186	T	CPTAC-3-RCC	miR-200c-3p	4.85111
187	T	CPTAC-3-RCC	miR-200c-3p	9.71479
188	T	CPTAC-3-RCC	miR-200c-3p	6.11225
189	N	CPTAC-3-RCC	miR-200c-3p	10.8283
190	T	CPTAC-3-RCC	miR-200c-3p	6.18148
191	N	CPTAC-3-RCC	miR-200c-3p	11.0095
192	T	CPTAC-3-RCC	miR-200c-3p	5.00334
193	T	CPTAC-3-RCC	miR-200c-3p	5.30508
194	N	CPTAC-3-RCC	miR-200c-3p	10.9172
195	T	CPTAC-3-RCC	miR-200c-3p	5.41603
196	N	CPTAC-3-RCC	miR-200c-3p	11.399
197	N	CPTAC-3-RCC	miR-200c-3p	11.6402
198	T	CPTAC-3-RCC	miR-200c-3p	5.29485
199	T	CPTAC-3-RCC	miR-200c-3p	4.23875
200	T	CPTAC-3-RCC	miR-200c-3p	4.52688
201	T	CPTAC-3-RCC	miR-200c-3p	7.39853
202	T	CPTAC-3-RCC	miR-200c-3p	5.36913
203	T	CPTAC-3-RCC	miR-200c-3p	8.82624
204	T	CPTAC-3-RCC	miR-200c-3p	6.55596
205	N	CPTAC-3-RCC	miR-200c-3p	10.9746
206	T	CPTAC-3-RCC	miR-200c-3p	6.51533
207	N	CPTAC-3-RCC	miR-200c-3p	11.2559
208	N	CPTAC-3-RCC	miR-200c-3p	11.9557
209	T	CPTAC-3-RCC	miR-200c-3p	6.96795
210	T	CPTAC-3-RCC	miR-200c-3p	5.5796
211	N	CPTAC-3-RCC	miR-200c-3p	11.3916
212	N	CPTAC-3-RCC	miR-200c-3p	11.0057
213	T	CPTAC-3-RCC	miR-200c-3p	5.92921
214	N	CPTAC-3-RCC	miR-200c-3p	10.8023
215	N	CPTAC-3-RCC	miR-200c-3p	11.1029
216	T	CPTAC-3-RCC	miR-200c-3p	6.07014
217	T	CPTAC-3-RCC	miR-200c-3p	5.28427
218	T	CPTAC-3-RCC	miR-200c-3p	5.85076
219	N	CPTAC-3-RCC	miR-200c-3p	11.1582
220	T	CPTAC-3-RCC	miR-200c-3p	8.78806
221	T	CPTAC-3-RCC	miR-200c-3p	4.84031
222	N	CPTAC-3-RCC	miR-200c-3p	10.916
223	N	CPTAC-3-RCC	miR-200c-3p	10.9271
224	T	CPTAC-3-RCC	miR-200c-3p	4.61739
225	N	CPTAC-3-RCC	miR-200c-3p	11.4201
226	N	CPTAC-3-RCC	miR-200c-3p	11.1412
227	T	CPTAC-3-RCC	miR-200c-3p	6.11407
228	T	CPTAC-3-RCC	miR-200c-3p	6.39402
229	T	CPTAC-3-RCC	miR-200c-3p	7.41003
230	T	CPTAC-3-RCC	miR-200c-3p	7.32345
231	T	CPTAC-3-RCC	miR-200c-3p	5.72481
232	T	CPTAC-3-RCC	miR-200c-3p	7.23144
233	N	CPTAC-3-RCC	miR-200c-3p	10.6562
234	T	CPTAC-3-RCC	miR-200c-3p	7.69026
235	T	CPTAC-3-RCC	miR-200c-3p	7.65829
236	T	CPTAC-3-RCC	miR-200c-3p	6.24388
237	T	CPTAC-3-RCC	miR-200c-3p	7.06854
238	N	CPTAC-3-RCC	miR-200c-3p	10.5562
239	T	CPTAC-3-RCC	miR-200c-3p	7.58658
240	T	CPTAC-3-RCC	miR-200c-3p	6.06936
241	T	CPTAC-3-RCC	miR-200c-3p	5.33037
242	N	CPTAC-3-RCC	miR-200c-3p	11.1684
243	T	CPTAC-3-RCC	miR-200c-3p	5.80654
244	N	CPTAC-3-RCC	miR-200c-3p	11.5489
245	T	CPTAC-3-RCC	miR-200c-3p	9.64469
246	N	CPTAC-3-RCC	miR-200c-3p	9.97432
247	T	CPTAC-3-RCC	miR-200c-3p	10.5015
248	T	CPTAC-3-RCC	miR-200c-3p	9.30759
249	T	CPTAC-3-RCC	miR-200c-3p	5.17333
250	N	CPTAC-3-RCC	miR-200c-3p	11.7406
251	T	CPTAC-3-RCC	miR-200c-3p	4.76207
252	T	CPTAC-3-RCC	miR-200c-3p	4.45269
253	T	CPTAC-3-RCC	miR-200c-3p	7.35209
254	T	CPTAC-3-RCC	miR-200c-3p	6.4366
255	N	CPTAC-3-RCC	miR-200c-3p	11.7048
256	T	CPTAC-3-RCC	miR-200c-3p	5.98543
257	T	CPTAC-3-RCC	miR-200c-3p	7.47373
258	T	CPTAC-3-RCC	miR-200c-3p	6.67995
259	T	CPTAC-3-RCC	miR-200c-3p	6.28095
260	T	CPTAC-3-RCC	miR-200c-3p	5.01345
261	T	CPTAC-3-RCC	miR-200c-3p	14.1201
262	T	CPTAC-3-RCC	miR-200c-3p	6.80015
263	T	CPTAC-3-RCC	miR-200c-3p	8.036
264	N	CPTAC-3-RCC	miR-200c-3p	10.6825
265	T	CPTAC-3-RCC	miR-200c-3p	5.93704
266	N	CPTAC-3-RCC	miR-200c-3p	11.1095
267	T	CPTAC-3-RCC	miR-200c-3p	6.20339
268	T	CPTAC-3-RCC	miR-200c-3p	6.53724
269	N	CPTAC-3-RCC	miR-200c-3p	11.7928
270	N	CPTAC-3-RCC	miR-200c-3p	10.8586
271	T	CPTAC-3-RCC	miR-200c-3p	6.28157
272	T	CPTAC-3-RCC	miR-200c-3p	5.99016
273	N	CPTAC-3-RCC	miR-200c-3p	11.2363
274	T	CPTAC-3-RCC	miR-200c-3p	5.52182
275	T	CPTAC-3-RCC	miR-200c-3p	4.74241
276	T	CPTAC-3-RCC	miR-200c-3p	6.33295
277	T	CPTAC-3-RCC	miR-200c-3p	5.9228
278	N	CPTAC-3-RCC	miR-200c-3p	12.2628
279	T	CPTAC-3-RCC	miR-200c-3p	6.19575
280	T	CPTAC-3-RCC	miR-200c-3p	5.74131
281	T	CPTAC-3-RCC	miR-200c-3p	6.62096
282	N	CPTAC-3-RCC	miR-200c-3p	11.215
283	N	CPTAC-3-RCC	miR-200c-3p	11.398
284	T	CPTAC-3-RCC	miR-200c-3p	7.27983
285	N	CPTAC-3-RCC	miR-200c-3p	10.977
286	T	CPTAC-3-RCC	miR-200c-3p	4.97188
287	T	CPTAC-3-RCC	miR-200c-3p	4.38539
288	T	CPTAC-3-RCC	miR-200c-3p	6.57055
289	T	CPTAC-3-RCC	miR-200c-3p	9.80587
290	T	CPTAC-3-RCC	miR-200c-3p	4.82268
291	N	CPTAC-3-RCC	miR-200c-3p	11.0151
292	N	CPTAC-3-RCC	miR-200c-3p	10.8768
293	T	CPTAC-3-RCC	miR-200c-3p	6.6133
294	N	CPTAC-3-RCC	miR-200c-3p	11.3513
295	T	CPTAC-3-RCC	miR-200c-3p	6.41228
296	N	CPTAC-3-RCC	miR-200c-3p	11.6804
297	T	CPTAC-3-RCC	miR-200c-3p	7.58521
298	T	CPTAC-3-RCC	miR-200c-3p	5.89848
299	N	CPTAC-3-RCC	miR-200c-3p	12.1053
300	N	CPTAC-3-RCC	miR-200c-3p	12.6857
301	T	CPTAC-3-RCC	miR-200c-3p	7.26017
302	N	CPTAC-3-RCC	miR-200c-3p	10.7985
303	T	CPTAC-3-RCC	miR-200c-3p	5.87822
304	T	CPTAC-3-RCC	miR-200c-3p	5.85444
305	T	CPTAC-3-RCC	miR-200c-3p	5.74649
306	T	CPTAC-3-RCC	miR-200c-3p	6.82371
307	N	CPTAC-3-RCC	miR-200c-3p	11.1964
308	T	CPTAC-3-RCC	miR-200c-3p	5.60649
309	T	CPTAC-3-RCC	miR-200c-3p	6.51823
310	T	CPTAC-3-RCC	miR-200c-3p	5.39873
311	T	CPTAC-3-RCC	miR-200c-3p	5.34827
312	N	CPTAC-3-RCC	miR-200c-3p	11.367
313	T	CPTAC-3-RCC	miR-200c-3p	5.00681
314	T	CPTAC-3-RCC	miR-200c-3p	5.38499
315	T	CPTAC-3-RCC	miR-200c-3p	6.49629
316	N	CPTAC-3-RCC	miR-200c-3p	10.8175
317	T	CPTAC-3-RCC	miR-200c-3p	5.75391
318	T	CPTAC-3-RCC	miR-200c-3p	7.58315
319	T	CPTAC-3-RCC	miR-200c-3p	5.8898
320	T	CPTAC-3-RCC	miR-200c-3p	6.5074
321	T	CPTAC-3-RCC	miR-200c-3p	5.03006
322	N	CPTAC-3-RCC	miR-200c-3p	11.5096
323	N	CPTAC-3-RCC	miR-200c-3p	11.6144
324	T	CPTAC-3-RCC	miR-200c-3p	6.24489
325	T	CPTAC-3-RCC	miR-200c-3p	5.79776
326	N	CPTAC-3-RCC	miR-200c-3p	11.1624
327	N	CPTAC-3-RCC	miR-200c-3p	11.2207
328	T	CPTAC-3-RCC	miR-200c-3p	5.32361
329	T	CPTAC-3-RCC	miR-200c-3p	5.23409
330	T	CPTAC-3-RCC	miR-200c-3p	5.89623
331	N	CPTAC-3-RCC	miR-200c-3p	11.0782
332	N	CPTAC-3-RCC	miR-200c-3p	10.9612
333	T	CPTAC-3-RCC	miR-200c-3p	6.14443
334	T	CPTAC-3-RCC	miR-200c-3p	5.3976
335	N	CPTAC-3-RCC	miR-200c-3p	11.0891
336	T	CPTAC-3-RCC	miR-200c-3p	5.45223
337	T	CPTAC-3-RCC	miR-200c-3p	5.97704
338	T	CPTAC-3-RCC	miR-200c-3p	6.53576
339	T	CPTAC-3-RCC	miR-200c-3p	6.43983
340	N	CPTAC-3-RCC	miR-200c-3p	12.2128
341	T	CPTAC-3-RCC	miR-200c-3p	6.03718
342	N	CPTAC-3-RCC	miR-200c-3p	11.967
343	T	CPTAC-3-RCC	miR-200c-3p	5.89121
344	T	CPTAC-3-RCC	miR-200c-3p	5.1746
345	N	CPTAC-3-RCC	miR-200c-3p	11.3541
346	T	CPTAC-3-RCC	miR-200c-3p	5.14624
347	T	CPTAC-3-RCC	miR-200c-3p	5.7404
348	T	CPTAC-3-RCC	miR-200c-3p	5.18817
349	T	CPTAC-3-RCC	miR-200c-3p	6.07068
350	N	CPTAC-3-RCC	miR-200c-3p	11.1577
351	T	CPTAC-3-RCC	miR-200c-3p	9.23831
352	N	CPTAC-3-RCC	miR-200c-3p	11.1146
353	T	CPTAC-3-RCC	miR-200c-3p	5.90514
354	T	CPTAC-3-RCC	miR-200c-3p	4.84026
355	T	CPTAC-3-RCC	miR-200c-3p	5.09745
356	N	CPTAC-3-RCC	miR-200c-3p	10.4
357	T	CPTAC-3-RCC	miR-200c-3p	6.9682
358	T	CPTAC-3-RCC	miR-200c-3p	7.41782
359	N	CPTAC-3-RCC	miR-200c-3p	11.429
360	N	CPTAC-3-RCC	miR-200c-3p	10.805
361	T	CPTAC-3-RCC	miR-200c-3p	6.75005
362	T	CPTAC-3-RCC	miR-200c-3p	8.21572
363	N	CPTAC-3-RCC	miR-200c-3p	11.2475
364	N	CPTAC-3-RCC	miR-200c-3p	12.3486
365	T	CPTAC-3-RCC	miR-200c-3p	5.43136
366	N	CPTAC-3-RCC	miR-200c-3p	10.7198
367	N	CPTAC-3-RCC	miR-200c-3p	11.623
368	N	CPTAC-3-RCC	miR-200c-3p	10.835
369	T	CPTAC-3-RCC	miR-200c-3p	4.85198
370	N	CPTAC-3-RCC	miR-200c-3p	11.2624
371	T	CPTAC-3-RCC	miR-200c-3p	5.70229
372	T	CPTAC-3-RCC	miR-200c-3p	4.35471
373	T	CPTAC-3-RCC	miR-200c-3p	5.65744
374	N	CPTAC-3-RCC	miR-200c-3p	11.1812
375	N	CPTAC-3-RCC	miR-200c-3p	11.2299
376	T	CPTAC-3-RCC	miR-200c-3p	6.10604
377	T	CPTAC-3-RCC	miR-200c-3p	6.71871
378	T	CPTAC-3-RCC	miR-200c-3p	6.10928
379	N	CPTAC-3-RCC	miR-200c-3p	10.1642
380	T	CPTAC-3-RCC	miR-200c-3p	6.72238
381	T	CPTAC-3-RCC	miR-200c-3p	5.95568
382	T	CPTAC-3-RCC	miR-200c-3p	7.60796
383	T	CPTAC-3-RCC	miR-200c-3p	5.05186
384	T	CPTAC-3-RCC	miR-200c-3p	5.49797
385	N	CPTAC-3-RCC	miR-200c-3p	11.4732
386	T	CPTAC-3-RCC	miR-200c-3p	7.49738
387	T	CPTAC-3-RCC	miR-200c-3p	5.09443
388	T	CPTAC-3-RCC	miR-200c-3p	5.34147
389	N	CPTAC-3-RCC	miR-200c-3p	11.187
390	T	CPTAC-3-RCC	miR-200c-3p	5.41612
391	N	CPTAC-3-RCC	miR-200c-3p	10.9446
392	T	CPTAC-3-RCC	miR-200c-3p	6.54543
393	N	CPTAC-3-RCC	miR-200c-3p	10.7418
394	T	CPTAC-3-RCC	miR-200c-3p	5.65095
395	T	CPTAC-3-RCC	miR-200c-3p	5.51399
396	N	CPTAC-3-RCC	miR-200c-3p	10.9692
397	T	CPTAC-3-RCC	miR-200c-3p	6.62704
398	T	CPTAC-3-RCC	miR-200c-3p	5.91377
399	N	CPTAC-3-RCC	miR-200c-3p	10.992
400	T	CPTAC-3-RCC	miR-200c-3p	6.36008
401	T	CPTAC-3-RCC	miR-200c-3p	5.96608
402	T	CPTAC-3-RCC	miR-200c-3p	6.08667
403	T	CPTAC-3-RCC	miR-200c-3p	5.59033
404	N	CPTAC-3-RCC	miR-200c-3p	11.4267
405	N	CPTAC-3-RCC	miR-200c-3p	11.9123
406	T	CPTAC-3-RCC	miR-200c-3p	5.51629
407	T	CPTAC-3-RCC	miR-200c-3p	6.69815
408	T	CPTAC-3-RCC	miR-200c-3p	6.05279
409	T	CPTAC-3-RCC	miR-200c-3p	5.82007
410	T	CPTAC-3-RCC	miR-200c-3p	6.8492
411	T	CPTAC-3-RCC	miR-200c-3p	5.24721
412	T	CPTAC-3-RCC	miR-200c-3p	4.72532
413	T	CPTAC-3-RCC	miR-200c-3p	5.81197
414	N	CPTAC-3-RCC	miR-200c-3p	11.0501
415	T	CPTAC-3-RCC	miR-200c-3p	5.67992
416	T	CPTAC-3-RCC	miR-200c-3p	7.27718
417	T	CPTAC-3-RCC	miR-200c-3p	6.0357
418	N	CPTAC-3-RCC	miR-200c-3p	10.9512
419	T	CPTAC-3-RCC	miR-200c-3p	7.07166
420	T	CPTAC-3-RCC	miR-200c-3p	5.85035
421	T	CPTAC-3-RCC	miR-200c-3p	9.12437
422	T	CPTAC-3-RCC	miR-200c-3p	5.16077
423	T	CPTAC-3-RCC	miR-200c-3p	5.93006
424	T	CPTAC-3-RCC	miR-200c-3p	5.76005
425	T	CPTAC-3-RCC	miR-200c-3p	5.88352
426	T	CPTAC-3-RCC	miR-200c-3p	6.86149
427	N	CPTAC-3-RCC	miR-200c-3p	11.2664
428	N	CPTAC-3-RCC	miR-200c-3p	11.4824
429	T	CPTAC-3-RCC	miR-200c-3p	5.82069
430	T	CPTAC-3-RCC	miR-200c-3p	4.95448
431	T	CPTAC-3-RCC	miR-200c-3p	9.74188
432	T	CPTAC-3-RCC	miR-200c-3p	5.97414
433	T	CPTAC-3-RCC	miR-200c-3p	6.2333
434	T	CPTAC-3-RCC	miR-200c-3p	9.62605
435	N	CPTAC-3-RCC	miR-200c-3p	10.9792
436	N	CPTAC-3-RCC	miR-200c-3p	11.4132
437	T	CPTAC-3-RCC	miR-200c-3p	6.32756
438	T	CPTAC-3-RCC	miR-200c-3p	6.31615
439	N	CPTAC-3-RCC	miR-200c-3p	11.7849
440	T	CPTAC-3-RCC	miR-200c-3p	4.92209
441	N	CPTAC-3-RCC	miR-200c-3p	10.7335
442	T	CPTAC-3-RCC	miR-200c-3p	5.81015
443	N	CPTAC-3-RCC	miR-200c-3p	11.0602
444	N	CPTAC-3-RCC	miR-200c-3p	11.0134
445	T	CPTAC-3-RCC	miR-200c-3p	6.69125
446	T	CPTAC-3-RCC	miR-200c-3p	5.02893
447	T	CPTAC-3-RCC	miR-200c-3p	7.32382
448	T	CPTAC-3-RCC	miR-200c-3p	5.15863
449	T	CPTAC-3-RCC	miR-200c-3p	5.52611
450	N	CPTAC-3-RCC	miR-200c-3p	11.2131
451	N	CPTAC-3-RCC	miR-200c-3p	11.6006
452	N	CPTAC-3-RCC	miR-200c-3p	11.0254
453	N	CPTAC-3-RCC	miR-200c-3p	11.8375
454	N	CPTAC-3-RCC	miR-200c-3p	11.0761
455	T	CPTAC-3-RCC	miR-200c-3p	4.93048
456	T	CPTAC-3-RCC	miR-200c-3p	5.96058
457	N	CPTAC-3-RCC	miR-200c-3p	11.5794
458	T	CPTAC-3-RCC	miR-200c-3p	5.15004
459	N	TCGA-KIRP	miR-200c-3p	9.76486
460	N	TCGA-KIRP	miR-200c-3p	10.1309
461	N	TCGA-KIRP	miR-200c-3p	12.2098
462	N	TCGA-KIRP	miR-200c-3p	9.45494
463	N	TCGA-KIRP	miR-200c-3p	10.0747
464	N	TCGA-KIRP	miR-200c-3p	10.3931
465	N	TCGA-KIRP	miR-200c-3p	11.4906
466	N	TCGA-KIRP	miR-200c-3p	9.90655
467	N	TCGA-KIRP	miR-200c-3p	10.5236
468	N	TCGA-KIRP	miR-200c-3p	9.60915
469	N	TCGA-KIRP	miR-200c-3p	9.48909
470	N	TCGA-KIRP	miR-200c-3p	9.47307
471	N	TCGA-KIRP	miR-200c-3p	9.80464
472	N	TCGA-KIRP	miR-200c-3p	10.206
473	N	TCGA-KIRP	miR-200c-3p	9.83062
474	N	TCGA-KIRP	miR-200c-3p	10.7561
475	N	TCGA-KIRP	miR-200c-3p	9.82851
476	N	TCGA-KIRP	miR-200c-3p	11.0714
477	N	TCGA-KIRP	miR-200c-3p	11.4711
478	N	TCGA-KIRP	miR-200c-3p	10.7033
479	N	TCGA-KIRP	miR-200c-3p	9.63052
480	N	TCGA-KIRP	miR-200c-3p	9.73408
481	N	TCGA-KIRP	miR-200c-3p	11.6666
482	N	TCGA-KIRP	miR-200c-3p	10.147
483	N	TCGA-KIRP	miR-200c-3p	10.4085
484	N	TCGA-KIRP	miR-200c-3p	10.0894
485	N	TCGA-KIRP	miR-200c-3p	9.80251
486	N	TCGA-KIRP	miR-200c-3p	11.0582
487	N	TCGA-KIRP	miR-200c-3p	10.0799
488	N	TCGA-KIRP	miR-200c-3p	9.84448
489	N	TCGA-KIRP	miR-200c-3p	9.7672
490	N	TCGA-KIRP	miR-200c-3p	10.825
491	N	TCGA-KIRP	miR-200c-3p	9.81763
492	N	TCGA-KIRP	miR-200c-3p	9.96859
493	T	TCGA-KIRP	miR-200c-3p	4.66729
494	T	TCGA-KIRP	miR-200c-3p	4.18488
495	T	TCGA-KIRP	miR-200c-3p	4.95653
496	T	TCGA-KIRP	miR-200c-3p	5.69763
497	T	TCGA-KIRP	miR-200c-3p	4.41459
498	T	TCGA-KIRP	miR-200c-3p	5.44797
499	T	TCGA-KIRP	miR-200c-3p	4.07203
500	T	TCGA-KIRP	miR-200c-3p	12.0728
501	T	TCGA-KIRP	miR-200c-3p	4.62717
502	T	TCGA-KIRP	miR-200c-3p	4.58566
503	T	TCGA-KIRP	miR-200c-3p	4.08224
504	T	TCGA-KIRP	miR-200c-3p	4.41737
505	T	TCGA-KIRP	miR-200c-3p	4.51853
506	T	TCGA-KIRP	miR-200c-3p	4.10066
507	T	TCGA-KIRP	miR-200c-3p	4.71966
508	T	TCGA-KIRP	miR-200c-3p	4.47484
509	T	TCGA-KIRP	miR-200c-3p	6.64432
510	T	TCGA-KIRP	miR-200c-3p	4.84797
511	T	TCGA-KIRP	miR-200c-3p	5.06071
512	T	TCGA-KIRP	miR-200c-3p	5.04321
513	T	TCGA-KIRP	miR-200c-3p	11.8575
514	T	TCGA-KIRP	miR-200c-3p	5.5562
515	T	TCGA-KIRP	miR-200c-3p	4.38775
516	T	TCGA-KIRP	miR-200c-3p	4.24427
517	T	TCGA-KIRP	miR-200c-3p	3.52367
518	T	TCGA-KIRP	miR-200c-3p	5.69817
519	T	TCGA-KIRP	miR-200c-3p	6.24775
520	T	TCGA-KIRP	miR-200c-3p	5.61158
521	T	TCGA-KIRP	miR-200c-3p	5.47289
522	T	TCGA-KIRP	miR-200c-3p	4.50584
523	T	TCGA-KIRP	miR-200c-3p	4.27906
524	T	TCGA-KIRP	miR-200c-3p	4.8449
525	T	TCGA-KIRP	miR-200c-3p	3.43134
526	T	TCGA-KIRP	miR-200c-3p	5.07056
527	N	GSE109368	miR-200c-3p	6.79096
528	N	GSE109368	miR-200c-3p	7.5374
529	T	GSE109368	miR-200c-3p	1.99495
530	T	GSE109368	miR-200c-3p	3.20666
531	T	GSE109368	miR-200c-3p	4.6076
532	N	GSE109368	miR-200c-3p	8.26122
533	T	GSE109368	miR-200c-3p	1.24065
534	N	GSE109368	miR-200c-3p	8.55127
535	T	GSE109368	miR-200c-3p	2.86695
536	T	GSE109368	miR-200c-3p	2.2264
537	N	GSE109368	miR-200c-3p	7.78637
538	N	GSE109368	miR-200c-3p	7.44753
539	N	GSE109368	miR-200c-3p	8.22963
540	T	GSE109368	miR-200c-3p	3.44925
541	T	GSE109368	miR-200c-3p	2.45016
542	T	GSE109368	miR-200c-3p	2.03264
543	N	GSE109368	miR-200c-3p	8.01283
544	T	GSE109368	miR-200c-3p	6.90002
545	N	GSE109368	miR-200c-3p	8.17595
546	N	GSE109368	miR-200c-3p	7.48483
547	N	GSE109368	miR-200c-3p	7.49407
548	T	GSE109368	miR-200c-3p	2.74542
549	N	GSE109368	miR-200c-3p	9.20542
550	T	GSE109368	miR-200c-3p	3.01549
551	T	CPTAC-3-RCC	miR-221-5p	6.95435
552	N	CPTAC-3-RCC	miR-221-5p	6.74617
553	T	CPTAC-3-RCC	miR-221-5p	5.31397
554	N	CPTAC-3-RCC	miR-221-5p	6.6768
555	T	CPTAC-3-RCC	miR-221-5p	6.73268
556	T	CPTAC-3-RCC	miR-221-5p	6.50327
557	T	CPTAC-3-RCC	miR-221-5p	7.3399
558	T	CPTAC-3-RCC	miR-221-5p	6.24109
559	T	CPTAC-3-RCC	miR-221-5p	7.602
560	T	CPTAC-3-RCC	miR-221-5p	7.43386
561	N	CPTAC-3-RCC	miR-221-5p	6.67182
562	T	CPTAC-3-RCC	miR-221-5p	7.38057
563	T	CPTAC-3-RCC	miR-221-5p	6.37483
564	T	CPTAC-3-RCC	miR-221-5p	5.73649
565	T	CPTAC-3-RCC	miR-221-5p	6.9644
566	N	CPTAC-3-RCC	miR-221-5p	6.91586
567	T	CPTAC-3-RCC	miR-221-5p	6.46232
568	N	CPTAC-3-RCC	miR-221-5p	6.68119
569	T	CPTAC-3-RCC	miR-221-5p	6.29072
570	T	CPTAC-3-RCC	miR-221-5p	7.54732
571	T	CPTAC-3-RCC	miR-221-5p	7.50483
572	T	CPTAC-3-RCC	miR-221-5p	6.91046
573	N	CPTAC-3-RCC	miR-221-5p	6.39399
574	T	CPTAC-3-RCC	miR-221-5p	7.33
575	T	CPTAC-3-RCC	miR-221-5p	6.74123
576	N	CPTAC-3-RCC	miR-221-5p	6.52325
577	T	CPTAC-3-RCC	miR-221-5p	6.77739
578	T	CPTAC-3-RCC	miR-221-5p	6.52478
579	T	CPTAC-3-RCC	miR-221-5p	7.16096
580	N	CPTAC-3-RCC	miR-221-5p	6.6384
581	T	CPTAC-3-RCC	miR-221-5p	7.12859
582	N	CPTAC-3-RCC	miR-221-5p	6.84137
583	N	CPTAC-3-RCC	miR-221-5p	6.83869
584	T	CPTAC-3-RCC	miR-221-5p	6.81884
585	T	CPTAC-3-RCC	miR-221-5p	6.4708
586	T	CPTAC-3-RCC	miR-221-5p	7.141
587	T	CPTAC-3-RCC	miR-221-5p	6.80378
588	T	CPTAC-3-RCC	miR-221-5p	5.96162
589	N	CPTAC-3-RCC	miR-221-5p	6.1977
590	T	CPTAC-3-RCC	miR-221-5p	6.87764
591	T	CPTAC-3-RCC	miR-221-5p	6.60425
592	T	CPTAC-3-RCC	miR-221-5p	6.52275
593	N	CPTAC-3-RCC	miR-221-5p	7.10085
594	T	CPTAC-3-RCC	miR-221-5p	6.26522
595	T	CPTAC-3-RCC	miR-221-5p	6.79332
596	N	CPTAC-3-RCC	miR-221-5p	6.63177
597	T	CPTAC-3-RCC	miR-221-5p	6.41112
598	N	CPTAC-3-RCC	miR-221-5p	6.90087
599	T	CPTAC-3-RCC	miR-221-5p	7.22519
600	T	CPTAC-3-RCC	miR-221-5p	6.15352
601	T	CPTAC-3-RCC	miR-221-5p	7.74285
602	T	CPTAC-3-RCC	miR-221-5p	7.00088
603	T	CPTAC-3-RCC	miR-221-5p	5.69538
604	N	CPTAC-3-RCC	miR-221-5p	7.52217
605	T	CPTAC-3-RCC	miR-221-5p	6.78107
606	T	CPTAC-3-RCC	miR-221-5p	7.05977
607	T	CPTAC-3-RCC	miR-221-5p	6.89358
608	T	CPTAC-3-RCC	miR-221-5p	6.15579
609	N	CPTAC-3-RCC	miR-221-5p	6.6458
610	T	CPTAC-3-RCC	miR-221-5p	6.9187
611	N	CPTAC-3-RCC	miR-221-5p	6.59631
612	T	CPTAC-3-RCC	miR-221-5p	5.49083
613	T	CPTAC-3-RCC	miR-221-5p	7.21781
614	T	CPTAC-3-RCC	miR-221-5p	7.51912
615	T	CPTAC-3-RCC	miR-221-5p	6.38737
616	N	CPTAC-3-RCC	miR-221-5p	6.43254
617	T	CPTAC-3-RCC	miR-221-5p	5.86879
618	T	CPTAC-3-RCC	miR-221-5p	6.05166
619	N	CPTAC-3-RCC	miR-221-5p	6.8366
620	T	CPTAC-3-RCC	miR-221-5p	6.18647
621	T	CPTAC-3-RCC	miR-221-5p	6.61049
622	N	CPTAC-3-RCC	miR-221-5p	6.46604
623	T	CPTAC-3-RCC	miR-221-5p	7.0571
624	N	CPTAC-3-RCC	miR-221-5p	6.79056
625	T	CPTAC-3-RCC	miR-221-5p	6.3983
626	T	CPTAC-3-RCC	miR-221-5p	7.80821
627	N	CPTAC-3-RCC	miR-221-5p	6.85267
628	T	CPTAC-3-RCC	miR-221-5p	7.95168
629	N	CPTAC-3-RCC	miR-221-5p	6.91205
630	N	CPTAC-3-RCC	miR-221-5p	6.82746
631	T	CPTAC-3-RCC	miR-221-5p	6.68192
632	T	CPTAC-3-RCC	miR-221-5p	7.17933
633	N	CPTAC-3-RCC	miR-221-5p	6.56995
634	T	CPTAC-3-RCC	miR-221-5p	7.11751
635	N	CPTAC-3-RCC	miR-221-5p	7.26395
636	T	CPTAC-3-RCC	miR-221-5p	5.65472
637	N	CPTAC-3-RCC	miR-221-5p	6.80295
638	N	CPTAC-3-RCC	miR-221-5p	6.19711
639	N	CPTAC-3-RCC	miR-221-5p	6.272
640	T	CPTAC-3-RCC	miR-221-5p	6.40501
641	T	CPTAC-3-RCC	miR-221-5p	6.84733
642	T	CPTAC-3-RCC	miR-221-5p	6.26413
643	T	CPTAC-3-RCC	miR-221-5p	5.78306
644	N	CPTAC-3-RCC	miR-221-5p	6.96654
645	T	CPTAC-3-RCC	miR-221-5p	6.77431
646	N	CPTAC-3-RCC	miR-221-5p	6.78594
647	N	CPTAC-3-RCC	miR-221-5p	6.65502
648	T	CPTAC-3-RCC	miR-221-5p	5.54045
649	N	CPTAC-3-RCC	miR-221-5p	6.69556
650	T	CPTAC-3-RCC	miR-221-5p	6.74821
651	T	CPTAC-3-RCC	miR-221-5p	6.15503
652	T	CPTAC-3-RCC	miR-221-5p	5.15479
653	N	CPTAC-3-RCC	miR-221-5p	6.61739
654	T	CPTAC-3-RCC	miR-221-5p	6.23816
655	T	CPTAC-3-RCC	miR-221-5p	8.17849
656	N	CPTAC-3-RCC	miR-221-5p	6.82817
657	T	CPTAC-3-RCC	miR-221-5p	6.16159
658	N	CPTAC-3-RCC	miR-221-5p	6.20068
659	T	CPTAC-3-RCC	miR-221-5p	6.38944
660	T	CPTAC-3-RCC	miR-221-5p	6.29391
661	T	CPTAC-3-RCC	miR-221-5p	5.92278
662	T	CPTAC-3-RCC	miR-221-5p	6.12609
663	T	CPTAC-3-RCC	miR-221-5p	7.60195
664	T	CPTAC-3-RCC	miR-221-5p	6.80184
665	T	CPTAC-3-RCC	miR-221-5p	6.72829
666	T	CPTAC-3-RCC	miR-221-5p	6.9544
667	T	CPTAC-3-RCC	miR-221-5p	6.46536
668	N	CPTAC-3-RCC	miR-221-5p	6.39449
669	T	CPTAC-3-RCC	miR-221-5p	7.13279
670	T	CPTAC-3-RCC	miR-221-5p	7.61872
671	N	CPTAC-3-RCC	miR-221-5p	6.96832
672	N	CPTAC-3-RCC	miR-221-5p	7.07788
673	T	CPTAC-3-RCC	miR-221-5p	6.58077
674	T	CPTAC-3-RCC	miR-221-5p	9.88696
675	N	CPTAC-3-RCC	miR-221-5p	7.12711
676	T	CPTAC-3-RCC	miR-221-5p	6.78462
677	T	CPTAC-3-RCC	miR-221-5p	7.06082
678	T	CPTAC-3-RCC	miR-221-5p	6.80464
679	T	CPTAC-3-RCC	miR-221-5p	6.95945
680	T	CPTAC-3-RCC	miR-221-5p	7.04305
681	T	CPTAC-3-RCC	miR-221-5p	7.08683
682	N	CPTAC-3-RCC	miR-221-5p	7.02163
683	T	CPTAC-3-RCC	miR-221-5p	6.51682
684	T	CPTAC-3-RCC	miR-221-5p	6.83946
685	T	CPTAC-3-RCC	miR-221-5p	6.554
686	T	CPTAC-3-RCC	miR-221-5p	6.75187
687	T	CPTAC-3-RCC	miR-221-5p	6.63023
688	N	CPTAC-3-RCC	miR-221-5p	6.60114
689	T	CPTAC-3-RCC	miR-221-5p	7.22149
690	T	CPTAC-3-RCC	miR-221-5p	6.95199
691	N	CPTAC-3-RCC	miR-221-5p	6.77635
692	N	CPTAC-3-RCC	miR-221-5p	6.79218
693	T	CPTAC-3-RCC	miR-221-5p	6.54016
694	N	CPTAC-3-RCC	miR-221-5p	7.20546
695	T	CPTAC-3-RCC	miR-221-5p	6.79115
696	N	CPTAC-3-RCC	miR-221-5p	6.92478
697	T	CPTAC-3-RCC	miR-221-5p	6.28884
698	T	CPTAC-3-RCC	miR-221-5p	6.37273
699	T	CPTAC-3-RCC	miR-221-5p	5.94841
700	T	CPTAC-3-RCC	miR-221-5p	5.59939
701	T	CPTAC-3-RCC	miR-221-5p	5.73109
702	T	CPTAC-3-RCC	miR-221-5p	6.50129
703	N	CPTAC-3-RCC	miR-221-5p	6.41146
704	T	CPTAC-3-RCC	miR-221-5p	6.88376
705	N	CPTAC-3-RCC	miR-221-5p	6.60441
706	T	CPTAC-3-RCC	miR-221-5p	6.82823
707	T	CPTAC-3-RCC	miR-221-5p	5.86981
708	T	CPTAC-3-RCC	miR-221-5p	6.26323
709	N	CPTAC-3-RCC	miR-221-5p	6.99154
710	T	CPTAC-3-RCC	miR-221-5p	7.0182
711	N	CPTAC-3-RCC	miR-221-5p	6.76979
712	T	CPTAC-3-RCC	miR-221-5p	11.0984
713	T	CPTAC-3-RCC	miR-221-5p	6.48237
714	N	CPTAC-3-RCC	miR-221-5p	6.74348
715	T	CPTAC-3-RCC	miR-221-5p	5.60598
716	T	CPTAC-3-RCC	miR-221-5p	6.34114
717	N	CPTAC-3-RCC	miR-221-5p	6.566
718	T	CPTAC-3-RCC	miR-221-5p	4.80686
719	T	CPTAC-3-RCC	miR-221-5p	7.09336
720	T	CPTAC-3-RCC	miR-221-5p	6.86985
721	T	CPTAC-3-RCC	miR-221-5p	7.28085
722	N	CPTAC-3-RCC	miR-221-5p	6.28957
723	T	CPTAC-3-RCC	miR-221-5p	7.32415
724	T	CPTAC-3-RCC	miR-221-5p	6.90953
725	T	CPTAC-3-RCC	miR-221-5p	6.76478
726	N	CPTAC-3-RCC	miR-221-5p	7.0095
727	N	CPTAC-3-RCC	miR-221-5p	6.52813
728	T	CPTAC-3-RCC	miR-221-5p	7.28379
729	T	CPTAC-3-RCC	miR-221-5p	6.6459
730	N	CPTAC-3-RCC	miR-221-5p	7.1495
731	T	CPTAC-3-RCC	miR-221-5p	6.60252
732	T	CPTAC-3-RCC	miR-221-5p	6.61225
733	N	CPTAC-3-RCC	miR-221-5p	6.91304
734	T	CPTAC-3-RCC	miR-221-5p	7.4816
735	T	CPTAC-3-RCC	miR-221-5p	7.6734
736	T	CPTAC-3-RCC	miR-221-5p	6.83107
737	T	CPTAC-3-RCC	miR-221-5p	7.15728
738	T	CPTAC-3-RCC	miR-221-5p	7.20505
739	T	CPTAC-3-RCC	miR-221-5p	6.76469
740	N	CPTAC-3-RCC	miR-221-5p	6.76996
741	T	CPTAC-3-RCC	miR-221-5p	7.23069
742	N	CPTAC-3-RCC	miR-221-5p	6.42343
743	T	CPTAC-3-RCC	miR-221-5p	6.3366
744	T	CPTAC-3-RCC	miR-221-5p	6.17046
745	N	CPTAC-3-RCC	miR-221-5p	6.7368
746	T	CPTAC-3-RCC	miR-221-5p	6.65811
747	N	CPTAC-3-RCC	miR-221-5p	6.56077
748	N	CPTAC-3-RCC	miR-221-5p	6.44024
749	T	CPTAC-3-RCC	miR-221-5p	6.54128
750	T	CPTAC-3-RCC	miR-221-5p	6.09692
751	T	CPTAC-3-RCC	miR-221-5p	6.16879
752	T	CPTAC-3-RCC	miR-221-5p	6.49757
753	T	CPTAC-3-RCC	miR-221-5p	6.25317
754	T	CPTAC-3-RCC	miR-221-5p	7.09683
755	T	CPTAC-3-RCC	miR-221-5p	6.73516
756	N	CPTAC-3-RCC	miR-221-5p	6.8953
757	T	CPTAC-3-RCC	miR-221-5p	8.23923
758	N	CPTAC-3-RCC	miR-221-5p	6.66793
759	N	CPTAC-3-RCC	miR-221-5p	7.12027
760	T	CPTAC-3-RCC	miR-221-5p	6.80769
761	T	CPTAC-3-RCC	miR-221-5p	7.20637
762	N	CPTAC-3-RCC	miR-221-5p	6.49433
763	N	CPTAC-3-RCC	miR-221-5p	6.62479
764	T	CPTAC-3-RCC	miR-221-5p	6.33968
765	N	CPTAC-3-RCC	miR-221-5p	7.76284
766	N	CPTAC-3-RCC	miR-221-5p	6.30452
767	T	CPTAC-3-RCC	miR-221-5p	7.0072
768	T	CPTAC-3-RCC	miR-221-5p	5.19363
769	T	CPTAC-3-RCC	miR-221-5p	5.99778
770	N	CPTAC-3-RCC	miR-221-5p	7.03518
771	T	CPTAC-3-RCC	miR-221-5p	7.32449
772	T	CPTAC-3-RCC	miR-221-5p	6.69936
773	N	CPTAC-3-RCC	miR-221-5p	6.56088
774	N	CPTAC-3-RCC	miR-221-5p	6.4413
775	T	CPTAC-3-RCC	miR-221-5p	6.5739
776	N	CPTAC-3-RCC	miR-221-5p	6.47451
777	N	CPTAC-3-RCC	miR-221-5p	6.50573
778	T	CPTAC-3-RCC	miR-221-5p	6.80083
779	T	CPTAC-3-RCC	miR-221-5p	6.18536
780	T	CPTAC-3-RCC	miR-221-5p	8.25648
781	T	CPTAC-3-RCC	miR-221-5p	6.37251
782	T	CPTAC-3-RCC	miR-221-5p	6.78418
783	T	CPTAC-3-RCC	miR-221-5p	6.23563
784	N	CPTAC-3-RCC	miR-221-5p	6.79262
785	T	CPTAC-3-RCC	miR-221-5p	6.84585
786	T	CPTAC-3-RCC	miR-221-5p	6.97019
787	T	CPTAC-3-RCC	miR-221-5p	6.62013
788	T	CPTAC-3-RCC	miR-221-5p	7.06674
789	N	CPTAC-3-RCC	miR-221-5p	6.95639
790	T	CPTAC-3-RCC	miR-221-5p	6.33941
791	T	CPTAC-3-RCC	miR-221-5p	6.61721
792	T	CPTAC-3-RCC	miR-221-5p	6.43513
793	N	CPTAC-3-RCC	miR-221-5p	6.82704
794	T	CPTAC-3-RCC	miR-221-5p	5.95662
795	N	CPTAC-3-RCC	miR-221-5p	6.38202
796	T	CPTAC-3-RCC	miR-221-5p	7.41526
797	N	CPTAC-3-RCC	miR-221-5p	6.93278
798	T	CPTAC-3-RCC	miR-221-5p	7.21112
799	T	CPTAC-3-RCC	miR-221-5p	7.10431
800	T	CPTAC-3-RCC	miR-221-5p	6.8598
801	N	CPTAC-3-RCC	miR-221-5p	6.42205
802	T	CPTAC-3-RCC	miR-221-5p	6.70329
803	T	CPTAC-3-RCC	miR-221-5p	6.73487
804	T	CPTAC-3-RCC	miR-221-5p	7.04029
805	T	CPTAC-3-RCC	miR-221-5p	7.21631
806	N	CPTAC-3-RCC	miR-221-5p	6.56623
807	T	CPTAC-3-RCC	miR-221-5p	7.15695
808	T	CPTAC-3-RCC	miR-221-5p	7.68826
809	T	CPTAC-3-RCC	miR-221-5p	7.60209
810	T	CPTAC-3-RCC	miR-221-5p	6.99676
811	T	CPTAC-3-RCC	miR-221-5p	7.26708
812	T	CPTAC-3-RCC	miR-221-5p	10.9047
813	T	CPTAC-3-RCC	miR-221-5p	6.21181
814	T	CPTAC-3-RCC	miR-221-5p	6.1002
815	N	CPTAC-3-RCC	miR-221-5p	6.97783
816	T	CPTAC-3-RCC	miR-221-5p	5.7548
817	N	CPTAC-3-RCC	miR-221-5p	6.87555
818	T	CPTAC-3-RCC	miR-221-5p	6.91946
819	T	CPTAC-3-RCC	miR-221-5p	6.99954
820	N	CPTAC-3-RCC	miR-221-5p	6.91688
821	N	CPTAC-3-RCC	miR-221-5p	6.95959
822	T	CPTAC-3-RCC	miR-221-5p	7.04821
823	T	CPTAC-3-RCC	miR-221-5p	6.57639
824	N	CPTAC-3-RCC	miR-221-5p	6.77277
825	T	CPTAC-3-RCC	miR-221-5p	6.87463
826	T	CPTAC-3-RCC	miR-221-5p	8.16027
827	T	CPTAC-3-RCC	miR-221-5p	6.64824
828	T	CPTAC-3-RCC	miR-221-5p	7.5523
829	N	CPTAC-3-RCC	miR-221-5p	7.03569
830	T	CPTAC-3-RCC	miR-221-5p	7.59671
831	T	CPTAC-3-RCC	miR-221-5p	6.93621
832	T	CPTAC-3-RCC	miR-221-5p	6.5443
833	N	CPTAC-3-RCC	miR-221-5p	6.83507
834	N	CPTAC-3-RCC	miR-221-5p	6.94203
835	T	CPTAC-3-RCC	miR-221-5p	6.23652
836	N	CPTAC-3-RCC	miR-221-5p	6.85268
837	T	CPTAC-3-RCC	miR-221-5p	6.12806
838	T	CPTAC-3-RCC	miR-221-5p	5.96026
839	T	CPTAC-3-RCC	miR-221-5p	7.20561
840	T	CPTAC-3-RCC	miR-221-5p	6.38735
841	T	CPTAC-3-RCC	miR-221-5p	5.93275
842	N	CPTAC-3-RCC	miR-221-5p	6.71904
843	N	CPTAC-3-RCC	miR-221-5p	6.81606
844	T	CPTAC-3-RCC	miR-221-5p	6.72231
845	N	CPTAC-3-RCC	miR-221-5p	6.81499
846	T	CPTAC-3-RCC	miR-221-5p	5.85174
847	N	CPTAC-3-RCC	miR-221-5p	7.08823
848	T	CPTAC-3-RCC	miR-221-5p	6.93267
849	T	CPTAC-3-RCC	miR-221-5p	6.33577
850	N	CPTAC-3-RCC	miR-221-5p	6.89212
851	N	CPTAC-3-RCC	miR-221-5p	7.37477
852	T	CPTAC-3-RCC	miR-221-5p	6.89649
853	N	CPTAC-3-RCC	miR-221-5p	6.00389
854	T	CPTAC-3-RCC	miR-221-5p	5.9722
855	T	CPTAC-3-RCC	miR-221-5p	6.37795
856	T	CPTAC-3-RCC	miR-221-5p	6.36651
857	T	CPTAC-3-RCC	miR-221-5p	6.91388
858	N	CPTAC-3-RCC	miR-221-5p	6.39176
859	T	CPTAC-3-RCC	miR-221-5p	7.47699
860	T	CPTAC-3-RCC	miR-221-5p	6.69455
861	T	CPTAC-3-RCC	miR-221-5p	7.14525
862	T	CPTAC-3-RCC	miR-221-5p	6.78086
863	N	CPTAC-3-RCC	miR-221-5p	6.52562
864	T	CPTAC-3-RCC	miR-221-5p	7.00493
865	T	CPTAC-3-RCC	miR-221-5p	6.54407
866	T	CPTAC-3-RCC	miR-221-5p	5.49918
867	N	CPTAC-3-RCC	miR-221-5p	6.28099
868	T	CPTAC-3-RCC	miR-221-5p	6.99624
869	T	CPTAC-3-RCC	miR-221-5p	6.74983
870	T	CPTAC-3-RCC	miR-221-5p	6.87534
871	T	CPTAC-3-RCC	miR-221-5p	6.89577
872	T	CPTAC-3-RCC	miR-221-5p	6.09416
873	N	CPTAC-3-RCC	miR-221-5p	6.79078
874	N	CPTAC-3-RCC	miR-221-5p	6.08683
875	T	CPTAC-3-RCC	miR-221-5p	6.95028
876	T	CPTAC-3-RCC	miR-221-5p	6.52074
877	N	CPTAC-3-RCC	miR-221-5p	6.35507
878	N	CPTAC-3-RCC	miR-221-5p	6.85544
879	T	CPTAC-3-RCC	miR-221-5p	6.3558
880	T	CPTAC-3-RCC	miR-221-5p	6.54223
881	T	CPTAC-3-RCC	miR-221-5p	6.57885
882	N	CPTAC-3-RCC	miR-221-5p	6.71007
883	N	CPTAC-3-RCC	miR-221-5p	7.1112
884	T	CPTAC-3-RCC	miR-221-5p	6.76632
885	T	CPTAC-3-RCC	miR-221-5p	6.06866
886	N	CPTAC-3-RCC	miR-221-5p	6.60156
887	T	CPTAC-3-RCC	miR-221-5p	6.15086
888	T	CPTAC-3-RCC	miR-221-5p	6.07909
889	T	CPTAC-3-RCC	miR-221-5p	7.09476
890	T	CPTAC-3-RCC	miR-221-5p	5.79196
891	N	CPTAC-3-RCC	miR-221-5p	6.73584
892	T	CPTAC-3-RCC	miR-221-5p	6.96951
893	N	CPTAC-3-RCC	miR-221-5p	7.18913
894	T	CPTAC-3-RCC	miR-221-5p	5.94669
895	T	CPTAC-3-RCC	miR-221-5p	6.44031
896	N	CPTAC-3-RCC	miR-221-5p	5.98411
897	T	CPTAC-3-RCC	miR-221-5p	5.8939
898	T	CPTAC-3-RCC	miR-221-5p	6.30779
899	T	CPTAC-3-RCC	miR-221-5p	5.7177
900	T	CPTAC-3-RCC	miR-221-5p	7.16708
901	N	CPTAC-3-RCC	miR-221-5p	6.65675
902	T	CPTAC-3-RCC	miR-221-5p	6.98608
903	N	CPTAC-3-RCC	miR-221-5p	6.693
904	T	CPTAC-3-RCC	miR-221-5p	6.63155
905	T	CPTAC-3-RCC	miR-221-5p	5.64694
906	T	CPTAC-3-RCC	miR-221-5p	5.40856
907	N	CPTAC-3-RCC	miR-221-5p	6.74346
908	T	CPTAC-3-RCC	miR-221-5p	5.94062
909	T	CPTAC-3-RCC	miR-221-5p	7.02215
910	N	CPTAC-3-RCC	miR-221-5p	6.7595
911	N	CPTAC-3-RCC	miR-221-5p	6.70219
912	T	CPTAC-3-RCC	miR-221-5p	5.80844
913	T	CPTAC-3-RCC	miR-221-5p	6.81092
914	N	CPTAC-3-RCC	miR-221-5p	6.69955
915	N	CPTAC-3-RCC	miR-221-5p	7.00288
916	T	CPTAC-3-RCC	miR-221-5p	6.5511
917	N	CPTAC-3-RCC	miR-221-5p	7.00582
918	N	CPTAC-3-RCC	miR-221-5p	6.31741
919	N	CPTAC-3-RCC	miR-221-5p	6.95036
920	T	CPTAC-3-RCC	miR-221-5p	6.2537
921	N	CPTAC-3-RCC	miR-221-5p	6.85138
922	T	CPTAC-3-RCC	miR-221-5p	6.94688
923	T	CPTAC-3-RCC	miR-221-5p	7.49049
924	T	CPTAC-3-RCC	miR-221-5p	6.09809
925	N	CPTAC-3-RCC	miR-221-5p	6.37625
926	N	CPTAC-3-RCC	miR-221-5p	6.47328
927	T	CPTAC-3-RCC	miR-221-5p	6.77384
928	T	CPTAC-3-RCC	miR-221-5p	7.2202
929	T	CPTAC-3-RCC	miR-221-5p	6.47664
930	N	CPTAC-3-RCC	miR-221-5p	7.11282
931	T	CPTAC-3-RCC	miR-221-5p	6.51683
932	T	CPTAC-3-RCC	miR-221-5p	5.92128
933	T	CPTAC-3-RCC	miR-221-5p	6.85745
934	T	CPTAC-3-RCC	miR-221-5p	6.56699
935	T	CPTAC-3-RCC	miR-221-5p	7.40797
936	N	CPTAC-3-RCC	miR-221-5p	6.69354
937	T	CPTAC-3-RCC	miR-221-5p	6.99263
938	T	CPTAC-3-RCC	miR-221-5p	6.43625
939	T	CPTAC-3-RCC	miR-221-5p	6.56417
940	N	CPTAC-3-RCC	miR-221-5p	6.59214
941	T	CPTAC-3-RCC	miR-221-5p	6.00512
942	N	CPTAC-3-RCC	miR-221-5p	6.78194
943	T	CPTAC-3-RCC	miR-221-5p	6.2209
944	N	CPTAC-3-RCC	miR-221-5p	6.89616
945	T	CPTAC-3-RCC	miR-221-5p	5.82994
946	T	CPTAC-3-RCC	miR-221-5p	5.57898
947	N	CPTAC-3-RCC	miR-221-5p	6.7987
948	T	CPTAC-3-RCC	miR-221-5p	6.80629
949	T	CPTAC-3-RCC	miR-221-5p	7.83297
950	N	CPTAC-3-RCC	miR-221-5p	6.78194
951	T	CPTAC-3-RCC	miR-221-5p	6.45537
952	T	CPTAC-3-RCC	miR-221-5p	7.19204
953	T	CPTAC-3-RCC	miR-221-5p	6.62914
954	T	CPTAC-3-RCC	miR-221-5p	6.57948
955	N	CPTAC-3-RCC	miR-221-5p	6.37043
956	N	CPTAC-3-RCC	miR-221-5p	6.45778
957	T	CPTAC-3-RCC	miR-221-5p	6.51541
958	T	CPTAC-3-RCC	miR-221-5p	6.24435
959	T	CPTAC-3-RCC	miR-221-5p	6.15661
960	T	CPTAC-3-RCC	miR-221-5p	6.18365
961	T	CPTAC-3-RCC	miR-221-5p	9.37842
962	T	CPTAC-3-RCC	miR-221-5p	7.03633
963	T	CPTAC-3-RCC	miR-221-5p	7.57096
964	T	CPTAC-3-RCC	miR-221-5p	6.59243
965	N	CPTAC-3-RCC	miR-221-5p	6.78631
966	T	CPTAC-3-RCC	miR-221-5p	6.45977
967	T	CPTAC-3-RCC	miR-221-5p	7.41766
968	T	CPTAC-3-RCC	miR-221-5p	6.85276
969	N	CPTAC-3-RCC	miR-221-5p	6.98149
970	T	CPTAC-3-RCC	miR-221-5p	6.29505
971	T	CPTAC-3-RCC	miR-221-5p	5.70027
972	T	CPTAC-3-RCC	miR-221-5p	6.51079
973	T	CPTAC-3-RCC	miR-221-5p	6.24803
974	T	CPTAC-3-RCC	miR-221-5p	5.86856
975	T	CPTAC-3-RCC	miR-221-5p	6.6679
976	T	CPTAC-3-RCC	miR-221-5p	6.26675
977	T	CPTAC-3-RCC	miR-221-5p	7.19675
978	N	CPTAC-3-RCC	miR-221-5p	6.57392
979	N	CPTAC-3-RCC	miR-221-5p	6.91999
980	T	CPTAC-3-RCC	miR-221-5p	5.58205
981	T	CPTAC-3-RCC	miR-221-5p	5.77621
982	T	CPTAC-3-RCC	miR-221-5p	6.39478
983	T	CPTAC-3-RCC	miR-221-5p	5.74319
984	T	CPTAC-3-RCC	miR-221-5p	6.80855
985	T	CPTAC-3-RCC	miR-221-5p	7.31157
986	N	CPTAC-3-RCC	miR-221-5p	6.82077
987	N	CPTAC-3-RCC	miR-221-5p	7.14756
988	T	CPTAC-3-RCC	miR-221-5p	7.45487
989	T	CPTAC-3-RCC	miR-221-5p	6.53595
990	N	CPTAC-3-RCC	miR-221-5p	7.07684
991	T	CPTAC-3-RCC	miR-221-5p	6.76671
992	N	CPTAC-3-RCC	miR-221-5p	7.04832
993	T	CPTAC-3-RCC	miR-221-5p	7.14573
994	N	CPTAC-3-RCC	miR-221-5p	6.90826
995	N	CPTAC-3-RCC	miR-221-5p	6.49366
996	T	CPTAC-3-RCC	miR-221-5p	6.25537
997	T	CPTAC-3-RCC	miR-221-5p	6.90629
998	T	CPTAC-3-RCC	miR-221-5p	6.68978
999	T	CPTAC-3-RCC	miR-221-5p	7.88502
1000	T	CPTAC-3-RCC	miR-221-5p	5.88557
1001	N	CPTAC-3-RCC	miR-221-5p	6.72096
1002	N	CPTAC-3-RCC	miR-221-5p	7.12541
1003	N	CPTAC-3-RCC	miR-221-5p	7.16533
1004	N	CPTAC-3-RCC	miR-221-5p	6.44559
1005	N	CPTAC-3-RCC	miR-221-5p	6.86371
1006	T	CPTAC-3-RCC	miR-221-5p	6.50413
1007	T	CPTAC-3-RCC	miR-221-5p	6.05921
1008	N	CPTAC-3-RCC	miR-221-5p	6.59949
1009	T	CPTAC-3-RCC	miR-221-5p	6.68932
1010	N	TCGA-KIRP	miR-221-5p	1.05685
1011	N	TCGA-KIRP	miR-221-5p	1.16013
1012	N	TCGA-KIRP	miR-221-5p	1.11525
1013	N	TCGA-KIRP	miR-221-5p	0.895101
1014	N	TCGA-KIRP	miR-221-5p	2.28364
1015	N	TCGA-KIRP	miR-221-5p	1.86652
1016	N	TCGA-KIRP	miR-221-5p	0.520625
1017	N	TCGA-KIRP	miR-221-5p	1.64053
1018	N	TCGA-KIRP	miR-221-5p	1.17921
1019	N	TCGA-KIRP	miR-221-5p	0.974644
1020	N	TCGA-KIRP	miR-221-5p	0.886423
1021	N	TCGA-KIRP	miR-221-5p	0.880088
1022	N	TCGA-KIRP	miR-221-5p	1.08848
1023	N	TCGA-KIRP	miR-221-5p	1.41517
1024	N	TCGA-KIRP	miR-221-5p	1.32677
1025	N	TCGA-KIRP	miR-221-5p	0.77998
1026	N	TCGA-KIRP	miR-221-5p	0.374356
1027	N	TCGA-KIRP	miR-221-5p	0.536845
1028	N	TCGA-KIRP	miR-221-5p	0.890391
1029	N	TCGA-KIRP	miR-221-5p	0.579311
1030	N	TCGA-KIRP	miR-221-5p	0.953476
1031	N	TCGA-KIRP	miR-221-5p	1.26536
1032	N	TCGA-KIRP	miR-221-5p	0.867019
1033	N	TCGA-KIRP	miR-221-5p	1.24395
1034	N	TCGA-KIRP	miR-221-5p	1.02299
1035	N	TCGA-KIRP	miR-221-5p	1.84251
1036	N	TCGA-KIRP	miR-221-5p	1.5559
1037	N	TCGA-KIRP	miR-221-5p	1.30127
1038	N	TCGA-KIRP	miR-221-5p	1.15101
1039	N	TCGA-KIRP	miR-221-5p	0.971313
1040	N	TCGA-KIRP	miR-221-5p	0.923615
1041	N	TCGA-KIRP	miR-221-5p	0.990465
1042	N	TCGA-KIRP	miR-221-5p	0.259613
1043	N	TCGA-KIRP	miR-221-5p	1.69917
1044	T	TCGA-KIRP	miR-221-5p	0.369973
1045	T	TCGA-KIRP	miR-221-5p	0.437636
1046	T	TCGA-KIRP	miR-221-5p	0.857717
1047	T	TCGA-KIRP	miR-221-5p	0.781496
1048	T	TCGA-KIRP	miR-221-5p	1.2805
1049	T	TCGA-KIRP	miR-221-5p	1.3353
1050	T	TCGA-KIRP	miR-221-5p	1.33403
1051	T	TCGA-KIRP	miR-221-5p	1.25269
1052	T	TCGA-KIRP	miR-221-5p	0.589303
1053	T	TCGA-KIRP	miR-221-5p	0.434371
1054	T	TCGA-KIRP	miR-221-5p	0.107516
1055	T	TCGA-KIRP	miR-221-5p	0.687987
1056	T	TCGA-KIRP	miR-221-5p	0
1057	T	TCGA-KIRP	miR-221-5p	0.76761
1058	T	TCGA-KIRP	miR-221-5p	0.330383
1059	T	TCGA-KIRP	miR-221-5p	1.36895
1060	T	TCGA-KIRP	miR-221-5p	0.679342
1061	T	TCGA-KIRP	miR-221-5p	0.855746
1062	T	TCGA-KIRP	miR-221-5p	0.48008
1063	T	TCGA-KIRP	miR-221-5p	0
1064	T	TCGA-KIRP	miR-221-5p	1.59068
1065	T	TCGA-KIRP	miR-221-5p	1.36426
1066	T	TCGA-KIRP	miR-221-5p	0.938465
1067	T	TCGA-KIRP	miR-221-5p	0.81437
1068	T	TCGA-KIRP	miR-221-5p	0.302585
1069	T	TCGA-KIRP	miR-221-5p	1.09432
1070	T	TCGA-KIRP	miR-221-5p	0.823688
1071	T	TCGA-KIRP	miR-221-5p	1.32817
1072	T	TCGA-KIRP	miR-221-5p	0.63837
1073	T	TCGA-KIRP	miR-221-5p	0.191506
1074	T	TCGA-KIRP	miR-221-5p	0.699747
1075	T	TCGA-KIRP	miR-221-5p	1.45904
1076	T	TCGA-KIRP	miR-221-5p	1.53764
1077	T	TCGA-KIRP	miR-221-5p	0.441786
1078	N	GSE109368	miR-221-5p	4.90381
1079	N	GSE109368	miR-221-5p	4.51324
1080	T	GSE109368	miR-221-5p	4.26664
1081	T	GSE109368	miR-221-5p	3.76028
1082	T	GSE109368	miR-221-5p	4.57869
1083	N	GSE109368	miR-221-5p	4.83663
1084	T	GSE109368	miR-221-5p	3.72982
1085	N	GSE109368	miR-221-5p	4.58983
1086	T	GSE109368	miR-221-5p	5.58317
1087	T	GSE109368	miR-221-5p	4.77647
1088	N	GSE109368	miR-221-5p	4.43367
1089	N	GSE109368	miR-221-5p	4.44408
1090	N	GSE109368	miR-221-5p	4.45795
1091	T	GSE109368	miR-221-5p	4.58803
1092	T	GSE109368	miR-221-5p	4.75726
1093	T	GSE109368	miR-221-5p	3.59537
1094	N	GSE109368	miR-221-5p	4.56593
1095	T	GSE109368	miR-221-5p	5.72636
1096	N	GSE109368	miR-221-5p	4.62551
1097	N	GSE109368	miR-221-5p	4.73909
1098	N	GSE109368	miR-221-5p	4.4505
1099	T	GSE109368	miR-221-5p	4.73266
1100	N	GSE109368	miR-221-5p	4.71614
1101	T	GSE109368	miR-221-5p	4.09108
1102	T	CPTAC-3-RCC	miR-106b-3p	8.34265
1103	N	CPTAC-3-RCC	miR-106b-3p	6.58679
1104	T	CPTAC-3-RCC	miR-106b-3p	7.81929
1105	N	CPTAC-3-RCC	miR-106b-3p	6.79062
1106	T	CPTAC-3-RCC	miR-106b-3p	8.36819
1107	T	CPTAC-3-RCC	miR-106b-3p	8.51491
1108	T	CPTAC-3-RCC	miR-106b-3p	9.50155
1109	T	CPTAC-3-RCC	miR-106b-3p	7.88612
1110	T	CPTAC-3-RCC	miR-106b-3p	7.88697
1111	T	CPTAC-3-RCC	miR-106b-3p	7.81229
1112	N	CPTAC-3-RCC	miR-106b-3p	6.67999
1113	T	CPTAC-3-RCC	miR-106b-3p	8.39862
1114	T	CPTAC-3-RCC	miR-106b-3p	8.11781
1115	T	CPTAC-3-RCC	miR-106b-3p	8.97
1116	T	CPTAC-3-RCC	miR-106b-3p	8.64291
1117	N	CPTAC-3-RCC	miR-106b-3p	6.83873
1118	T	CPTAC-3-RCC	miR-106b-3p	8.32181
1119	N	CPTAC-3-RCC	miR-106b-3p	6.41955
1120	T	CPTAC-3-RCC	miR-106b-3p	8.00078
1121	T	CPTAC-3-RCC	miR-106b-3p	8.75061
1122	T	CPTAC-3-RCC	miR-106b-3p	8.93091
1123	T	CPTAC-3-RCC	miR-106b-3p	8.4878
1124	N	CPTAC-3-RCC	miR-106b-3p	7.0772
1125	T	CPTAC-3-RCC	miR-106b-3p	8.33824
1126	T	CPTAC-3-RCC	miR-106b-3p	8.68204
1127	N	CPTAC-3-RCC	miR-106b-3p	6.83969
1128	T	CPTAC-3-RCC	miR-106b-3p	8.87361
1129	T	CPTAC-3-RCC	miR-106b-3p	7.98212
1130	T	CPTAC-3-RCC	miR-106b-3p	7.75375
1131	N	CPTAC-3-RCC	miR-106b-3p	6.5606
1132	T	CPTAC-3-RCC	miR-106b-3p	9.23522
1133	N	CPTAC-3-RCC	miR-106b-3p	6.87934
1134	N	CPTAC-3-RCC	miR-106b-3p	7.0809
1135	T	CPTAC-3-RCC	miR-106b-3p	8.52241
1136	T	CPTAC-3-RCC	miR-106b-3p	8.49162
1137	T	CPTAC-3-RCC	miR-106b-3p	8.41648
1138	T	CPTAC-3-RCC	miR-106b-3p	8.56805
1139	T	CPTAC-3-RCC	miR-106b-3p	8.24769
1140	N	CPTAC-3-RCC	miR-106b-3p	5.86705
1141	T	CPTAC-3-RCC	miR-106b-3p	7.82854
1142	T	CPTAC-3-RCC	miR-106b-3p	8.97126
1143	T	CPTAC-3-RCC	miR-106b-3p	7.98278
1144	N	CPTAC-3-RCC	miR-106b-3p	7.0782
1145	T	CPTAC-3-RCC	miR-106b-3p	8.14159
1146	T	CPTAC-3-RCC	miR-106b-3p	8.34684
1147	N	CPTAC-3-RCC	miR-106b-3p	6.33378
1148	T	CPTAC-3-RCC	miR-106b-3p	9.12386
1149	N	CPTAC-3-RCC	miR-106b-3p	7.23539
1150	T	CPTAC-3-RCC	miR-106b-3p	7.6781
1151	T	CPTAC-3-RCC	miR-106b-3p	8.35645
1152	T	CPTAC-3-RCC	miR-106b-3p	9.27581
1153	T	CPTAC-3-RCC	miR-106b-3p	8.28455
1154	T	CPTAC-3-RCC	miR-106b-3p	8.65657
1155	N	CPTAC-3-RCC	miR-106b-3p	7.3645
1156	T	CPTAC-3-RCC	miR-106b-3p	9.3559
1157	T	CPTAC-3-RCC	miR-106b-3p	9.00753
1158	T	CPTAC-3-RCC	miR-106b-3p	7.44751
1159	T	CPTAC-3-RCC	miR-106b-3p	8.5269
1160	N	CPTAC-3-RCC	miR-106b-3p	6.50892
1161	T	CPTAC-3-RCC	miR-106b-3p	7.60466
1162	N	CPTAC-3-RCC	miR-106b-3p	6.973
1163	T	CPTAC-3-RCC	miR-106b-3p	9.43819
1164	T	CPTAC-3-RCC	miR-106b-3p	8.31355
1165	T	CPTAC-3-RCC	miR-106b-3p	8.06942
1166	T	CPTAC-3-RCC	miR-106b-3p	8.5341
1167	N	CPTAC-3-RCC	miR-106b-3p	6.53231
1168	T	CPTAC-3-RCC	miR-106b-3p	8.58948
1169	T	CPTAC-3-RCC	miR-106b-3p	10.288
1170	N	CPTAC-3-RCC	miR-106b-3p	6.41412
1171	T	CPTAC-3-RCC	miR-106b-3p	8.62418
1172	T	CPTAC-3-RCC	miR-106b-3p	8.26646
1173	N	CPTAC-3-RCC	miR-106b-3p	7.2386
1174	T	CPTAC-3-RCC	miR-106b-3p	7.99163
1175	N	CPTAC-3-RCC	miR-106b-3p	6.79056
1176	T	CPTAC-3-RCC	miR-106b-3p	7.54042
1177	T	CPTAC-3-RCC	miR-106b-3p	8.01643
1178	N	CPTAC-3-RCC	miR-106b-3p	6.28275
1179	T	CPTAC-3-RCC	miR-106b-3p	8.67904
1180	N	CPTAC-3-RCC	miR-106b-3p	6.68563
1181	N	CPTAC-3-RCC	miR-106b-3p	6.57674
1182	T	CPTAC-3-RCC	miR-106b-3p	8.83204
1183	T	CPTAC-3-RCC	miR-106b-3p	8.63529
1184	N	CPTAC-3-RCC	miR-106b-3p	6.93023
1185	T	CPTAC-3-RCC	miR-106b-3p	8.55772
1186	N	CPTAC-3-RCC	miR-106b-3p	6.45325
1187	T	CPTAC-3-RCC	miR-106b-3p	8.21109
1188	N	CPTAC-3-RCC	miR-106b-3p	6.6445
1189	N	CPTAC-3-RCC	miR-106b-3p	6.55752
1190	N	CPTAC-3-RCC	miR-106b-3p	6.4775
1191	T	CPTAC-3-RCC	miR-106b-3p	7.90387
1192	T	CPTAC-3-RCC	miR-106b-3p	8.43889
1193	T	CPTAC-3-RCC	miR-106b-3p	8.42072
1194	T	CPTAC-3-RCC	miR-106b-3p	8.27715
1195	N	CPTAC-3-RCC	miR-106b-3p	6.76465
1196	T	CPTAC-3-RCC	miR-106b-3p	8.08714
1197	N	CPTAC-3-RCC	miR-106b-3p	6.92678
1198	N	CPTAC-3-RCC	miR-106b-3p	7.17841
1199	T	CPTAC-3-RCC	miR-106b-3p	8.94654
1200	N	CPTAC-3-RCC	miR-106b-3p	6.62543
1201	T	CPTAC-3-RCC	miR-106b-3p	8.05097
1202	T	CPTAC-3-RCC	miR-106b-3p	8.59098
1203	T	CPTAC-3-RCC	miR-106b-3p	8.2245
1204	N	CPTAC-3-RCC	miR-106b-3p	7.25
1205	T	CPTAC-3-RCC	miR-106b-3p	8.44581
1206	T	CPTAC-3-RCC	miR-106b-3p	8.94808
1207	N	CPTAC-3-RCC	miR-106b-3p	6.80728
1208	T	CPTAC-3-RCC	miR-106b-3p	9.2416
1209	N	CPTAC-3-RCC	miR-106b-3p	6.73756
1210	T	CPTAC-3-RCC	miR-106b-3p	8.91202
1211	T	CPTAC-3-RCC	miR-106b-3p	9.33965
1212	T	CPTAC-3-RCC	miR-106b-3p	8.80863
1213	T	CPTAC-3-RCC	miR-106b-3p	8.83548
1214	T	CPTAC-3-RCC	miR-106b-3p	7.71906
1215	T	CPTAC-3-RCC	miR-106b-3p	8.55785
1216	T	CPTAC-3-RCC	miR-106b-3p	10.8825
1217	T	CPTAC-3-RCC	miR-106b-3p	8.40153
1218	T	CPTAC-3-RCC	miR-106b-3p	8.94342
1219	N	CPTAC-3-RCC	miR-106b-3p	7.3102
1220	T	CPTAC-3-RCC	miR-106b-3p	8.64358
1221	T	CPTAC-3-RCC	miR-106b-3p	8.28812
1222	N	CPTAC-3-RCC	miR-106b-3p	7.0255
1223	N	CPTAC-3-RCC	miR-106b-3p	6.47935
1224	T	CPTAC-3-RCC	miR-106b-3p	8.51458
1225	T	CPTAC-3-RCC	miR-106b-3p	7.97218
1226	N	CPTAC-3-RCC	miR-106b-3p	6.47157
1227	T	CPTAC-3-RCC	miR-106b-3p	9.54358
1228	T	CPTAC-3-RCC	miR-106b-3p	8.79843
1229	T	CPTAC-3-RCC	miR-106b-3p	8.64058
1230	T	CPTAC-3-RCC	miR-106b-3p	8.53912
1231	T	CPTAC-3-RCC	miR-106b-3p	9.02535
1232	T	CPTAC-3-RCC	miR-106b-3p	9.24272
1233	N	CPTAC-3-RCC	miR-106b-3p	6.90056
1234	T	CPTAC-3-RCC	miR-106b-3p	8.26086
1235	T	CPTAC-3-RCC	miR-106b-3p	8.58487
1236	T	CPTAC-3-RCC	miR-106b-3p	8.35018
1237	T	CPTAC-3-RCC	miR-106b-3p	8.37765
1238	T	CPTAC-3-RCC	miR-106b-3p	8.5744
1239	N	CPTAC-3-RCC	miR-106b-3p	6.90427
1240	T	CPTAC-3-RCC	miR-106b-3p	7.96135
1241	T	CPTAC-3-RCC	miR-106b-3p	8.26717
1242	N	CPTAC-3-RCC	miR-106b-3p	6.69097
1243	N	CPTAC-3-RCC	miR-106b-3p	6.9391
1244	T	CPTAC-3-RCC	miR-106b-3p	8.30146
1245	N	CPTAC-3-RCC	miR-106b-3p	6.75665
1246	T	CPTAC-3-RCC	miR-106b-3p	8.659
1247	N	CPTAC-3-RCC	miR-106b-3p	6.80922
1248	T	CPTAC-3-RCC	miR-106b-3p	9.41202
1249	T	CPTAC-3-RCC	miR-106b-3p	8.3538
1250	T	CPTAC-3-RCC	miR-106b-3p	8.72397
1251	T	CPTAC-3-RCC	miR-106b-3p	7.98531
1252	T	CPTAC-3-RCC	miR-106b-3p	8.43753
1253	T	CPTAC-3-RCC	miR-106b-3p	8.56724
1254	N	CPTAC-3-RCC	miR-106b-3p	7.20117
1255	T	CPTAC-3-RCC	miR-106b-3p	8.94314
1256	N	CPTAC-3-RCC	miR-106b-3p	7.04461
1257	T	CPTAC-3-RCC	miR-106b-3p	8.45623
1258	T	CPTAC-3-RCC	miR-106b-3p	8.48596
1259	T	CPTAC-3-RCC	miR-106b-3p	10.2594
1260	N	CPTAC-3-RCC	miR-106b-3p	6.93741
1261	T	CPTAC-3-RCC	miR-106b-3p	9.73453
1262	N	CPTAC-3-RCC	miR-106b-3p	6.47053
1263	T	CPTAC-3-RCC	miR-106b-3p	7.20592
1264	T	CPTAC-3-RCC	miR-106b-3p	8.55744
1265	N	CPTAC-3-RCC	miR-106b-3p	6.72512
1266	T	CPTAC-3-RCC	miR-106b-3p	8.68412
1267	T	CPTAC-3-RCC	miR-106b-3p	8.75629
1268	N	CPTAC-3-RCC	miR-106b-3p	6.47214
1269	T	CPTAC-3-RCC	miR-106b-3p	8.54975
1270	T	CPTAC-3-RCC	miR-106b-3p	7.89886
1271	T	CPTAC-3-RCC	miR-106b-3p	8.59686
1272	T	CPTAC-3-RCC	miR-106b-3p	8.20223
1273	N	CPTAC-3-RCC	miR-106b-3p	6.45441
1274	T	CPTAC-3-RCC	miR-106b-3p	9.2673
1275	T	CPTAC-3-RCC	miR-106b-3p	9.59495
1276	T	CPTAC-3-RCC	miR-106b-3p	8.33139
1277	N	CPTAC-3-RCC	miR-106b-3p	7.05795
1278	N	CPTAC-3-RCC	miR-106b-3p	7.07962
1279	T	CPTAC-3-RCC	miR-106b-3p	8.93367
1280	T	CPTAC-3-RCC	miR-106b-3p	8.03279
1281	N	CPTAC-3-RCC	miR-106b-3p	6.10088
1282	T	CPTAC-3-RCC	miR-106b-3p	7.86951
1283	T	CPTAC-3-RCC	miR-106b-3p	8.63717
1284	N	CPTAC-3-RCC	miR-106b-3p	7.4048
1285	T	CPTAC-3-RCC	miR-106b-3p	8.69781
1286	T	CPTAC-3-RCC	miR-106b-3p	10.2515
1287	T	CPTAC-3-RCC	miR-106b-3p	8.26525
1288	T	CPTAC-3-RCC	miR-106b-3p	8.40982
1289	T	CPTAC-3-RCC	miR-106b-3p	8.3978
1290	T	CPTAC-3-RCC	miR-106b-3p	8.41091
1291	N	CPTAC-3-RCC	miR-106b-3p	7.54183
1292	T	CPTAC-3-RCC	miR-106b-3p	8.75785
1293	N	CPTAC-3-RCC	miR-106b-3p	6.94914
1294	T	CPTAC-3-RCC	miR-106b-3p	9.20168
1295	T	CPTAC-3-RCC	miR-106b-3p	8.53958
1296	N	CPTAC-3-RCC	miR-106b-3p	6.94384
1297	T	CPTAC-3-RCC	miR-106b-3p	8.39027
1298	N	CPTAC-3-RCC	miR-106b-3p	6.99491
1299	N	CPTAC-3-RCC	miR-106b-3p	7.10114
1300	T	CPTAC-3-RCC	miR-106b-3p	8.18605
1301	T	CPTAC-3-RCC	miR-106b-3p	7.99472
1302	T	CPTAC-3-RCC	miR-106b-3p	8.14977
1303	T	CPTAC-3-RCC	miR-106b-3p	9.37147
1304	T	CPTAC-3-RCC	miR-106b-3p	8.49012
1305	T	CPTAC-3-RCC	miR-106b-3p	8.18302
1306	T	CPTAC-3-RCC	miR-106b-3p	8.63665
1307	N	CPTAC-3-RCC	miR-106b-3p	7.05556
1308	T	CPTAC-3-RCC	miR-106b-3p	8.64619
1309	N	CPTAC-3-RCC	miR-106b-3p	6.81498
1310	N	CPTAC-3-RCC	miR-106b-3p	7.1886
1311	T	CPTAC-3-RCC	miR-106b-3p	8.65701
1312	T	CPTAC-3-RCC	miR-106b-3p	8.48914
1313	N	CPTAC-3-RCC	miR-106b-3p	6.75552
1314	N	CPTAC-3-RCC	miR-106b-3p	7.09968
1315	T	CPTAC-3-RCC	miR-106b-3p	8.03378
1316	N	CPTAC-3-RCC	miR-106b-3p	6.95687
1317	N	CPTAC-3-RCC	miR-106b-3p	6.74508
1318	T	CPTAC-3-RCC	miR-106b-3p	8.56075
1319	T	CPTAC-3-RCC	miR-106b-3p	8.75509
1320	T	CPTAC-3-RCC	miR-106b-3p	8.53904
1321	N	CPTAC-3-RCC	miR-106b-3p	7.25616
1322	T	CPTAC-3-RCC	miR-106b-3p	7.99536
1323	T	CPTAC-3-RCC	miR-106b-3p	8.09634
1324	N	CPTAC-3-RCC	miR-106b-3p	6.43518
1325	N	CPTAC-3-RCC	miR-106b-3p	6.79665
1326	T	CPTAC-3-RCC	miR-106b-3p	8.68942
1327	N	CPTAC-3-RCC	miR-106b-3p	6.95895
1328	N	CPTAC-3-RCC	miR-106b-3p	6.80733
1329	T	CPTAC-3-RCC	miR-106b-3p	9.09447
1330	T	CPTAC-3-RCC	miR-106b-3p	8.17977
1331	T	CPTAC-3-RCC	miR-106b-3p	10.6121
1332	T	CPTAC-3-RCC	miR-106b-3p	9.06427
1333	T	CPTAC-3-RCC	miR-106b-3p	8.39802
1334	T	CPTAC-3-RCC	miR-106b-3p	10.1397
1335	N	CPTAC-3-RCC	miR-106b-3p	6.16135
1336	T	CPTAC-3-RCC	miR-106b-3p	9.80425
1337	T	CPTAC-3-RCC	miR-106b-3p	8.52046
1338	T	CPTAC-3-RCC	miR-106b-3p	8.39937
1339	T	CPTAC-3-RCC	miR-106b-3p	9.2787
1340	N	CPTAC-3-RCC	miR-106b-3p	7.0779
1341	T	CPTAC-3-RCC	miR-106b-3p	9.1605
1342	T	CPTAC-3-RCC	miR-106b-3p	8.98963
1343	T	CPTAC-3-RCC	miR-106b-3p	8.22357
1344	N	CPTAC-3-RCC	miR-106b-3p	6.26627
1345	T	CPTAC-3-RCC	miR-106b-3p	8.26425
1346	N	CPTAC-3-RCC	miR-106b-3p	6.51756
1347	T	CPTAC-3-RCC	miR-106b-3p	9.36773
1348	N	CPTAC-3-RCC	miR-106b-3p	6.54299
1349	T	CPTAC-3-RCC	miR-106b-3p	7.94945
1350	T	CPTAC-3-RCC	miR-106b-3p	8.51143
1351	T	CPTAC-3-RCC	miR-106b-3p	8.43228
1352	N	CPTAC-3-RCC	miR-106b-3p	7.13588
1353	T	CPTAC-3-RCC	miR-106b-3p	8.51289
1354	T	CPTAC-3-RCC	miR-106b-3p	8.43169
1355	T	CPTAC-3-RCC	miR-106b-3p	8.70848
1356	T	CPTAC-3-RCC	miR-106b-3p	8.58342
1357	N	CPTAC-3-RCC	miR-106b-3p	7.04831
1358	T	CPTAC-3-RCC	miR-106b-3p	8.52905
1359	T	CPTAC-3-RCC	miR-106b-3p	10.0636
1360	T	CPTAC-3-RCC	miR-106b-3p	9.58244
1361	T	CPTAC-3-RCC	miR-106b-3p	8.35827
1362	T	CPTAC-3-RCC	miR-106b-3p	8.67025
1363	T	CPTAC-3-RCC	miR-106b-3p	7.54525
1364	T	CPTAC-3-RCC	miR-106b-3p	7.81847
1365	T	CPTAC-3-RCC	miR-106b-3p	8.84224
1366	N	CPTAC-3-RCC	miR-106b-3p	5.81694
1367	T	CPTAC-3-RCC	miR-106b-3p	8.2244
1368	N	CPTAC-3-RCC	miR-106b-3p	6.63637
1369	T	CPTAC-3-RCC	miR-106b-3p	9.74576
1370	T	CPTAC-3-RCC	miR-106b-3p	8.83729
1371	N	CPTAC-3-RCC	miR-106b-3p	6.92897
1372	N	CPTAC-3-RCC	miR-106b-3p	6.05014
1373	T	CPTAC-3-RCC	miR-106b-3p	8.99935
1374	T	CPTAC-3-RCC	miR-106b-3p	8.7834
1375	N	CPTAC-3-RCC	miR-106b-3p	6.357
1376	T	CPTAC-3-RCC	miR-106b-3p	8.51764
1377	T	CPTAC-3-RCC	miR-106b-3p	6.91328
1378	T	CPTAC-3-RCC	miR-106b-3p	8.77106
1379	T	CPTAC-3-RCC	miR-106b-3p	7.86629
1380	N	CPTAC-3-RCC	miR-106b-3p	6.92407
1381	T	CPTAC-3-RCC	miR-106b-3p	7.87312
1382	T	CPTAC-3-RCC	miR-106b-3p	8.06618
1383	T	CPTAC-3-RCC	miR-106b-3p	8.65948
1384	N	CPTAC-3-RCC	miR-106b-3p	6.66672
1385	N	CPTAC-3-RCC	miR-106b-3p	6.41184
1386	T	CPTAC-3-RCC	miR-106b-3p	9.11006
1387	N	CPTAC-3-RCC	miR-106b-3p	7.33954
1388	T	CPTAC-3-RCC	miR-106b-3p	7.65076
1389	T	CPTAC-3-RCC	miR-106b-3p	7.17144
1390	T	CPTAC-3-RCC	miR-106b-3p	8.29685
1391	T	CPTAC-3-RCC	miR-106b-3p	8.25333
1392	T	CPTAC-3-RCC	miR-106b-3p	7.5257
1393	N	CPTAC-3-RCC	miR-106b-3p	6.24406
1394	N	CPTAC-3-RCC	miR-106b-3p	7.13046
1395	T	CPTAC-3-RCC	miR-106b-3p	11.0306
1396	N	CPTAC-3-RCC	miR-106b-3p	6.83427
1397	T	CPTAC-3-RCC	miR-106b-3p	8.82333
1398	N	CPTAC-3-RCC	miR-106b-3p	6.97226
1399	T	CPTAC-3-RCC	miR-106b-3p	7.92018
1400	T	CPTAC-3-RCC	miR-106b-3p	8.22452
1401	N	CPTAC-3-RCC	miR-106b-3p	7.30849
1402	N	CPTAC-3-RCC	miR-106b-3p	6.67086
1403	T	CPTAC-3-RCC	miR-106b-3p	7.96509
1404	N	CPTAC-3-RCC	miR-106b-3p	7.07597
1405	T	CPTAC-3-RCC	miR-106b-3p	8.13243
1406	T	CPTAC-3-RCC	miR-106b-3p	8.12073
1407	T	CPTAC-3-RCC	miR-106b-3p	9.35974
1408	T	CPTAC-3-RCC	miR-106b-3p	8.48569
1409	N	CPTAC-3-RCC	miR-106b-3p	6.71199
1410	T	CPTAC-3-RCC	miR-106b-3p	8.35277
1411	T	CPTAC-3-RCC	miR-106b-3p	7.78227
1412	T	CPTAC-3-RCC	miR-106b-3p	9.12514
1413	T	CPTAC-3-RCC	miR-106b-3p	8.67651
1414	N	CPTAC-3-RCC	miR-106b-3p	6.7955
1415	T	CPTAC-3-RCC	miR-106b-3p	8.7812
1416	T	CPTAC-3-RCC	miR-106b-3p	8.99759
1417	T	CPTAC-3-RCC	miR-106b-3p	8.63487
1418	N	CPTAC-3-RCC	miR-106b-3p	7.34252
1419	T	CPTAC-3-RCC	miR-106b-3p	8.40053
1420	T	CPTAC-3-RCC	miR-106b-3p	8.47145
1421	T	CPTAC-3-RCC	miR-106b-3p	8.37177
1422	T	CPTAC-3-RCC	miR-106b-3p	8.17822
1423	T	CPTAC-3-RCC	miR-106b-3p	8.75027
1424	N	CPTAC-3-RCC	miR-106b-3p	7.33652
1425	N	CPTAC-3-RCC	miR-106b-3p	6.79677
1426	T	CPTAC-3-RCC	miR-106b-3p	9.0311
1427	T	CPTAC-3-RCC	miR-106b-3p	8.70579
1428	N	CPTAC-3-RCC	miR-106b-3p	6.45862
1429	N	CPTAC-3-RCC	miR-106b-3p	6.47574
1430	T	CPTAC-3-RCC	miR-106b-3p	8.87006
1431	T	CPTAC-3-RCC	miR-106b-3p	8.58733
1432	T	CPTAC-3-RCC	miR-106b-3p	8.30085
1433	N	CPTAC-3-RCC	miR-106b-3p	6.71749
1434	N	CPTAC-3-RCC	miR-106b-3p	6.34444
1435	T	CPTAC-3-RCC	miR-106b-3p	8.74561
1436	T	CPTAC-3-RCC	miR-106b-3p	8.49644
1437	N	CPTAC-3-RCC	miR-106b-3p	6.84731
1438	T	CPTAC-3-RCC	miR-106b-3p	7.8145
1439	T	CPTAC-3-RCC	miR-106b-3p	8.67419
1440	T	CPTAC-3-RCC	miR-106b-3p	9.10983
1441	T	CPTAC-3-RCC	miR-106b-3p	8.93108
1442	N	CPTAC-3-RCC	miR-106b-3p	7.36683
1443	T	CPTAC-3-RCC	miR-106b-3p	8.86963
1444	N	CPTAC-3-RCC	miR-106b-3p	7.01001
1445	T	CPTAC-3-RCC	miR-106b-3p	8.90145
1446	T	CPTAC-3-RCC	miR-106b-3p	8.46871
1447	N	CPTAC-3-RCC	miR-106b-3p	6.93773
1448	T	CPTAC-3-RCC	miR-106b-3p	8.68554
1449	T	CPTAC-3-RCC	miR-106b-3p	8.55318
1450	T	CPTAC-3-RCC	miR-106b-3p	8.76323
1451	T	CPTAC-3-RCC	miR-106b-3p	8.38504
1452	N	CPTAC-3-RCC	miR-106b-3p	6.65524
1453	T	CPTAC-3-RCC	miR-106b-3p	8.0308
1454	N	CPTAC-3-RCC	miR-106b-3p	6.63752
1455	T	CPTAC-3-RCC	miR-106b-3p	7.86195
1456	T	CPTAC-3-RCC	miR-106b-3p	8.47483
1457	T	CPTAC-3-RCC	miR-106b-3p	8.62755
1458	N	CPTAC-3-RCC	miR-106b-3p	6.54572
1459	T	CPTAC-3-RCC	miR-106b-3p	9.44517
1460	T	CPTAC-3-RCC	miR-106b-3p	10.1741
1461	N	CPTAC-3-RCC	miR-106b-3p	6.77617
1462	N	CPTAC-3-RCC	miR-106b-3p	6.72825
1463	T	CPTAC-3-RCC	miR-106b-3p	8.37403
1464	T	CPTAC-3-RCC	miR-106b-3p	8.34714
1465	N	CPTAC-3-RCC	miR-106b-3p	6.33809
1466	N	CPTAC-3-RCC	miR-106b-3p	6.73172
1467	T	CPTAC-3-RCC	miR-106b-3p	7.76719
1468	N	CPTAC-3-RCC	miR-106b-3p	6.93963
1469	N	CPTAC-3-RCC	miR-106b-3p	7.21275
1470	N	CPTAC-3-RCC	miR-106b-3p	6.38602
1471	T	CPTAC-3-RCC	miR-106b-3p	8.46126
1472	N	CPTAC-3-RCC	miR-106b-3p	7.1483
1473	T	CPTAC-3-RCC	miR-106b-3p	8.35803
1474	T	CPTAC-3-RCC	miR-106b-3p	7.80951
1475	T	CPTAC-3-RCC	miR-106b-3p	8.59077
1476	N	CPTAC-3-RCC	miR-106b-3p	6.67767
1477	N	CPTAC-3-RCC	miR-106b-3p	6.84918
1478	T	CPTAC-3-RCC	miR-106b-3p	8.43615
1479	T	CPTAC-3-RCC	miR-106b-3p	8.44802
1480	T	CPTAC-3-RCC	miR-106b-3p	8.47159
1481	N	CPTAC-3-RCC	miR-106b-3p	6.4794
1482	T	CPTAC-3-RCC	miR-106b-3p	7.68236
1483	T	CPTAC-3-RCC	miR-106b-3p	8.69584
1484	T	CPTAC-3-RCC	miR-106b-3p	8.3175
1485	T	CPTAC-3-RCC	miR-106b-3p	8.54239
1486	T	CPTAC-3-RCC	miR-106b-3p	8.79946
1487	N	CPTAC-3-RCC	miR-106b-3p	7.29319
1488	T	CPTAC-3-RCC	miR-106b-3p	7.62834
1489	T	CPTAC-3-RCC	miR-106b-3p	8.45172
1490	T	CPTAC-3-RCC	miR-106b-3p	8.37599
1491	N	CPTAC-3-RCC	miR-106b-3p	6.85518
1492	T	CPTAC-3-RCC	miR-106b-3p	8.9504
1493	N	CPTAC-3-RCC	miR-106b-3p	6.73526
1494	T	CPTAC-3-RCC	miR-106b-3p	8.03384
1495	N	CPTAC-3-RCC	miR-106b-3p	7.2364
1496	T	CPTAC-3-RCC	miR-106b-3p	7.35954
1497	T	CPTAC-3-RCC	miR-106b-3p	7.94651
1498	N	CPTAC-3-RCC	miR-106b-3p	7.06703
1499	T	CPTAC-3-RCC	miR-106b-3p	9.22214
1500	T	CPTAC-3-RCC	miR-106b-3p	8.40078
1501	N	CPTAC-3-RCC	miR-106b-3p	6.69396
1502	T	CPTAC-3-RCC	miR-106b-3p	8.57123
1503	T	CPTAC-3-RCC	miR-106b-3p	9.33725
1504	T	CPTAC-3-RCC	miR-106b-3p	7.54427
1505	T	CPTAC-3-RCC	miR-106b-3p	8.86366
1506	N	CPTAC-3-RCC	miR-106b-3p	7.10193
1507	N	CPTAC-3-RCC	miR-106b-3p	6.95133
1508	T	CPTAC-3-RCC	miR-106b-3p	8.34621
1509	T	CPTAC-3-RCC	miR-106b-3p	8.63046
1510	T	CPTAC-3-RCC	miR-106b-3p	8.1623
1511	T	CPTAC-3-RCC	miR-106b-3p	8.46033
1512	T	CPTAC-3-RCC	miR-106b-3p	7.36183
1513	T	CPTAC-3-RCC	miR-106b-3p	8.9192
1514	T	CPTAC-3-RCC	miR-106b-3p	8.12585
1515	T	CPTAC-3-RCC	miR-106b-3p	8.79882
1516	N	CPTAC-3-RCC	miR-106b-3p	6.88838
1517	T	CPTAC-3-RCC	miR-106b-3p	9.13179
1518	T	CPTAC-3-RCC	miR-106b-3p	8.18516
1519	T	CPTAC-3-RCC	miR-106b-3p	8.36472
1520	N	CPTAC-3-RCC	miR-106b-3p	6.48325
1521	T	CPTAC-3-RCC	miR-106b-3p	7.89368
1522	T	CPTAC-3-RCC	miR-106b-3p	9.11674
1523	T	CPTAC-3-RCC	miR-106b-3p	9.18828
1524	T	CPTAC-3-RCC	miR-106b-3p	8.08593
1525	T	CPTAC-3-RCC	miR-106b-3p	9.04643
1526	T	CPTAC-3-RCC	miR-106b-3p	8.31634
1527	T	CPTAC-3-RCC	miR-106b-3p	9.99193
1528	T	CPTAC-3-RCC	miR-106b-3p	8.28571
1529	N	CPTAC-3-RCC	miR-106b-3p	6.22513
1530	N	CPTAC-3-RCC	miR-106b-3p	7.24059
1531	T	CPTAC-3-RCC	miR-106b-3p	8.15811
1532	T	CPTAC-3-RCC	miR-106b-3p	7.78707
1533	T	CPTAC-3-RCC	miR-106b-3p	8.32853
1534	T	CPTAC-3-RCC	miR-106b-3p	7.97994
1535	T	CPTAC-3-RCC	miR-106b-3p	8.05084
1536	T	CPTAC-3-RCC	miR-106b-3p	7.90347
1537	N	CPTAC-3-RCC	miR-106b-3p	6.82416
1538	N	CPTAC-3-RCC	miR-106b-3p	6.62088
1539	T	CPTAC-3-RCC	miR-106b-3p	9.07751
1540	T	CPTAC-3-RCC	miR-106b-3p	8.76022
1541	N	CPTAC-3-RCC	miR-106b-3p	6.47756
1542	T	CPTAC-3-RCC	miR-106b-3p	7.97896
1543	N	CPTAC-3-RCC	miR-106b-3p	6.43939
1544	T	CPTAC-3-RCC	miR-106b-3p	8.62582
1545	N	CPTAC-3-RCC	miR-106b-3p	6.24032
1546	N	CPTAC-3-RCC	miR-106b-3p	6.57916
1547	T	CPTAC-3-RCC	miR-106b-3p	9.07773
1548	T	CPTAC-3-RCC	miR-106b-3p	7.54783
1549	T	CPTAC-3-RCC	miR-106b-3p	7.75498
1550	T	CPTAC-3-RCC	miR-106b-3p	7.36389
1551	T	CPTAC-3-RCC	miR-106b-3p	7.68677
1552	N	CPTAC-3-RCC	miR-106b-3p	6.65915
1553	N	CPTAC-3-RCC	miR-106b-3p	7.11523
1554	N	CPTAC-3-RCC	miR-106b-3p	6.67527
1555	N	CPTAC-3-RCC	miR-106b-3p	7.44372
1556	N	CPTAC-3-RCC	miR-106b-3p	6.38134
1557	T	CPTAC-3-RCC	miR-106b-3p	7.70672
1558	T	CPTAC-3-RCC	miR-106b-3p	8.71096
1559	N	CPTAC-3-RCC	miR-106b-3p	6.67853
1560	T	CPTAC-3-RCC	miR-106b-3p	8.40755
1561	N	TCGA-KIRP	miR-106b-3p	6.6208
1562	N	TCGA-KIRP	miR-106b-3p	6.48852
1563	N	TCGA-KIRP	miR-106b-3p	8.06892
1564	N	TCGA-KIRP	miR-106b-3p	6.03839
1565	N	TCGA-KIRP	miR-106b-3p	6.49829
1566	N	TCGA-KIRP	miR-106b-3p	6.85292
1567	N	TCGA-KIRP	miR-106b-3p	5.47905
1568	N	TCGA-KIRP	miR-106b-3p	6.21756
1569	N	TCGA-KIRP	miR-106b-3p	5.93725
1570	N	TCGA-KIRP	miR-106b-3p	5.70087
1571	N	TCGA-KIRP	miR-106b-3p	6.12089
1572	N	TCGA-KIRP	miR-106b-3p	6.32582
1573	N	TCGA-KIRP	miR-106b-3p	6.94465
1574	N	TCGA-KIRP	miR-106b-3p	5.87643
1575	N	TCGA-KIRP	miR-106b-3p	5.75341
1576	N	TCGA-KIRP	miR-106b-3p	4.73949
1577	N	TCGA-KIRP	miR-106b-3p	5.66876
1578	N	TCGA-KIRP	miR-106b-3p	5.04468
1579	N	TCGA-KIRP	miR-106b-3p	5.06349
1580	N	TCGA-KIRP	miR-106b-3p	4.36231
1581	N	TCGA-KIRP	miR-106b-3p	6.07954
1582	N	TCGA-KIRP	miR-106b-3p	5.55028
1583	N	TCGA-KIRP	miR-106b-3p	6.42393
1584	N	TCGA-KIRP	miR-106b-3p	5.90313
1585	N	TCGA-KIRP	miR-106b-3p	6.33967
1586	N	TCGA-KIRP	miR-106b-3p	6.57142
1587	N	TCGA-KIRP	miR-106b-3p	6.19518
1588	N	TCGA-KIRP	miR-106b-3p	4.59981
1589	N	TCGA-KIRP	miR-106b-3p	5.05751
1590	N	TCGA-KIRP	miR-106b-3p	6.31432
1591	N	TCGA-KIRP	miR-106b-3p	5.94691
1592	N	TCGA-KIRP	miR-106b-3p	5.70286
1593	N	TCGA-KIRP	miR-106b-3p	6.77135
1594	N	TCGA-KIRP	miR-106b-3p	6.92723
1595	T	TCGA-KIRP	miR-106b-3p	7.13232
1596	T	TCGA-KIRP	miR-106b-3p	7.35301
1597	T	TCGA-KIRP	miR-106b-3p	7.33525
1598	T	TCGA-KIRP	miR-106b-3p	7.08606
1599	T	TCGA-KIRP	miR-106b-3p	8.34622
1600	T	TCGA-KIRP	miR-106b-3p	7.27474
1601	T	TCGA-KIRP	miR-106b-3p	7.57153
1602	T	TCGA-KIRP	miR-106b-3p	6.71845
1603	T	TCGA-KIRP	miR-106b-3p	7.48999
1604	T	TCGA-KIRP	miR-106b-3p	7.13597
1605	T	TCGA-KIRP	miR-106b-3p	6.78967
1606	T	TCGA-KIRP	miR-106b-3p	5.93275
1607	T	TCGA-KIRP	miR-106b-3p	8.07855
1608	T	TCGA-KIRP	miR-106b-3p	7.86299
1609	T	TCGA-KIRP	miR-106b-3p	7.72984
1610	T	TCGA-KIRP	miR-106b-3p	6.6841
1611	T	TCGA-KIRP	miR-106b-3p	6.10347
1612	T	TCGA-KIRP	miR-106b-3p	7.37541
1613	T	TCGA-KIRP	miR-106b-3p	7.75343
1614	T	TCGA-KIRP	miR-106b-3p	7.16179
1615	T	TCGA-KIRP	miR-106b-3p	7.63992
1616	T	TCGA-KIRP	miR-106b-3p	7.4989
1617	T	TCGA-KIRP	miR-106b-3p	7.12416
1618	T	TCGA-KIRP	miR-106b-3p	6.26403
1619	T	TCGA-KIRP	miR-106b-3p	7.50103
1620	T	TCGA-KIRP	miR-106b-3p	7.93216
1621	T	TCGA-KIRP	miR-106b-3p	7.71554
1622	T	TCGA-KIRP	miR-106b-3p	7.59605
1623	T	TCGA-KIRP	miR-106b-3p	6.96068
1624	T	TCGA-KIRP	miR-106b-3p	7.63064
1625	T	TCGA-KIRP	miR-106b-3p	7.09064
1626	T	TCGA-KIRP	miR-106b-3p	5.97094
1627	T	TCGA-KIRP	miR-106b-3p	7.62922
1628	T	TCGA-KIRP	miR-106b-3p	6.95294
1629	N	GSE109368	miR-106b-3p	5.55006
1630	N	GSE109368	miR-106b-3p	5.25485
1631	T	GSE109368	miR-106b-3p	7.36254
1632	T	GSE109368	miR-106b-3p	6.93295
1633	T	GSE109368	miR-106b-3p	6.47632
1634	N	GSE109368	miR-106b-3p	5.79965
1635	T	GSE109368	miR-106b-3p	6.50718
1636	N	GSE109368	miR-106b-3p	4.92128
1637	T	GSE109368	miR-106b-3p	7.47311
1638	T	GSE109368	miR-106b-3p	6.76256
1639	N	GSE109368	miR-106b-3p	5.09949
1640	N	GSE109368	miR-106b-3p	5.35187
1641	N	GSE109368	miR-106b-3p	5.08742
1642	T	GSE109368	miR-106b-3p	7.00869
1643	T	GSE109368	miR-106b-3p	8.12261
1644	T	GSE109368	miR-106b-3p	6.56049
1645	N	GSE109368	miR-106b-3p	5.19569
1646	T	GSE109368	miR-106b-3p	6.24408
1647	N	GSE109368	miR-106b-3p	5.42531
1648	N	GSE109368	miR-106b-3p	5.18925
1649	N	GSE109368	miR-106b-3p	5.01674
1650	T	GSE109368	miR-106b-3p	7.34866
1651	N	GSE109368	miR-106b-3p	5.81382
1652	T	GSE109368	miR-106b-3p	6.17997
1653	T	CPTAC-3-RCC	miR-214-5p	4.88826
1654	N	CPTAC-3-RCC	miR-214-5p	5.65181
1655	T	CPTAC-3-RCC	miR-214-5p	2.42717
1656	N	CPTAC-3-RCC	miR-214-5p	5.04068
1657	T	CPTAC-3-RCC	miR-214-5p	4.37446
1658	T	CPTAC-3-RCC	miR-214-5p	4.56251
1659	T	CPTAC-3-RCC	miR-214-5p	5.47151
1660	T	CPTAC-3-RCC	miR-214-5p	2.07143
1661	T	CPTAC-3-RCC	miR-214-5p	1.67475
1662	T	CPTAC-3-RCC	miR-214-5p	2.04792
1663	N	CPTAC-3-RCC	miR-214-5p	5.33208
1664	T	CPTAC-3-RCC	miR-214-5p	4.88367
1665	T	CPTAC-3-RCC	miR-214-5p	1.53769
1666	T	CPTAC-3-RCC	miR-214-5p	4.43659
1667	T	CPTAC-3-RCC	miR-214-5p	5.02488
1668	N	CPTAC-3-RCC	miR-214-5p	5.27082
1669	T	CPTAC-3-RCC	miR-214-5p	3.84776
1670	N	CPTAC-3-RCC	miR-214-5p	5.23111
1671	T	CPTAC-3-RCC	miR-214-5p	3.43394
1672	T	CPTAC-3-RCC	miR-214-5p	1.31897
1673	T	CPTAC-3-RCC	miR-214-5p	2.27743
1674	T	CPTAC-3-RCC	miR-214-5p	5.99014
1675	N	CPTAC-3-RCC	miR-214-5p	4.78128
1676	T	CPTAC-3-RCC	miR-214-5p	1.12726
1677	T	CPTAC-3-RCC	miR-214-5p	4.87801
1678	N	CPTAC-3-RCC	miR-214-5p	4.79459
1679	T	CPTAC-3-RCC	miR-214-5p	4.06411
1680	T	CPTAC-3-RCC	miR-214-5p	4.28869
1681	T	CPTAC-3-RCC	miR-214-5p	3.31327
1682	N	CPTAC-3-RCC	miR-214-5p	4.97358
1683	T	CPTAC-3-RCC	miR-214-5p	3.20761
1684	N	CPTAC-3-RCC	miR-214-5p	5.31561
1685	N	CPTAC-3-RCC	miR-214-5p	5.21528
1686	T	CPTAC-3-RCC	miR-214-5p	3.07067
1687	T	CPTAC-3-RCC	miR-214-5p	2.07205
1688	T	CPTAC-3-RCC	miR-214-5p	4.47884
1689	T	CPTAC-3-RCC	miR-214-5p	3.82178
1690	T	CPTAC-3-RCC	miR-214-5p	4.44313
1691	N	CPTAC-3-RCC	miR-214-5p	5.75173
1692	T	CPTAC-3-RCC	miR-214-5p	4.46808
1693	T	CPTAC-3-RCC	miR-214-5p	2.8199
1694	T	CPTAC-3-RCC	miR-214-5p	4.74882
1695	N	CPTAC-3-RCC	miR-214-5p	6.04179
1696	T	CPTAC-3-RCC	miR-214-5p	2.8714
1697	T	CPTAC-3-RCC	miR-214-5p	3.23347
1698	N	CPTAC-3-RCC	miR-214-5p	5.21542
1699	T	CPTAC-3-RCC	miR-214-5p	4.10656
1700	N	CPTAC-3-RCC	miR-214-5p	5.24651
1701	T	CPTAC-3-RCC	miR-214-5p	6.75931
1702	T	CPTAC-3-RCC	miR-214-5p	5.26973
1703	T	CPTAC-3-RCC	miR-214-5p	3.37964
1704	T	CPTAC-3-RCC	miR-214-5p	4.9985
1705	T	CPTAC-3-RCC	miR-214-5p	3.12096
1706	N	CPTAC-3-RCC	miR-214-5p	5.07291
1707	T	CPTAC-3-RCC	miR-214-5p	4.11579
1708	T	CPTAC-3-RCC	miR-214-5p	3.80858
1709	T	CPTAC-3-RCC	miR-214-5p	6.41604
1710	T	CPTAC-3-RCC	miR-214-5p	3.45934
1711	N	CPTAC-3-RCC	miR-214-5p	5.24975
1712	T	CPTAC-3-RCC	miR-214-5p	4.03125
1713	N	CPTAC-3-RCC	miR-214-5p	4.99912
1714	T	CPTAC-3-RCC	miR-214-5p	2.74576
1715	T	CPTAC-3-RCC	miR-214-5p	5.41033
1716	T	CPTAC-3-RCC	miR-214-5p	0.509221
1717	T	CPTAC-3-RCC	miR-214-5p	4.29906
1718	N	CPTAC-3-RCC	miR-214-5p	5.02063
1719	T	CPTAC-3-RCC	miR-214-5p	3.55284
1720	T	CPTAC-3-RCC	miR-214-5p	0.204952
1721	N	CPTAC-3-RCC	miR-214-5p	5.01421
1722	T	CPTAC-3-RCC	miR-214-5p	3.8944
1723	T	CPTAC-3-RCC	miR-214-5p	4.62184
1724	N	CPTAC-3-RCC	miR-214-5p	5.85291
1725	T	CPTAC-3-RCC	miR-214-5p	5.74062
1726	N	CPTAC-3-RCC	miR-214-5p	5.02251
1727	T	CPTAC-3-RCC	miR-214-5p	3.94126
1728	T	CPTAC-3-RCC	miR-214-5p	2.94495
1729	N	CPTAC-3-RCC	miR-214-5p	5.15033
1730	T	CPTAC-3-RCC	miR-214-5p	3.88138
1731	N	CPTAC-3-RCC	miR-214-5p	5.73691
1732	N	CPTAC-3-RCC	miR-214-5p	5.45726
1733	T	CPTAC-3-RCC	miR-214-5p	2.9208
1734	T	CPTAC-3-RCC	miR-214-5p	3.26889
1735	N	CPTAC-3-RCC	miR-214-5p	4.89513
1736	T	CPTAC-3-RCC	miR-214-5p	4.92046
1737	N	CPTAC-3-RCC	miR-214-5p	5.25187
1738	T	CPTAC-3-RCC	miR-214-5p	4.57425
1739	N	CPTAC-3-RCC	miR-214-5p	4.99534
1740	N	CPTAC-3-RCC	miR-214-5p	4.51335
1741	N	CPTAC-3-RCC	miR-214-5p	5.14992
1742	T	CPTAC-3-RCC	miR-214-5p	3.47391
1743	T	CPTAC-3-RCC	miR-214-5p	3.08131
1744	T	CPTAC-3-RCC	miR-214-5p	3.50097
1745	T	CPTAC-3-RCC	miR-214-5p	3.52379
1746	N	CPTAC-3-RCC	miR-214-5p	5.63073
1747	T	CPTAC-3-RCC	miR-214-5p	4.75675
1748	N	CPTAC-3-RCC	miR-214-5p	4.48981
1749	N	CPTAC-3-RCC	miR-214-5p	5.42823
1750	T	CPTAC-3-RCC	miR-214-5p	3.95801
1751	N	CPTAC-3-RCC	miR-214-5p	5.68959
1752	T	CPTAC-3-RCC	miR-214-5p	5.24283
1753	T	CPTAC-3-RCC	miR-214-5p	5.15958
1754	T	CPTAC-3-RCC	miR-214-5p	1.73816
1755	N	CPTAC-3-RCC	miR-214-5p	4.82616
1756	T	CPTAC-3-RCC	miR-214-5p	3.66469
1757	T	CPTAC-3-RCC	miR-214-5p	0
1758	N	CPTAC-3-RCC	miR-214-5p	5.21121
1759	T	CPTAC-3-RCC	miR-214-5p	3.89663
1760	N	CPTAC-3-RCC	miR-214-5p	5.21533
1761	T	CPTAC-3-RCC	miR-214-5p	3.86878
1762	T	CPTAC-3-RCC	miR-214-5p	3.21521
1763	T	CPTAC-3-RCC	miR-214-5p	2.61691
1764	T	CPTAC-3-RCC	miR-214-5p	2.8427
1765	T	CPTAC-3-RCC	miR-214-5p	5.31527
1766	T	CPTAC-3-RCC	miR-214-5p	4.99519
1767	T	CPTAC-3-RCC	miR-214-5p	2.40136
1768	T	CPTAC-3-RCC	miR-214-5p	5.97325
1769	T	CPTAC-3-RCC	miR-214-5p	5.07581
1770	N	CPTAC-3-RCC	miR-214-5p	5.26352
1771	T	CPTAC-3-RCC	miR-214-5p	4.35077
1772	T	CPTAC-3-RCC	miR-214-5p	3.49103
1773	N	CPTAC-3-RCC	miR-214-5p	5.63015
1774	N	CPTAC-3-RCC	miR-214-5p	4.99639
1775	T	CPTAC-3-RCC	miR-214-5p	2.41973
1776	T	CPTAC-3-RCC	miR-214-5p	0.973077
1777	N	CPTAC-3-RCC	miR-214-5p	4.96446
1778	T	CPTAC-3-RCC	miR-214-5p	2.68274
1779	T	CPTAC-3-RCC	miR-214-5p	4.51199
1780	T	CPTAC-3-RCC	miR-214-5p	3.60434
1781	T	CPTAC-3-RCC	miR-214-5p	5.54922
1782	T	CPTAC-3-RCC	miR-214-5p	3.7017
1783	T	CPTAC-3-RCC	miR-214-5p	3.8976
1784	N	CPTAC-3-RCC	miR-214-5p	4.97606
1785	T	CPTAC-3-RCC	miR-214-5p	3.27648
1786	T	CPTAC-3-RCC	miR-214-5p	3.13697
1787	T	CPTAC-3-RCC	miR-214-5p	6.22971
1788	T	CPTAC-3-RCC	miR-214-5p	3.85485
1789	T	CPTAC-3-RCC	miR-214-5p	2.7196
1790	N	CPTAC-3-RCC	miR-214-5p	4.69273
1791	T	CPTAC-3-RCC	miR-214-5p	4.13256
1792	T	CPTAC-3-RCC	miR-214-5p	3.46667
1793	N	CPTAC-3-RCC	miR-214-5p	5.21414
1794	N	CPTAC-3-RCC	miR-214-5p	5.49284
1795	T	CPTAC-3-RCC	miR-214-5p	4.20761
1796	N	CPTAC-3-RCC	miR-214-5p	5.15502
1797	T	CPTAC-3-RCC	miR-214-5p	4.63363
1798	N	CPTAC-3-RCC	miR-214-5p	5.18941
1799	T	CPTAC-3-RCC	miR-214-5p	4.55592
1800	T	CPTAC-3-RCC	miR-214-5p	3.23309
1801	T	CPTAC-3-RCC	miR-214-5p	3.40556
1802	T	CPTAC-3-RCC	miR-214-5p	3.54971
1803	T	CPTAC-3-RCC	miR-214-5p	3.04638
1804	T	CPTAC-3-RCC	miR-214-5p	3.6384
1805	N	CPTAC-3-RCC	miR-214-5p	5.32439
1806	T	CPTAC-3-RCC	miR-214-5p	2.66785
1807	N	CPTAC-3-RCC	miR-214-5p	5.47536
1808	T	CPTAC-3-RCC	miR-214-5p	4.028
1809	T	CPTAC-3-RCC	miR-214-5p	2.71756
1810	T	CPTAC-3-RCC	miR-214-5p	1.73071
1811	N	CPTAC-3-RCC	miR-214-5p	4.50691
1812	T	CPTAC-3-RCC	miR-214-5p	2.85463
1813	N	CPTAC-3-RCC	miR-214-5p	4.93402
1814	T	CPTAC-3-RCC	miR-214-5p	2.2275
1815	T	CPTAC-3-RCC	miR-214-5p	3.8788
1816	N	CPTAC-3-RCC	miR-214-5p	5.06651
1817	T	CPTAC-3-RCC	miR-214-5p	2.27663
1818	T	CPTAC-3-RCC	miR-214-5p	2.89171
1819	N	CPTAC-3-RCC	miR-214-5p	5.68466
1820	T	CPTAC-3-RCC	miR-214-5p	3.60578
1821	T	CPTAC-3-RCC	miR-214-5p	4.7742
1822	T	CPTAC-3-RCC	miR-214-5p	4.47027
1823	T	CPTAC-3-RCC	miR-214-5p	5.73916
1824	N	CPTAC-3-RCC	miR-214-5p	5.0215
1825	T	CPTAC-3-RCC	miR-214-5p	4.10216
1826	T	CPTAC-3-RCC	miR-214-5p	4.42907
1827	T	CPTAC-3-RCC	miR-214-5p	4.56839
1828	N	CPTAC-3-RCC	miR-214-5p	5.35561
1829	N	CPTAC-3-RCC	miR-214-5p	5.69569
1830	T	CPTAC-3-RCC	miR-214-5p	4.33469
1831	T	CPTAC-3-RCC	miR-214-5p	1.07923
1832	N	CPTAC-3-RCC	miR-214-5p	5.176
1833	T	CPTAC-3-RCC	miR-214-5p	3.98677
1834	T	CPTAC-3-RCC	miR-214-5p	3.98928
1835	N	CPTAC-3-RCC	miR-214-5p	5.65698
1836	T	CPTAC-3-RCC	miR-214-5p	5.73295
1837	T	CPTAC-3-RCC	miR-214-5p	4.22295
1838	T	CPTAC-3-RCC	miR-214-5p	5.24919
1839	T	CPTAC-3-RCC	miR-214-5p	2.60548
1840	T	CPTAC-3-RCC	miR-214-5p	4.98534
1841	T	CPTAC-3-RCC	miR-214-5p	4.23939
1842	N	CPTAC-3-RCC	miR-214-5p	5.8529
1843	T	CPTAC-3-RCC	miR-214-5p	4.66709
1844	N	CPTAC-3-RCC	miR-214-5p	5.17614
1845	T	CPTAC-3-RCC	miR-214-5p	3.09424
1846	T	CPTAC-3-RCC	miR-214-5p	3.49244
1847	N	CPTAC-3-RCC	miR-214-5p	4.85094
1848	T	CPTAC-3-RCC	miR-214-5p	3.52219
1849	N	CPTAC-3-RCC	miR-214-5p	4.92814
1850	N	CPTAC-3-RCC	miR-214-5p	4.86152
1851	T	CPTAC-3-RCC	miR-214-5p	3.19277
1852	T	CPTAC-3-RCC	miR-214-5p	3.00434
1853	T	CPTAC-3-RCC	miR-214-5p	3.50323
1854	T	CPTAC-3-RCC	miR-214-5p	4.32118
1855	T	CPTAC-3-RCC	miR-214-5p	3.58058
1856	T	CPTAC-3-RCC	miR-214-5p	6.00049
1857	T	CPTAC-3-RCC	miR-214-5p	5.02628
1858	N	CPTAC-3-RCC	miR-214-5p	5.41776
1859	T	CPTAC-3-RCC	miR-214-5p	4.81342
1860	N	CPTAC-3-RCC	miR-214-5p	5.26432
1861	N	CPTAC-3-RCC	miR-214-5p	4.88838
1862	T	CPTAC-3-RCC	miR-214-5p	4.60055
1863	T	CPTAC-3-RCC	miR-214-5p	4.23416
1864	N	CPTAC-3-RCC	miR-214-5p	4.43866
1865	N	CPTAC-3-RCC	miR-214-5p	5.18745
1866	T	CPTAC-3-RCC	miR-214-5p	2.03985
1867	N	CPTAC-3-RCC	miR-214-5p	5.46253
1868	N	CPTAC-3-RCC	miR-214-5p	5.11768
1869	T	CPTAC-3-RCC	miR-214-5p	2.97786
1870	T	CPTAC-3-RCC	miR-214-5p	1.75407
1871	T	CPTAC-3-RCC	miR-214-5p	2.82956
1872	N	CPTAC-3-RCC	miR-214-5p	5.66795
1873	T	CPTAC-3-RCC	miR-214-5p	4.95185
1874	T	CPTAC-3-RCC	miR-214-5p	4.26746
1875	N	CPTAC-3-RCC	miR-214-5p	5.19234
1876	N	CPTAC-3-RCC	miR-214-5p	5.3472
1877	T	CPTAC-3-RCC	miR-214-5p	3.30176
1878	N	CPTAC-3-RCC	miR-214-5p	4.85602
1879	N	CPTAC-3-RCC	miR-214-5p	5.32702
1880	T	CPTAC-3-RCC	miR-214-5p	1.53858
1881	T	CPTAC-3-RCC	miR-214-5p	3.07375
1882	T	CPTAC-3-RCC	miR-214-5p	0.526754
1883	T	CPTAC-3-RCC	miR-214-5p	2.26434
1884	T	CPTAC-3-RCC	miR-214-5p	3.59913
1885	T	CPTAC-3-RCC	miR-214-5p	1.70185
1886	N	CPTAC-3-RCC	miR-214-5p	5.37628
1887	T	CPTAC-3-RCC	miR-214-5p	1.68866
1888	T	CPTAC-3-RCC	miR-214-5p	4.26527
1889	T	CPTAC-3-RCC	miR-214-5p	3.18262
1890	T	CPTAC-3-RCC	miR-214-5p	2.67269
1891	N	CPTAC-3-RCC	miR-214-5p	6.24613
1892	T	CPTAC-3-RCC	miR-214-5p	4.45588
1893	T	CPTAC-3-RCC	miR-214-5p	4.12621
1894	T	CPTAC-3-RCC	miR-214-5p	4.76748
1895	N	CPTAC-3-RCC	miR-214-5p	5.15986
1896	T	CPTAC-3-RCC	miR-214-5p	3.49977
1897	N	CPTAC-3-RCC	miR-214-5p	5.11265
1898	T	CPTAC-3-RCC	miR-214-5p	5.10078
1899	N	CPTAC-3-RCC	miR-214-5p	6.01044
1900	T	CPTAC-3-RCC	miR-214-5p	4.827
1901	T	CPTAC-3-RCC	miR-214-5p	4.50452
1902	T	CPTAC-3-RCC	miR-214-5p	3.47134
1903	N	CPTAC-3-RCC	miR-214-5p	5.11899
1904	T	CPTAC-3-RCC	miR-214-5p	3.70052
1905	T	CPTAC-3-RCC	miR-214-5p	3.67586
1906	T	CPTAC-3-RCC	miR-214-5p	4.59004
1907	T	CPTAC-3-RCC	miR-214-5p	1.76968
1908	N	CPTAC-3-RCC	miR-214-5p	5.05368
1909	T	CPTAC-3-RCC	miR-214-5p	4.39423
1910	T	CPTAC-3-RCC	miR-214-5p	2.56311
1911	T	CPTAC-3-RCC	miR-214-5p	4.1823
1912	T	CPTAC-3-RCC	miR-214-5p	4.75121
1913	T	CPTAC-3-RCC	miR-214-5p	3.99884
1914	T	CPTAC-3-RCC	miR-214-5p	3.78181
1915	T	CPTAC-3-RCC	miR-214-5p	4.72832
1916	T	CPTAC-3-RCC	miR-214-5p	3.60638
1917	N	CPTAC-3-RCC	miR-214-5p	5.2735
1918	T	CPTAC-3-RCC	miR-214-5p	3.30693
1919	N	CPTAC-3-RCC	miR-214-5p	5.06314
1920	T	CPTAC-3-RCC	miR-214-5p	2.6557
1921	T	CPTAC-3-RCC	miR-214-5p	4.31315
1922	N	CPTAC-3-RCC	miR-214-5p	5.09245
1923	N	CPTAC-3-RCC	miR-214-5p	5.60673
1924	T	CPTAC-3-RCC	miR-214-5p	4.20121
1925	T	CPTAC-3-RCC	miR-214-5p	5.53285
1926	N	CPTAC-3-RCC	miR-214-5p	5.42347
1927	T	CPTAC-3-RCC	miR-214-5p	2.13489
1928	T	CPTAC-3-RCC	miR-214-5p	4.86391
1929	T	CPTAC-3-RCC	miR-214-5p	5.21333
1930	T	CPTAC-3-RCC	miR-214-5p	5.87261
1931	N	CPTAC-3-RCC	miR-214-5p	5.94623
1932	T	CPTAC-3-RCC	miR-214-5p	4.30527
1933	T	CPTAC-3-RCC	miR-214-5p	3.19864
1934	T	CPTAC-3-RCC	miR-214-5p	3.77393
1935	N	CPTAC-3-RCC	miR-214-5p	4.56948
1936	N	CPTAC-3-RCC	miR-214-5p	5.27852
1937	T	CPTAC-3-RCC	miR-214-5p	4.23308
1938	N	CPTAC-3-RCC	miR-214-5p	5.97899
1939	T	CPTAC-3-RCC	miR-214-5p	4.60985
1940	T	CPTAC-3-RCC	miR-214-5p	4.87472
1941	T	CPTAC-3-RCC	miR-214-5p	3.08893
1942	T	CPTAC-3-RCC	miR-214-5p	5.52763
1943	T	CPTAC-3-RCC	miR-214-5p	2.94895
1944	N	CPTAC-3-RCC	miR-214-5p	4.47991
1945	N	CPTAC-3-RCC	miR-214-5p	5.06437
1946	T	CPTAC-3-RCC	miR-214-5p	3.87605
1947	N	CPTAC-3-RCC	miR-214-5p	4.70017
1948	T	CPTAC-3-RCC	miR-214-5p	3.00556
1949	N	CPTAC-3-RCC	miR-214-5p	5.3521
1950	T	CPTAC-3-RCC	miR-214-5p	5.20627
1951	T	CPTAC-3-RCC	miR-214-5p	5.38589
1952	N	CPTAC-3-RCC	miR-214-5p	5.66488
1953	N	CPTAC-3-RCC	miR-214-5p	5.44133
1954	T	CPTAC-3-RCC	miR-214-5p	4.83601
1955	N	CPTAC-3-RCC	miR-214-5p	4.07271
1956	T	CPTAC-3-RCC	miR-214-5p	4.7227
1957	T	CPTAC-3-RCC	miR-214-5p	1.97928
1958	T	CPTAC-3-RCC	miR-214-5p	3.19061
1959	T	CPTAC-3-RCC	miR-214-5p	4.51026
1960	N	CPTAC-3-RCC	miR-214-5p	4.79767
1961	T	CPTAC-3-RCC	miR-214-5p	5.8549
1962	T	CPTAC-3-RCC	miR-214-5p	5.4466
1963	T	CPTAC-3-RCC	miR-214-5p	3.3548
1964	T	CPTAC-3-RCC	miR-214-5p	3.68562
1965	N	CPTAC-3-RCC	miR-214-5p	5.48168
1966	T	CPTAC-3-RCC	miR-214-5p	2.34612
1967	T	CPTAC-3-RCC	miR-214-5p	2.88278
1968	T	CPTAC-3-RCC	miR-214-5p	3.06549
1969	N	CPTAC-3-RCC	miR-214-5p	4.9846
1970	T	CPTAC-3-RCC	miR-214-5p	4.70608
1971	T	CPTAC-3-RCC	miR-214-5p	3.85138
1972	T	CPTAC-3-RCC	miR-214-5p	3.16798
1973	T	CPTAC-3-RCC	miR-214-5p	2.58754
1974	T	CPTAC-3-RCC	miR-214-5p	4.04261
1975	N	CPTAC-3-RCC	miR-214-5p	4.91041
1976	N	CPTAC-3-RCC	miR-214-5p	5.14167
1977	T	CPTAC-3-RCC	miR-214-5p	4.19843
1978	T	CPTAC-3-RCC	miR-214-5p	2.76645
1979	N	CPTAC-3-RCC	miR-214-5p	5.62752
1980	N	CPTAC-3-RCC	miR-214-5p	5.00485
1981	T	CPTAC-3-RCC	miR-214-5p	3.72791
1982	T	CPTAC-3-RCC	miR-214-5p	3.43837
1983	T	CPTAC-3-RCC	miR-214-5p	3.08873
1984	N	CPTAC-3-RCC	miR-214-5p	4.91994
1985	N	CPTAC-3-RCC	miR-214-5p	5.12637
1986	T	CPTAC-3-RCC	miR-214-5p	4.29387
1987	T	CPTAC-3-RCC	miR-214-5p	5.01366
1988	N	CPTAC-3-RCC	miR-214-5p	5.03959
1989	T	CPTAC-3-RCC	miR-214-5p	4.86834
1990	T	CPTAC-3-RCC	miR-214-5p	3.06488
1991	T	CPTAC-3-RCC	miR-214-5p	4.42154
1992	T	CPTAC-3-RCC	miR-214-5p	3.42306
1993	N	CPTAC-3-RCC	miR-214-5p	5.61558
1994	T	CPTAC-3-RCC	miR-214-5p	3.45492
1995	N	CPTAC-3-RCC	miR-214-5p	5.62097
1996	T	CPTAC-3-RCC	miR-214-5p	4.33286
1997	T	CPTAC-3-RCC	miR-214-5p	2.60939
1998	N	CPTAC-3-RCC	miR-214-5p	4.87187
[truncated: 756 more rows]
